# Supplementary material for: Environmental palaeogenomic reconstruction of an Ice Age algal population
Source: Commun Biol. 2021 Feb 16;4:220. doi: 10.1038/s42003-021-01710-4 (PMC7887274; doi:10.1038/s42003-021-01710-4)
Supplement: Supplementary file 6 — Supplementary Data 3 [file 42003_2021_1710_MOESM6_ESM.xlsx]

## Sheet: Andøya_LGM_A Chloroplast counts
LCA	Number of reads
Nannochloropsis	46653
Nannochloropsis limnetica	37934
Eukaryota	9425
Nannochloropsis granulata	4099
Monodopsidaceae	4050
Nannochloropsis oculata	3019
Eustigmatales	2788
Stramenopiles	2602
Nannochloropsis oceanica	1847
Choricystis parasitica	1784
Chlorophyta	849
Viridiplantae	480
Scenedesmaceae	443
Eustigmatophyceae	358
Chlorophyceae	309
Nannochloropsis gaditana	237
Monodopsis sp. MarTras21	220
uncultured eukaryote	180
Nannochloropsis salina	165
Sphaeropleales	163
Trebouxiophyceae	136
unclassified Nannochloropsis	129
Chlorophyta symbiont of Lubomirskia sp.	115
Oltmannsiellopsis sp. CCMP1240	113
Oomycetes	92
Mesangiospermae	73
Pentapetalae	59
Chlamydomonadales	57
Chlamydomonas moewusii	53
Spermatophyta	51
Botryococcus braunii	49
Neochloris aquatica	43
Chlorella sorokiniana	41
Ignatiales	36
Pediastrum duplex	35
Rhodophyta	35
Chlorotetraedron incus	34
Coccomyxa subellipsoidea C-169	34
fabids	34
Hariotina reticulata	34
Chlorella vulgaris	33
Hydrodictyaceae	32
Kirchneriella aperta	32
Oltmannsiellopsis viridis	32
Prasiolopsis sp. SAG 84.81	32
Tetradesmus obliquus	32
Vischeria sp. CAUP Q 202	32
Trachydiscus minutus	30
Potentilleae	29
Ulotrichales incertae sedis	29
Cliftonaea pectinata	28
Florideophyceae	28
Opisthokonta	28
Ankyra judayi	27
Apophlaea sinclairii	27
Pseudomuriella schumacherensis	27
Bacillariophyta	26
Choricystis	26
Volvocaceae	26
Marvania geminata	25
Mychonastes jurisii	25
Placidium pilosellum	25
Pseudoneochloris marina	25
Embryophyta	24
Oedocladium carolinianum	24
Ourococcus multisporus	24
Mallomonas kalinae	23
Pyramimonas parkeae	23
Chromochloris zofingiensis	22
environmental samples	22
Gloeotilopsis planctonica	22
Hafniomonas laevis	22
Rotundella rotunda	22
Tetraselmis sp. CCMP 881	22
Euphyllophyta	21
Hydrodictyon reticulatum	21
prasinophytes	21
Scenedesmus quadricauda	21
Balticola sp. TN-2015-5	20
Botryococcus braunii Showa	20
Pedinomonas minor	20
Staurastrum punctulatum	20
Bracteacoccus minor	19
Dunaliella	19
Edaphochlorella mirabilis	19
Triparma laevis	19
uncultured diatom	19
uncultured marine eukaryote	19
Chloromonas perforata	18
Heterosigma akashiwo	18
Pedinophyceae sp. YPF-701	18
Stephanosphaera pluvialis	18
Symbiochloris handae	18
unclassified Choricystis	18
uncultured phototrophic eukaryote	18
uncultured stramenopile	18
Chlamydomonas peterfii	17
Koshicola spirodelophila	17
Marsupiomonas sp. NIES 1824	17
Oedogonium cardiacum	17
Pycnococcaceae	17
Chlorella	16
Choricystis sp. Tow6/3P-15w	16
Fungi	16
Mychonastes homosphaera	16
Pavlova lutheri	16
Pedinomonas tuberculata	16
Rhodymeniophycidae	16
Triticum aestivum	16
uncultured Chlorophyta	16
Bigelowiella natans	15
Chlamydomonadaceae	15
Chlamydomonas reinhardtii	15
Erycina pusilla	15
Phaeodactylum tricornutum	15
Aureoumbra lagunensis	14
Chlorella sp. ArM0029B	14
Chlorellaceae	14
Chondrus crispus	14
Magnoliophyta	14
Neodangemannia microcystis	14
Phytophthora nicotianae	14
Pterosperma cristatum	14
Tetrabaena socialis	14
Trachelomonas	14
Treubaria triappendiculata	14
Ulva	14
uncultured Pelagomonas	14
Vaucheria litorea	14
50 kb inversion clade	13
Acoelomorpha	13
Characiochloris acuminata	13
Chlamydomonas	13
Desmodesmus	13
Lobochlamys culleus	13
Lobosphaera incisa	13
Monomastix sp. OKE-1	13
Oogamochlamys gigantea	13
Planctonema lauterbornii	13
rosids	13
Tribonema marinum	13
uncultured fungus	13
Bracteacoccus giganteus	12
Colemanosphaera angeleri	12
Entransia fimbriata	12
Golenkinia longispicula	12
Mesostigma viride	12
Momordica charantia	12
Nephroselmis rotunda	12
Ostreobium	12
Phaeocystis antarctica	12
Picocystis salinarum	12
Caulerpa	11
Chaetopeltidaceae	11
Chlamydomonas nivalis	11
Didymosphenia geminata	11
Dikarya	11
Follicularia texensis	11
Microglena monadina	11
Oocystaceae incertae sedis	11
Osmundaria fimbriata	11
Radiococcus polycoccus	11
Riquetophycus sp.	11
Schroederia setigera	11
Trebouxia aggregata	11
unclassified Chlorophyta	11
uncultured Trebouxiophyceae	11
Atractomorpha echinata	10
Bacillariophyceae	10
Chlamydomonas applanata	10
Costaria costata	10
Jenufa perforata	10
Phaeocystis	10
Porosira glacialis	10
Prasinoderma coloniale	10
Solanum pennellii	10
Stichococcus bacillaris	10
Streptophytina	10
Thalassiosira	10
Trebouxiophyceae incertae sedis	10
Ulvophyceae	10
uncultured Thalassiosirales	10
Anomoeoneis sculpta	9
Aureococcus anophagefferens	9
Biddulphiophycidae	9
Bilateria	9
Carteria cerasiformis	9
Chlorella variabilis	9
Chlorogonium capillatum	9
Dicloster acuatus	9
Ettlia pseudoalveolaris	9
eudicotyledons	9
Hypnales	9
Jenufa minuta	9
Lepocinclis	9
Microthamnion kuetzingianum	9
Monodus sp. CCMP505	9
Ostreobium sp. HV05007bc	9
Phacotus lenticularis	9
Taenioma perpusillum	9
Thaumatella adunca	9
Tracheophyta	9
unclassified Cryptomonas	9
uncultured alga	9
Verdigellas peltata	9
Apusozoa	8
Asterionellopsis glacialis	8
Chaetosphaeridium globosum	8
Chlamydomonas kuwadae	8
Chloromonas radiata	8
Choricystis sp. Pic6/3P-3w	8
Desmodesmus intermedius	8
Eunotia naegelii	8
Floydiella terrestris	8
Gloeotilopsis sterilis	8
Lobochlamys segnis	8
Neocystis brevis	8
Pinus taeda	8
Poaceae	8
Prasinococcus capsulatus	8
Prasiola crispa	8
Saccharomyces cerevisiae	8
Selenastrum capricornutum	8
Zingiberales	8
Bathycoccus prasinos	7
Caulerpa cliftonii	7
Ceramiales	7
Cercozoa sp. CC-2009d	7
Chlamydomonas leiostraca	7
Cucurbita maxima	7
Cyclotella	7
Cylindrotheca closterium	7
Desmodesmus costato-granulatus	7
Fusochloris perforata	7
Gomphoneis minuta var. cassieae	7
Gonium pectorale	7
Grateloupia taiwanensis	7
Haematococcus lacustris	7
Hazenia basiliensis	7
Lophocladia kuetzingii	7
Microthamniales	7
Pelagostrobilidium minutum	7
Phytopythium boreale	7
Pleodorina	7
Poales	7
Rhoikoneis pagoensis	7
Roombia truncata	7
Sarcocystidae	7
Solanum lycopersicum	7
Tetraselmis chuii	7
unclassified Ostreobium	7
Volvox carteri f. nagariensis	7
Volvulina compacta	7
Welwitschia mirabilis	7
Arachis duranensis	6
Arachis ipaensis	6
Auxenochlorella pyrenoidosa	6
Bracteacoccus aerius	6
Bryopsidales	6
Choricystis sp. NDem 8/18 P-5d	6
Chytridiomycetes	6
Climacium americanum	6
Cucumis melo	6
Cymbomonas tetramitiformis	6
Digenea simplex	6
Helminthocladia australis	6
Jungermanniopsida	6
Mallomonadaceae	6
Micromonas pusilla CCMP1545	6
Neglectella solitaria	6
Nephroselmis astigmatica	6
Nephroselmis olivacea	6
Oedogoniales	6
Palmophyllaceae	6
Pelagomonadales	6
Petrosaviidae	6
Phaeophyceae	6
Pylaiella littoralis	6
Rhexinema sarcinoideum	6
Roundia cardiophora	6
Staurosirella pinnata	6
Stigeoclonium helveticum	6
Toxarium undulatum	6
Trentepohlia sp. TreFl113	6
Triticum monococcum subsp. aegilopoides	6
Tydemania expeditionis	6
uncultured prymnesiophyte C19847	6
Volvox	6
asterids	5
Auxenochlorella protothecoides	5
Carteria crucifera	5
Carteria sp. SAG 8-5	5
Chlorellales	5
Chloromorum sp. toxicum	5
Chlorosarcina brevispinosa	5
Chrysophyceae	5
Cucurbita	5
Cucurbitaceae	5
Cyanophora paradoxa	5
Durinskia baltica	5
Elliptochloris bilobata	5
Euglena	5
Eutreptiella pomquetensis	5
Follicularia botryoides	5
Gossypium arboreum	5
Halimeda discoidea	5
Klebsormidium sp. SAG 51.86	5
Leptocylindrus danicus	5
Mamiellales	5
Metazoa	5
Mimetidae sp. New Zealand CG117	5
Monodus subterranea	5
Musa	5
Oncorhynchus kisutch	5
Oryza sativa Japonica Group	5
Oryzias latipes	5
Ostreococcus tauri	5
Partenskyella glossopodia	5
Paulinella micropora	5
Pleurochloridella botrydiopsis	5
Pseudoschroederia antillarum	5
Purpureofilum apyrenoidigerum	5
Rhizosolenia imbricata	5
Selenastraceae	5
uncultured Rhizaria	5
Watanabea reniformis	5
Zygnemophyceae	5
Anthocerotophyta	4
Apedinella radians	4
Avrainvillea mazei	4
Boldia erythrosiphon	4
Botryosphaerella sudetica	4
Bryanae	4
Caloglossa monosticha	4
Chattonella marina var. antiqua	4
Chattonella subsalsa	4
Chlorarachniophyceae	4
Chrysochromulina sp. CCMP291	4
Coccomyxa simplex	4
Cosmarium botrytis	4
Dictyochloris fragrans	4
Difflugia hiraethogii	4
Dunaliella salina	4
Ephedra	4
Euglena geniculata	4
Euglenales	4
Flechtneria rotunda	4
Galdieria sulphuraria	4
Genicularia spirotaenia	4
Glaucocystis nostochinearum	4
Guillardia theta	4
Guinardia delicatula	4
Gungnir neglectum	4
Halamphora semperpalorum	4
Hydroclathrus clathratus	4
Kirchneriella lunaris	4
Laminariales	4
Lobelia	4
Lotharella oceanica	4
Lotharella vacuolata	4
Mallomonas	4
Mallomonas elevata	4
Malvaceae	4
Micromonas commoda	4
Oocystaceae	4
Orthotrichaceae	4
Pleodorina starrii	4
Polypodiales	4
Protostomia	4
Prototheca wickerhamii	4
Pseudo-nitzschia multiseries	4
Pseudochloris wilhelmii	4
Pyrobotrys squarrosa	4
Rhodomela confervoides	4
Sanchytrium tribonematis	4
Schizomeris leibleinii	4
Spumella sp. OF-40	4
Stegnogramma sagittifolia	4
Stichococcus sp. cort05	4
unclassified Chlamydomonas	4
uncultured Pelagophyceae	4
uncultured Scenedesmus	4
Vigna angularis var. angularis	4
Actinoptychus undulatus	3
Aglaothamnion callophyllidicola	3
Allisonia cockaynei	3
Botryococcaceae	3
Bracteacoccus	3
Calliarthron tuberculosum	3
Carludovica palmata	3
Cercozoa	3
Chaetoceros simplex	3
Characiopodium hindakii	3
Chlamydomonas eustigma	3
Chlamydomonas mexicana	3
Chlorophyta symbiont of Baikalospongia sp.	3
Chromulina sp. SAG 17.97	3
Chroomonas sp. SAG 980-1	3
Closterium baillyanum	3
Coleochaete sieminskiana	3
commelinids	3
Cyanidium caldarium	3
Cyclotella sp. WC03_2	3
Delphacidae	3
Derbesia sp. WEST4838	3
Desmodesmus serratoides	3
Diplophrys sp. ATCC_50360	3
Dunaliellaceae	3
Encyonema	3
Equisetum	3
Euglena viridis	3
Eumetazoa	3
Eunotia	3
Eunotogramma sp. HK294	3
Glomeromycetes	3
Glomus sp. 0715-3	3
Gomphonema affine	3
Gracilaria	3
Gracilaria chilensis	3
Grateloupia lanceola	3
Hapalochloris nozakii	3
Haslea howeana	3
Hypolytrum nemorum	3
Incertella albipalpis	3
Koliella corcontica	3
Koliella longiseta	3
Lambia antarctica	3
lamiids	3
Lecanoromycetidae	3
Leptosphaeria maculans 'lepidii' group	3
Liagora	3
Liliopsida	3
Mallomonas aerolata	3
Meyerella sp. BCP-CNP1VF19	3
Monodus unipapilla	3
Mychonastes	3
Neomeris sp. HV02668	3
Netrium digitus	3
Nicotiana benthamiana	3
Notoscyphus lutescens	3
Oocystis sp. FL-2014	3
Pandorina morum	3
Pavlova sp. MBIC 10389	3
Pelargonium nanum	3
Phacus paraorbicularis	3
Phalansterium solitarium	3
Pinguiochrysis pyriformis	3
Pisum sativum	3
Plasmodium vinckei vinckei	3
Platysiphonia delicata	3
Prasiolaceae	3
Prorocentrum leve	3
Pycnococcus provasolii	3
Resultomonas moestrupii	3
Rhodochaete parvula	3
Scherffelia dubia	3
Schimmelmannia schousboei	3
Sebdenia flabellata	3
Sellaphora	3
Synura uvella	3
Thalassiosira pseudonana	3
Thorea okadae	3
Trachelomonas sp. Tukuba080509E	3
Ulva fasciata	3
unclassified Balticola	3
uncultured Eustigmatophyceae	3
uncultured Phaeothamniophyte	3
uncultured rhodophyte	3
Undaria pinnatifida	3
Volvox aureus	3
Xestocephalus desertorum	3
Zea mays	3
Acetabularia acetabulum	2
Acrosiphonia sp. SAG-127.80	2
Acrosymphyton caribaeum	2
Actinocyclus sp. HK347	2
Acutodesmus deserticola	2
Ahnfeltia plicata	2
Alveolata	2
Amoebidae	2
Amphora coffeiformis	2
Amygdaloideae	2
Aneura	2
Ankylochrysis lutea	2
Asparagopsis taxiformis	2
Asterionella formosa	2
Aulacoseira sp. LPNH1	2
Bacillariophycidae	2
Bangiopsis subsimplex	2
Blastocystis	2
Boothiomyces macroporosum	2
Bracteacoccus ruber	2
Bryopsis hypnoides	2
Campynema lineare	2
Candida sp. Levazot19	2
Ceramium japonicum	2
Ceramium virgatum	2
Cerataulina daemon	2
Cerataulina pelagica	2
Chlamydomonas debaryana	2
Chloranthaceae	2
Chlorella sp. Wu-G23	2
Chlorococcum hypnosporum	2
Chlorogonium	2
Chloromonas serbinowi	2
Chlorosarcinopsis	2
Chlorosarcinopsis arenicola	2
Choricystis-like alga 9706	2
Chromerida sp. RM11	2
Chroomonas placoidea	2
Coccolithus braarudii	2
Coeloseira compressa	2
Corallinales	2
Cryptomonas	2
Cyanophora sudae	2
Cyclostephanos dubius	2
Cyclotella sp. L04_2	2
Cylindrocapsa geminella	2
Denticula kuetzingii	2
Dermonema virens	2
Desmodesmus communis	2
Desmodesmus dispar	2
Detonula confervacea	2
Dictyocha	2
Dictyopteris sp. 1 FS-2015	2
Dinophysis caudata	2
Dixoniella grisea	2
Dunaliella sp. CCMP367	2
Durvillaea willana	2
Ecdysozoa	2
Ectocarpus siliculosus	2
Elliptochloris sp. KACC 23	2
embryophyte environmental sample	2
Entelegynae	2
Euglena archaeoplastidiata	2
Euglenaformis proxima	2
eukaryote SCGC	2
Ficus	2
Fusicoccum sp. MMI00067	2
Galaxaura rugosa	2
Gonatozygon brebissonii	2
Gossypium hirsutum	2
Gracilaria tenuistipitata var. liui	2
Halosiphon tomentosus	2
Helladosphaera sp. Nieshe	2
Heterococcus sp. W1232	2
Hexamitinae	2
Hildenbrandia rivularis	2
Hildenbrandia rubra	2
Hyalotheca dissiliens	2
Hypnea nidulans	2
Interfilum terricola	2
Ionaspis lacustris	2
Karlodinium veneficum	2
Kryptoperidinium foliaceum	2
Laccaria bicolor	2
Lagarostrobos franklinii	2
Lagerheimia ciliata	2
Lepidisis sp. KEL104-1	2
Leptosphaeria biglobosa 'brassicae' group	2
Licmophora flabellata	2
Lupinus angustifolius	2
Mallomonas bronchartiana	2
Malpighiales	2
Membranoptera	2
Membranoptera platyphylla	2
Microglena uva-maris	2
Micromonas	2
Microspora sp. UTEX LB472	2
Monomorphina parapyrum	2
Moramonas marocensis	2
Nannochloropsis australis	2
Nannochloropsis sp. MDL3-4	2
Nemaliophycidae	2
Neochloris vigensis	2
Nitzschia sp. IriIs04	2
Ochromonas sp. CCMP1393	2
Oedogonium	2
Opephora sp. HK296	2
Ophidocladus simpliciusculus	2
Osmundastrum cinnamomeum	2
Palmophyllophyceae	2
Panax ginseng	2
Papiliocellulus simplex	2
Paulschulzia pseudovolvox	2
Pavlovaceae	2
Pedinomonas sp. UTEX 'LB 1027'	2
Pellia neesiana	2
Phacus applanatus	2
Physcomitrella patens	2
Pinguiococcus pyrenoidosus	2
Plocamium cartilagineum	2
Polysiphonia	2
Porphyra purpurea	2
Prasinococcus sp. CCMP1194	2
Pseudomuriella	2
Pseudopassalora gouriqua	2
Pyropia endiviifolia	2
Rhizophagus intraradices	2
Rhodomonas salina	2
Roya	2
Sanionia uncinata	2
Schizymenia dubyi	2
Selaginella selaginoides	2
Skeletonema	2
Solanoideae	2
Spermatochnus paradoxus	2
Spermatozopsis exsultans	2
Spermatozopsis similis	2
Tabularia cf. tabulata	2
Talipariti hamabo	2
Tetraselmis	2
Thalassiosira oceanica CCMP1005	2
Thaumatomonas sp. TMT002	2
Thorea	2
Thuretia quercifolia	2
Titanophycus setchellii	2
Torreya nucifera	2
Trachelomonas armata	2
Trachelomonas volvocina	2
Trebouxia	2
Treubaria setigera	2
Ulva flexuosa	2
uncultured Antithamnion sp.	2
uncultured Chrysophyceae	2
uncultured marine pelagophyte	2
uncultured marine picoeukaryote	2
uncultured Streptophyta	2
Urtica dioica	2
Viridiella fridericiana	2
Volvulina steinii	2
Zamia integrifolia	2
Zygnemopsis minuta	2
Zygogonium ericetorum	2
Achnanthes sp. HK303	1
Acrosorium ciliolatum	1
Aldrovanda vesiculosa	1
Alexandrium catenella	1
Amphora vixvisibilis	1
Ankistrodesmus falcatus	1
Anthoceros agrestis	1
Arabis alpina	1
Archaeorhizomyces borealis	1
Arenaria serpyllifolia	1
Arthropoda	1
Ascochloris multinucleata	1
Asparagales	1
Asterochloris sp. CAUP H 1020	1
Asterococcus korschikoffii	1
Aulacoseira granulata	1
Austrocedrus chilensis	1
Azolla filiculoides	1
Bangiaceae	1
Bartramia pomiformis	1
Batrachospermum	1
Batrachospermum helminthosum	1
Blidingia sp. DT1	1
Boonea seminuda	1
Brachymesia herbida	1
Brassica napus	1
Bryopsidaceae	1
Bryopsis muscosa	1
Bulboplastis apyrenoidosa	1
Bulinus senegalensis	1
Bursera inaguensis	1
Bursera microphylla	1
Callithamnion tetricum	1
Caloglossa beccarii	1
Campylodiscus clypeus	1
Carteria	1
Chaetoceros didymus	1
Chaetophorales	1
Chaetothyriomycetidae	1
Chattonella marina	1
Chattonellaceae	1
Chlamydomonas agloeformis	1
Chlamydomonas incerta	1
Chlamydomonas sp. KMMCC 155	1
Chlamydomonas sp. UWO 241	1
Chlorella sp. ABT089	1
Chlorella sp. LU8	1
Chlorella sp. WT1	1
Chlorococcum oleofaciens	1
Chlorokybus atmophyticus	1
Chloromonas	1
Chloromonas nivalis	1
Chloromonas reticulata	1
Chlorophyceae incertae sedis	1
Chlorophyta sp. 69534	1
Chlorophyta sp. KMMCC 1050	1
Choreocolax polysiphoniae	1
Choricystis sp. AS-29	1
Choricystis sp. Hepperle Pi97/6	1
Choricystis sp. Itas 9/21 S-1w	1
Choricystis sp. Pic8/18P-11w	1
Chromera velia	1
Chytridiales sp. JEL116	1
Chytridiomycota	1
Ciliophrys infusionum	1
Circaeaster agrestis	1
Clathromorphum	1
Cleistes sp. Thomas 12975	1
Cloniophora spicata	1
Coccocarpia palmicola	1
Codium	1
Codium lucasii	1
Colacium	1
Colaconema daviesii	1
Comandra umbellata	1
Commelinales	1
Compsopogon caeruleus	1
Corallinophycidae	1
Coscinodiscus radiatus	1
Cryptoglena sp. Seungun081409I	1
Cryptomonas sp. Okgeum121809C	1
Cryptomonas sp. Sinjeong 080610A	1
Cucujiformia	1
Cuscuta carnosa	1
Cussonia spicata	1
Cyanidiaceae	1
Cyclophora castracanei	1
Cyclophora tenuis	1
Cyclotella meneghiniana	1
Cylindrocystis	1
Cymatopleura elliptica	1
Cymbella heterogibbosa	1
Cymbella tumida	1
Cymbellales	1
Cypripedium macranthos	1
Dactyliosolen blavyanus	1
Danaea elliptica	1
Desmodesmus bicellularis	1
Desmodesmus spinosus	1
Dictydiella turneri	1
Dictyopteris polypodioides	1
Dimeregramma sp. SZCZCH437	1
Dipterocladia arabiensis	1
Dolichopodidae	1
Durio zibethinus	1
Ectocarpales	1
Eimeriidae	1
Eleocharis quinqueflora	1
Elliptochloris	1
Elmerina holophaea	1
Epipyxis pulchra	1
Erythrotrichia carnea	1
Eudorina	1
Eudorina minodii	1
Eudorina unicocca	1
Euglena mutabilis	1
Euglena myxocylindracea	1
Euglena sanguinea	1
Euglenaceae	1
Euglenaria anabaena	1
Euglenaria anabaena var. minima	1
Eustigmatophyceae sp. Tow 9/21 P-2w	1
Eustrephus latifolius	1
Eutreptia viridis	1
Fallacia pygmaea	1
Fibrocapsa cf. japonica	1
Florenciellales sp. NIES-1871	1
Follicularia	1
Fossombronia angulosa	1
Fragilariaceae	1
Fragilariophycidae	1
Fucus vesiculosus	1
Funneliformis caledonium	1
Galeommatoidea sp. MN6769	1
Gelidium elegans	1
Geminigeraceae	1
Genostoma sp. CEL-2017	1
Geranomyces variabilis	1
Giraudyopsis sp. HSY-2011	1
Gloeotila contorta	1
Glomeraceae	1
Glomerales	1
Glycine max	1
Gnetidae	1
Gomphonema sp. 2LB	1
Gonium multicoccum	1
Gracilariaceae	1
Gymnochlora stellata	1
Hafniomonas reticulata	1
Haramonas dimorpha	1
Helicotheca sp. 1BOF	1
Hemiflagellochloris kazakhstanica	1
Herdmania momus	1
Homo sapiens	1
Izziella formosana	1
Jania sagittata	1
Kalicephalus cristatus	1
Koliella sempervirens	1
Kuetzingia canaliculata	1
Lampriscus	1
Lauraceae	1
Laurenciella marilzae	1
Lepraria oxybapha	1
Leptosphaeria maculans species complex	1
Linum usitatissimum	1
Lipomycetaceae	1
Lobomonas monstruosa	1
Lobophora sp. 16	1
Luzula	1
Maconellicoccus	1
Mallomonas acaroides	1
Mallomonas mangofera var. foveata	1
malvids	1
Marsupella commutata	1
Mastocarpus papillatus	1
Mcateella sp. WCW-2003a	1
Melampsora larici-populina 98AG31	1
Mesophyllum macroblastum	1
Mesoptychia heterocolpos	1
Messastrum gracile	1
Monomorphina aenigmatica	1
Monomorphina ovata	1
Mougeotia	1
Musa acuminata subsp. malaccensis	1
Musaceae	1
Naegleria	1
Najas flexilis	1
Nannochloris sp. KMMCC C-79	1
Nannochloropsis sp. HSY-2011	1
Nannochloropsis sp. KMMCC 59	1
Nannochloropsis sp. SC-2012	1
Navicula cryptocephala	1
Naviculales	1
Nematocera	1
Nematostella vectensis	1
Nicotiana tomentosiformis	1
Nothoceros aenigmaticus	1
Nothoceros fuegiensis	1
Nuclearia simplex	1
Oestrus sp. AS-2015	1
Oncopodura crassicornis	1
Ophiocytium majus	1
Orpinomyces sp. OUS1	1
Oryza sativa Indica Group	1
Ostreococcus lucimarinus CCE9901	1
Pallaviciniaceae	1
Palmerina hardmaniana	1
Palmophyllum crassum	1
Pancrustacea	1
Parachlorella kessleri	1
Paradoxia multiseta	1
Paraperonospora leptosperma	1
Parastagonospora nodorum	1
Parentodinium sp. YM2009	1
Pectinodesmus pectinatus	1
Pectinodesmus regularis	1
Pediastrum duplex var. rugulosum	1
Pedinomonas	1
Pelargonium	1
Penium	1
Peridiniaceae	1
Periphykon beckeri	1
Phacaceae	1
Phacus	1
Phacus orbicularis	1
Phacus pusillus	1
Phacus viridioryza	1
Phaeocystis globosa	1
Phaseoleae environmental sample	1
Phaseolus vulgaris	1
Phlyctochytrium planicorne	1
Pichia insulana	1
Pinnularia brebissonii	1
Plasmodium vivax	1
Pleurosigmataceae	1
Podocalyx loranthoides	1
Polypodiidae	1
Polysiphonia brodiei	1
Polysiphonia scopulorum	1
Polytomella parva	1
Populus euphratica	1
Porphyridium	1
Porphyridium purpureum	1
Prasiola	1
Prasiolales	1
Protoceratium reticulatum	1
Protosiphon botryoides f. parieticola	1
Prumnopitys ladei	1
Pseudo-nitzschia pseudodelicatissima	1
Pseudochlorella pringsheimii	1
Pseudopedinella elastica	1
Pteridaceae	1
PX clade	1
Pyramimonas olivacea	1
Pyramimonas tetrarhynchus	1
Pyrobotrys elongata	1
Pyropia	1
Pyropia kanakaensis	1
Pythium	1
Radiococcaceae	1
Raphanus	1
Reclinomonas americana	1
Rhizanthella gardneri	1
Rhizochromulina sp. CCMP237	1
Rhizophydiales	1
Rhodomelaceae	1
Rhodomonas sp. MBIC10225	1
Roya obtusa	1
Saccharina japonica	1
Saccharomycetales	1
Sagda sp. CMW-2005	1
Sargassum thunbergii	1
Scenedesmus sp. CCMA_UFSCar 088	1
Scenedesmus sp. KMMCC 178	1
Schistochila	1
Schizochlamys gelatinosa	1
Scinaia hormoides	1
Scinaia undulata	1
Scourfieldia sp. M561	1
Selaginella uliginosa	1
Shionodiscus oestrupii var. venrickiae	1
Skeletonema menzellii	1
Skeletonema pseudocostatum	1
Solanum tuberosum	1
Sphaeropleaceae	1
Spio	1
Spirogyra varians	1
Spirometra mansonoides	1
Sporobolus maritimus	1
Sporolithon durum	1
Stenagostus rhombeus	1
Stephanosphaera sp. UTEX-LB 2409	1
Storeatula sp. CCMP1868	1
Streptophyta	1
Strombomonas	1
Strombomonas sp. Jeonnam072104-C	1
Symbiochloris irregularis	1
Synchytrium collapsum	1
Synura	1
Synura sungminbooi	1
Syphacia muris	1
Tethysbaena argentarii	1
Tetrapisispora phaffii CBS 4417	1
Tetraselmis marina	1
Tetraselmis rubens	1
Thalassiosirales	1
Thaumastocoris safordi	1
Theileria equi strain WA	1
Thorea hispida	1
Thorea riekei	1
Thraustotheca clavata	1
Toxoplasma gondii ME49	1
Trachelomonas abrupta	1
Trachelomonas echinata	1
Trebouxiophyceae sp. MX-AZ01	1
Tribelocephala peyrierasi	1
Trichogloeopsis pedicellata	1
Triparma pacifica	1
Trypanosoma vivax Y486	1
Tumidella tumida	1
Ulotrichales	1
Ulvales	1
unclassified Chloromonas	1
unclassified Dunaliella	1
unclassified Micractinium	1
unclassified Trentepohlia	1
uncultured Apatococcus	1
uncultured Basidiomycota	1
uncultured ciliate	1
uncultured dinoflagellate	1
uncultured Dunaliella	1
uncultured Dunaliella sp.	1
uncultured Glomus	1
uncultured marine alveolate	1
uncultured marine stramenopile	1
uncultured Nannochloropsis	1
uncultured Paraglomus	1
uncultured thraustochytrid	1
Uronema belkae	1
Urosolenia eriensis	1
Vaucheria	1
Vertebrata thuyoides	1
Volvox dissipatrix	1
Volvox globator	1
Volvox powersii	1
Weingartia kargliana	1
Woronina pythii	1
Xylochloris irregularis	1
Yamadaella caenomyce	1
Yamagishiella unicocca	1
Zostera marina	1
Zygnema	1
Zygnema circumcarinatum	1
Zymurgia chondriopsidea	1

## Sheet: Andøya_LGM_B Chloroplast counts
LCA	Number of reads
Nannochloropsis	28286
Nannochloropsis limnetica	23631
Eukaryota	4063
Monodopsidaceae	2514
Nannochloropsis granulata	2428
Nannochloropsis oculata	1801
Stramenopiles	1690
Eustigmatales	1682
Nannochloropsis oceanica	1136
Scenedesmaceae	332
Eustigmatophyceae	255
Choricystis parasitica	255
Chlorophyta	233
Chlorophyceae	172
Monodopsis sp. MarTras21	146
Viridiplantae	128
Nannochloropsis gaditana	126
Sphaeropleales	124
Nannochloropsis salina	116
unclassified Nannochloropsis	76
uncultured eukaryote	60
Chlamydomonadales	37
Oomycetes	35
Hydrodictyaceae	29
Vischeria sp. CAUP Q 202	25
Trebouxiophyceae	23
Staurastrum punctulatum	22
Bacillariophyta	21
Spermatophyta	20
Kirchneriella aperta	19
Pseudomuriella schumacherensis	18
Pediastrum duplex	18
uncultured Thalassiosirales	17
Neochloris aquatica	17
Chlorotetraedron incus	17
uncultured Pelagomonas	15
uncultured marine eukaryote	15
Trachydiscus minutus	15
environmental samples	15
uncultured phototrophic eukaryote	14
Mesangiospermae	14
Hydrodictyon reticulatum	14
Hariotina reticulata	14
uncultured alga	13
Tetradesmus obliquus	13
Rotundella rotunda	13
Pentapetalae	13
Cliftonaea pectinata	13
Chlorophyta symbiont of Lubomirskia sp.	13
Ulvophyceae	12
Mychonastes jurisii	12
Lobochlamys culleus	12
Florideophyceae	12
Botryococcus braunii	12
Opisthokonta	11
Chromochloris zofingiensis	11
Bracteacoccus giganteus	11
Apedinella radians	11
Vaucheria litorea	10
Ulotrichales incertae sedis	10
Solanum lycopersicum	10
Oltmannsiellopsis viridis	10
Oltmannsiellopsis sp. CCMP1240	10
Haematococcus lacustris	10
Desmodesmus intermedius	10
Cymbomonas tetramitiformis	10
Volvocaceae	9
Triparma laevis	9
Pterosperma cristatum	9
Pseudoneochloris marina	9
Ignatiales	9
Desmodesmus costato-granulatus	9
Chlorella sp. ArM0029B	9
Chlorella sorokiniana	9
Chlamydomonadaceae	9
Apophlaea sinclairii	9
Solanum pennellii	8
Rhodophyta	8
Prasiolopsis sp. SAG 84.81	8
Potentilleae	8
Pavlova lutheri	8
Microglena monadina	8
Lithotrichon pulchrum	8
Ettlia pseudoalveolaris	8
Cerataulina daemon	8
Aureococcus anophagefferens	8
Ankyra judayi	8
Triticum aestivum	7
Phaeodactylum tricornutum	7
Phaeocystis	7
Nephroselmis rotunda	7
Mallomonas kalinae	7
Cucurbita maxima	7
Chlorogonium capillatum	7
Chlorella vulgaris	7
Carteria cerasiformis	7
Atractomorpha echinata	7
Arachis ipaensis	7
Amaranthus hybridus	7
uncultured stramenopile	6
Scenedesmus quadricauda	6
Rhizosolenia imbricata	6
Pyramimonas parkeae	6
Planctonema lauterbornii	6
Phytophthora nicotianae	6
Oogamochlamys gigantea	6
Oedogonium cardiacum	6
Monodus sp. CCMP505	6
Momordica charantia	6
Lupinus angustifolius	6
Lobosphaera incisa	6
Laminariales	6
Glycine max	6
Eutreptiella pomquetensis	6
Euphyllophyta	6
eudicotyledons	6
Chloromonas perforata	6
Chaetosphaeridium globosum	6
Caulerpa	6
Bilateria	6
Apusozoa	6
Undaria pinnatifida	5
Tribonema marinum	5
Trachelomonas	5
Thalassiosira oceanica CCMP1005	5
Taenioma perpusillum	5
Staurosirella pinnata	5
Rhodymeniophycidae	5
Rhodomela confervoides	5
Plasmodium vivax	5
Planotaenium interruptum	5
Phaeocystis antarctica	5
Pedinophyceae sp. YPF-701	5
Ourococcus multisporus	5
Neomeris sp. HV02668	5
Neglectella solitaria	5
Mychonastes homosphaera	5
Incertella albipalpis	5
Hafniomonas laevis	5
Gomphoneis minuta var. cassieae	5
Fungi	5
Follicularia texensis	5
Floydiella terrestris	5
Euglenales	5
Embryophyta	5
Dikarya	5
Didymosphenia geminata	5
Delphacidae	5
Cosmarium botrytis	5
Chlorellales	5
Chlamydomonas reinhardtii	5
Chlamydomonas moewusii	5
Anomoeoneis sculpta	5
Watanabea reniformis	4
Verdigellas peltata	4
unclassified Cryptomonas	4
Tylimanthus saccatus	4
Tydemania expeditionis	4
Trebouxiophyceae incertae sedis	4
Trebouxia aggregata	4
Synura uvella	4
Shionodiscus oestrupii var. venrickiae	4
rosids	4
Pylaiella littoralis	4
Prasinococcus sp. RCC1960	4
Pedinomonas minor	4
Parapediastrum biradiatum	4
Pandorina morum	4
Nephroselmis astigmatica	4
Marvania geminata	4
Koshicola spirodelophila	4
Koliella longiseta	4
Heterosigma akashiwo	4
Helminthocladia australis	4
Hapalochloris nozakii	4
Gonium pectorale	4
Gloeotilopsis planctonica	4
Eunotia naegelii	4
Dunaliella salina	4
Cylindrotheca closterium	4
Cyathodium tuberosum	4
Coeloseira compressa	4
Chrysochromulina sp. CCMP291	4
Chondrus crispus	4
Carludovica palmata	4
Campynema lineare	4
Brassica oleracea var. oleracea	4
Bracteacoccus minor	4
Bracteacoccus aerius	4
Avrainvillea mazei	4
Astrephomene perforata	4
Xanthonema	3
Volvox carteri f. nagariensis	3
uncultured Rhizaria	3
uncultured diatom	3
unclassified Chlamydomonas	3
Ulva fasciata	3
Ulva	3
Triops cancriformis	3
Treubaria triappendiculata	3
Trachelomonas similis	3
Trachelomonas armata	3
Thaumatella adunca	3
Thalassiosirales	3
Thalassiosira	3
Symbiochloris handae	3
Stichococcus bacillaris	3
Stephanosphaera pluvialis	3
Sphaeropleaceae	3
Schizymenia dubyi	3
Schizomeris leibleinii	3
Saccharomyces cerevisiae	3
Rhexinema sarcinoideum	3
Pyropia kanakaensis	3
Pyramimonas tetrarhynchus	3
Pseudomuriella	3
Pseudochlorella pringsheimii	3
Prototheca wickerhamii	3
Protostomia	3
prasinophyte sp. MBIC10622	3
prasinophytes	3
Porosira glacialis	3
Polysiphonia teges	3
Podoplea	3
Plocamium cartilagineum	3
Pleodorina starrii	3
Picocystis salinarum	3
Neodangemannia microcystis	3
Monomastix sp. OKE-1	3
Microthamnion kuetzingianum	3
Mesostigma viride	3
Mallomonadaceae	3
Lobochlamys segnis	3
Lambia antarctica	3
Kryptoperidinium foliaceum	3
Klebsormidium sp. SAG 51.86	3
Jenufa perforata	3
Inocybe lanatodisca	3
Hosiea japonica	3
Hazenia basiliensis	3
Halamphora semperpalorum	3
Gomphonema	3
Gloeotilopsis sterilis	3
Glaucocystis nostochinearum	3
Flechtneria rotunda	3
Euglenaceae	3
Epipogium roseum	3
Dendrobium salaccense	3
Cynomorium coccineum	3
Cyclotella	3
Colacium	3
Choricystis sp. Pic6/3P-3w	3
Choricystis sp. AS-29	3
Chlamydomonas nivalis	3
Characiochloris acuminata	3
Carteria crucifera	3
Calocedrus rupestris	3
Botryococcus braunii Showa	3
Bathycoccus prasinos	3
Arabis alpina	3
Yamadaella caenomyce	2
X-cell parasite	2
Volvulina compacta	2
Volvulina boldii	2
Vigna angularis var. angularis	2
uncultured prymnesiophyte C19847	2
uncultured fungus	2
uncultured freshwater eukaryote	2
unclassified Choricystis	2
Triticum monococcum subsp. aegilopoides	2
Triceratium bicorne	2
Toxarium undulatum	2
Titanophycus setchellii	2
Thalassiosira pseudonana CCMP1335	2
Tetraselmis rubens	2
Tetrabaena socialis	2
Tessellaria volvocina	2
Streptophytina	2
Sphacelaria	2
Spermatozopsis similis	2
Sheathia arcuata	2
Scinaia undulata	2
Scenedesmus sp. KMMCC 178	2
Roundia cardiophora	2
Rhizophora mucronata	2
Resultomonas moestrupii	2
Radiococcus polycoccus	2
Pycnococcus provasolii	2
Prasinococcus capsulatus	2
Polysiphonia scopulorum	2
Polysiphonia brodiei	2
Pleurozia purpurea	2
Pleurocladia lacustris	2
Pleurochrysis roscoffensis	2
Placidium pilosellum	2
Physcomitrella patens	2
Phacus paraorbicularis	2
Phacotus lenticularis	2
Perkinsus marinus	2
Pelagomonadales	2
Paulinella micropora	2
Partenskyella glossopodia	2
Parastrongyloides trichosuri	2
Palmophyllaceae	2
Ostreococcus lucimarinus CCE9901	2
Oedocladium carolinianum	2
Odontella sp. 1BOF	2
Nephroselmis olivacea	2
Neochloridaceae	2
Naviculales	2
Nannochloropsis sp. MDL3-4	2
Nannochloropsis sp. HSY-2011	2
Nannochloropsis australis	2
Myrtales	2
Monoraphidium sp. Itas 9/21 14-6w	2
Micromonas commoda	2
Meuniera membranacea	2
Mastocarpus papillatus	2
Marsupiomonas sp. NIES 1824	2
Marattiaceae	2
Mantophasma zephyrum	2
Mallomonas acaroides	2
Mallomonas	2
Lophocladia kuetzingii	2
Lobelia	2
Leptocylindrus danicus	2
Lepocinclis	2
Jungermanniopsida	2
Jenufa minuta	2
Hypnales	2
Heterococcus sp. W1232	2
Herposiphonia versicolor	2
Helminthora furcellata	2
Guinardia delicatula	2
Gromochytrium mamkaevae	2
Grateloupia taiwanensis	2
Grateloupia lanceola	2
Glossomastix chrysoplasta	2
Glomeromycotina	2
Gloeochaete wittrockiana	2
Follicularia	2
Eutreptia viridis	2
Euteleostomi	2
Eumetazoa	2
Euglena	2
Equisetum	2
Ellerbeckia sp. HK398	2
Edaphochlorella mirabilis	2
Durinskia baltica	2
Dunaliella	2
Dipterocladia arabiensis	2
Desmodesmus communis	2
Desmodesmus	2
Dermonema virens	2
Cylindrocystis brebissonii	2
Cyclotella sp. WC03_2	2
Cyanophora sudae	2
Cyanophora paradoxa	2
Cucumis melo	2
Coccolithus braarudii	2
Choricystis sp. Tow6/3P-15w	2
Chlorosarcina brevispinosa	2
Chloromonas radiata	2
Chlorella sp. ABT089	2
Chlorellaceae	2
Chlorarachniophyceae	2
Chlamydomonas peterfii	2
Chlamydomonas leiostraca	2
Chlamydomonas applanata	2
Chlamydomonas agloeformis	2
Chlamydomonas	2
Cerataulus smithii	2
Ceramium sungminbooi	2
Ceramiales	2
Carteria sp. SAG 8-5	2
Caloglossa vieillardii	2
Caloglossa monosticha	2
Caloglossa beccarii	2
Bryopsis plumosa	2
Bryopsis hypnoides	2
Brahea brandegeei	2
Bracteacoccus ruber	2
Bracteacoccus	2
Battersia plumigera	2
Bangiopsis subsimplex	2
Azolla	2
Asclepias leptopus	2
Apocynaceae	2
Amborella trichopoda	2
Adiantum	2
Actinoptychus sp. HK050	2
Actinocyclus sp. HK345	2
Zygnemopsis minuta	1
Zygnemataceae	1
Zygnema circumcarinatum	1
Zonaria stipitata	1
Xestocephalus desertorum	1
Xanthophyceae	1
Volvox	1
Vitreochlamys ordinata	1
Vismia ferruginea	1
Vischeria	1
Vigna radiata	1
uncultured Trebouxiophyceae	1
uncultured Scenedesmus	1
uncultured rhodophyte	1
uncultured prasinophyte	1
uncultured Picomonas	1
uncultured Phaeothamniophyte	1
uncultured marine picoeukaryote	1
uncultured Dunaliellaceae	1
uncultured Chytridiomycota	1
uncultured bolidophyte	1
uncultured Apusomonadidae	1
unclassified Ostreobium	1
Ulvophyceae sp. RCC2980	1
Ulotrichales	1
Treubaria setigera	1
Trentepohlia sp. TreFl113	1
Titanophycus validus	1
Thuretia quercifolia	1
Thorea hispida	1
Thaumatomonas sp. TMT002	1
Thaumatomastigidae	1
Tetraselmis chuii	1
Tetraodon nigroviridis	1
Synurophyceae	1
Synura truttae	1
Synura echinulata	1
Stylonemataceae	1
Strombomonas	1
Stigeoclonium helveticum	1
Sterkiella nova	1
Sterigmatomyces halophilus	1
Staurastrum pyramidatum	1
Sphaeroplea soleirolii var. crassisepta	1
Sphaeroplea robusta	1
Sonderella linearis	1
Skeletonema	1
Siphonostomatoida	1
Sesamum indicum	1
Sellaphora	1
Sebdenia flabellata	1
Scotinosphaera gibberosa	1
Schroederia setigera	1
Schizochlamys gelatinosa	1
Scherffelia dubia	1
Sargassum horneri	1
Saccoloma	1
Saccharina	1
Rhoikoneis pagoensis	1
Rhodomonas salina	1
Rhizophydium sp. MP8	1
Rhizophydiales	1
Rhizanthella gardneri	1
Pyropia haitanensis	1
Pyrobotrys squarrosa	1
Pyrenomonadaceae	1
Pyramimonas sp. PA-2015	1
Pycnococcaceae	1
Pseudopedinella elastica	1
Pseudo-nitzschia arctica	1
Psammoneis obaidii	1
Prumnopitys ladei	1
Prasiola crispa	1
Prasiolaceae	1
Prasinoderma coloniale	1
Praeconvoluta tigrina	1
Potarophytum riparium	1
Porphyridium aerugineum	1
Porphyra umbilicalis	1
Porphyra purpurea	1
Polysiphonia sp.	1
Polymyxa graminis	1
Plantago patagonica	1
Pityrogramma	1
Pinus taeda	1
Pinguiochrysis pyriformis	1
phytoplankton environmental sample	1
Phyllophoraceae sp. 2 DWF-2013	1
Phaeophyceae	1
Phaeocystis globosa	1
Phacus ankylonoton	1
Phacaceae	1
Petrosaviidae	1
Pedinomonas tuberculata	1
Pedinomonas	1
Paulschulzia pseudovolvox	1
Paraperonospora leptosperma	1
Paralia sulcata	1
Paragorgia arborea	1
Parachlorella kessleri	1
Ostreococcus tauri	1
Ostreobium sp. HV05007bc	1
Ostreobium	1
Oryzias latipes	1
Oryza sativa Japonica Group	1
Oryza sativa Indica Group	1
Oryza sativa	1
Ophidocladus simpliciusculus	1
Onisimus glacialis	1
Oncorhynchus kisutch	1
Odontella rhomboides	1
Ochromonas sp. CCMP1393	1
Ochromonas danica	1
Nucleotaenium cylindricum	1
Nothoceros aenigmaticus	1
Nitzschia navis-varingica	1
Nephrocytium limneticum	1
Neoagarum oharaense	1
Myxobolidae	1
Monotropa hypopitys var. americana	1
Monosiga sp. HFCC46	1
Monomorphina parapyrum	1
Monodus subterranea	1
Micromonas pusilla CCMP1545	1
Micromonas	1
Micrasterias rotata	1
Metzgeriidae	1
Metazoa	1
Messastrum gracile	1
Membranoptera	1
Melosira nummuloides	1
Mediophyceae	1
Mayaca fluviatilis	1
Mastixia eugenioides	1
Marchantia paleacea subsp. diptera	1
Mallomonas bangladeshica	1
Liquidambar styraciflua	1
Linum usitatissimum	1
Libnotes sp. MPMB-0031	1
Liagora	1
Leucocytozoon sabrazesi	1
Lepidodinium chlorophorum	1
Laccaria bicolor	1
Kuetzingia canaliculata	1
Karlodinium veneficum	1
Juglans	1
Hypnaceae	1
Hydroclathrus clathratus	1
Hommersandiophycus borowitzkae	1
Hildenbrandia rubra	1
Haptophyceae	1
Haplopteris	1
Halosiphon tomentosus	1
Halopteris	1
Haliotis discus	1
Gymnochlora stellata	1
Gungnir neglectum	1
Gracilaria tenuistipitata var. liui	1
Gracilaria chilensis	1
Gracilariaceae	1
Gomphonema affine	1
Golenkinia longispicula	1
Gnathostomata	1
Gelidium	1
Galaxaura rugosa	1
Fucus vesiculosus	1
Fragilariophycidae	1
Fallacia pygmaea	1
fabids	1
Eutreptiella gymnastica	1
Eustigmatophyceae sp. Tow 9/21 P-2w	1
Eunotia	1
Euglena viridis	1
Euglena tristella	1
Euglenaria anabaena	1
Euglena myxocylindracea	1
Euglena mutabilis	1
Euglenaformis proxima	1
Euglena deses	1
Euglena adhaerens	1
Eudorina minodii	1
Erythrotrichia carnea	1
Encyonema	1
Empetrum nigrum	1
Elliptochloris bilobata	1
Eimeriidae	1
Ectocarpales	1
Durio zibethinus	1
Dunaliella tertiolecta	1
Diurodrilus subterraneus	1
Diphylleia rotans	1
Digenea simplex	1
Dictyota dichotoma	1
Dictyochloris fragrans	1
Dicksonia antarctica	1
Diatom endosymbiont ex foraminifera MH-2008	1
Detonula confervacea	1
Desmodesmus serratoides	1
Desmodesmus pirkollei	1
Desmodesmus abundans	1
Dasya naccarioides	1
Cryptomonas paramecium	1
Cressa cretica	1
Coscinodiscophyceae	1
Corallinales sp. ARS-2011	1
Colemanosphaera angeleri	1
Colacium vesiculosum	1
Codium lucasii	1
Codium	1
Coccomyxa subellipsoidea C-169	1
Coccomyxa simplex	1
coccoid green alga JL 4-10	1
Coccidia	1
Ciliophrys infusionum	1
Chrysosphaera sp. CCMP296	1
Chroomonas placoidea	1
Chroomonas	1
Choricystis-like alga 9706	1
Choricystis	1
Chordariaceae	1
Chloromonas pseudoplatyrhyncha	1
Chlorokybus atmophyticus	1
Chlorella variabilis	1
Chlorella sp. Wu-G23	1
Chlorella sp. KMMCC 38	1
Chlamydomonas subcaudata	1
Chlamydomonas sp. UWO 241	1
Chlamydomonas pitschmannii	1
Chlamydomonas kuwadae	1
Chlamydomonas incerta	1
Chlamydomonas eustigma	1
Cheilolejeunea clypeata	1
Chattonella marina	1
Characiopodium hindakii	1
Chaetophorales	1
Chaetoceros didymus	1
Cerataulina pelagica	1
Ceramiaceae	1
Campylodiscus clypeus	1
Callithamnion consanguineum	1
Brugia timori	1
Bivalvulida	1
Bigelowiella natans	1
Biddulphiophycidae	1
Berkeleya fennica	1
Bartramia pomiformis	1
Bangia fuscopurpurea	1
Balticola sp. TN-2015-5	1
Balanophora tobiracola	1
Bacillariophycidae	1
Babesia microti strain RI	1
Auxenochlorella pyrenoidosa	1
Aureoumbra lagunensis	1
Attheya longicornis	1
Asterionellopsis glacialis	1
Alveolata	1
Alsophila spinulosa	1
Alethocladus corymbosus	1
Agaricomycetes	1
Adenocystis utricularis	1
Actinoptychus undulatus	1
Acrosorium ciliolatum	1
Acrosiphonia sp. SAG-127.80	1
Acoela	1
Acetabularia acetabulum	1
Acanthaster planci	1
50 kb inversion clade	1

## Sheet: Andøya_LGM_A Mitochondria count
LCA	Number of reads
Nannochloropsis limnetica	14097
Nannochloropsis	10668
Eukaryota	1359
Stramenopiles	1220
Nannochloropsis granulata	1048
Monodopsidaceae	936
Nannochloropsis oculata	654
Nannochloropsis oceanica	511
Eustigmatales	410
Eustigmatophyceae	325
Choricystis parasitica	276
Viridiplantae	133
Botryococcus braunii	69
Chlorophyta	67
Nannochloropsis salina	57
uncultured eukaryote	48
Trebouxiophyceae	40
Monodopsis sp. MarTras21	39
Tetradesmus obliquus	36
Mesangiospermae	31
Pentapetalae	27
Embryophyta	27
Cucurbita pepo	27
Chlorellaceae	25
Chlorella	23
Botryococcus braunii Showa	21
Mallomonas kalinae	20
Cafeteria roenbergensis	20
Spermatophyta	18
Sphaeropleales	17
Chlorophyta symbiont of Lubomirskia sp.	17
Oomycetes	16
Lobosphaera incisa	16
Trachydiscus minutus	15
Nannochloropsis gaditana	15
Phytophthora nicotianae	14
Chlorella sp. ArM0029B	14
Micromonas pusilla CCMP1545	13
Chlorophyceae	13
fabids	12
Triticum aestivum	11
Homo sapiens	11
Amborella trichopoda	11
Homo	10
Zarhipis integripennis	9
Solanum pennellii	9
Momordica charantia	9
Cyanophora paradoxa	9
Kladothrips	8
Hariotina reticulata	8
Chondrus crispus	8
Vischeria sp. CAUP Q 202	7
Stichococcus bacillaris	7
Cymbomonas tetramitiformis	7
Zingiberales	6
uncultured Pelagomonas	6
Trebouxiophyceae sp. MX-AZ01	6
Taenioma perpusillum	6
Skeletonema grevillei	6
Lepocinclis	6
Floydiella terrestris	6
eudicotyledons	6
Chromochloris zofingiensis	6
Chlorella variabilis	6
Chlorella sorokiniana	6
Bathycoccus prasinos	6
Arthropoda	6
Arachis duranensis	6
uncultured diatom	5
Thalassiosirales	5
Streptophytina	5
Sphaeropleales sp. YC001	5
Prasiola crispa	5
Pavlova lutheri	5
Oryza sativa Japonica Group	5
Nephroselmis olivacea	5
Mychonastes homosphaera	5
Magnoliophyta	5
Florideophyceae	5
Climacium americanum	5
Catarrhini	5
Auxenochlorella protothecoides	5
Araneomorphae	5
Apophlaea sinclairii	5
Verdigellas peltata	4
Trachelomonas	4
Stegnogramma sagittifolia	4
Schizomeris leibleinii	4
Pycnococcaceae	4
Prototheca wickerhamii	4
Phacus paraorbicularis	4
Musa	4
Mamiellales	4
Jenufa perforata	4
Hariotina sp. MMOGRB0030F	4
Cucumis melo	4
Cosmarium botrytis	4
Chattonellaceae	4
Chaetosphaeridium globosum	4
Bilateria	4
Aureococcus anophagefferens	4
Arachis ipaensis	4
Anthocerotophyta	4
uncultured Thalassiosirales	3
uncultured marine eukaryote	3
unclassified Ostreobium	3
Triticum monococcum subsp. aegilopoides	3
Toxarium undulatum	3
Simiiformes	3
Scytosiphon lomentaria	3
Scenedesmaceae	3
Roombia truncata	3
Rhodophyta	3
Priasilpha obscura	3
Petrosaviidae	3
Palmophyllaceae	3
Opisthokonta	3
Moramonas marocensis	3
Monomastix sp. OKE-1	3
Micromonas commoda	3
Metazoa	3
Marsupiomonas sp. NIES 1824	3
Kladothrips tepperi	3
Hydrodictyaceae	3
Euglena geniculata	3
Euglena	3
Erycina pusilla	3
environmental samples	3
commelinids	3
Coeloseira compressa	3
Clupeocephala	3
Chlorotetraedron incus	3
Chloranthaceae	3
Chlamydomonas moewusii	3
asterids	3
Ankyra judayi	3
uncultured Trebouxiophyceae	2
uncultured phototrophic eukaryote	2
unclassified Cryptomonas	2
Trebouxia aggregata	2
Thecamonas trahens	2
Tectaria fimbriata	2
Scinaia confusa	2
Sargassum thunbergii	2
Saccharina sculpera	2
Pyramimonas parkeae	2
Proteromonas lacertae	2
prasinophytes	2
Potentilleae	2
Plocamium cartilagineum	2
Plasmodium gemini	2
Plasmodium	2
Parascaris	2
Oxytricha trifallax	2
Oryza sativa Indica Group	2
Oogamochlamys gigantea	2
Notropis lutipinnis	2
Netrium digitus	2
Neochloris aquatica	2
Neglectella solitaria	2
Navicula ramosissima	2
Myriochila fastidiosa	2
Mazama rufina	2
Lithophyllum margaritae	2
Kirchneriella aperta	2
Jungermanniopsida	2
Huperzioideae	2
Hafniomonas laevis	2
Haematococcus lacustris	2
Glaucocystis nostochinearum	2
Galdieria sulphuraria	2
Fistulifera solaris	2
Exiligada nodulicauda	2
Euteleostomi	2
Euptychiina	2
Eunotia naegelii	2
Eudorylas nr. alternatus JHS-2006	2
Cucurbitaceae	2
Chlorokybus atmophyticus	2
Chlorarachniophyceae	2
Chattonella marina	2
Caulophryne jordani	2
Bryopsidales	2
Bracteacoccus	2
Ancoracysta twista	2
Aldrovanda vesiculosa	2
Alaria marginata	2
Watanabea reniformis	1
Vigna angularis var. angularis	1
Vidole capensis	1
Vertebrata australis	1
uncultured Nannochloropsis	1
uncultured Chlorophyta	1
uncultured Antithamnion sp.	1
unclassified eukaryotes	1
unclassified Chloromonas	1
Ulotrichales	1
Tupiella akineta	1
Trichogloeopsis pedicellata	1
Trichoderma gamsii	1
Tracheophyta	1
Trachelomonas echinata	1
Trachelomonas armata	1
Torreya nucifera	1
Thraustotheca clavata	1
Thaumastocoris safordi	1
Tetraselmis	1
Takobia yixiani	1
Synurales	1
Strombomonas sp. Jeonnam072104-C	1
Strombomonas	1
Stephanodiscus	1
Spheropistha sp. 2 YCS-2014	1
Solenaia oleivora	1
Soboliphyme baturini	1
Skeletonema marinoi	1
Sinogastromyzon puliensis	1
Schizosaccharomyces octosporus	1
RTA clade	1
Roya obtusa	1
rosids	1
Rhizanthella gardneri	1
Resultomonas moestrupii	1
Reclinomonas americana	1
Pythium multisporum	1
Pythium	1
PX clade	1
Pteridaceae	1
Pseudo-nitzschia multiseries	1
Pseudochloris wilhelmii	1
Pseudochlorella signiensis	1
Pseudochlorella pringsheimii	1
Pseudacysta perseae	1
Primates	1
Porphyra purpurea	1
Polypodiidae	1
Poales	1
Poaceae	1
Pleurocera canaliculata fila	1
Pleurastrum terricola	1
Phytophthora capsici	1
Physarum polycephalum	1
Phaeophyceae	1
Penicilliopsis zonata CBS 506.65	1
Pedinomonas	1
Parabathynellidae gen. A sp. 4 MTG-2007	1
Palpitomonas bilix	1
Orpinomyces sp. OUS1	1
Ochromonas danica	1
Neoptera	1
Myiodynastes maculatus	1
Mychonastes	1
Musaceae	1
Mougeotia	1
Mesostigma viride	1
malvids	1
Malpighiales	1
Malawimonas jakobiformis	1
Lotharella oceanica	1
Lobelia	1
Liliopsida	1
Lichtheimia ramosa	1
Leucocytozoon sp. 2109	1
Leptosomia rosea	1
Lauraceae	1
Klebsormidium flaccidum	1
Jenufa minuta	1
Jakoba bahamiensis	1
Isoetes engelmannii	1
Ishige okamurae	1
Hypsugo alaschanicus	1
Hyposmocoma sp. 48 PS-2010	1
Hypnea nidifica	1
Hydrodictyon reticulatum	1
Hyaloperonospora parasitica	1
Holometabola	1
Hildenbrandia sp. 2GWS	1
Hildenbrandia rubra	1
Heterostelium pallidum	1
Heterosigma akashiwo	1
Haslea karadagensis	1
Haptoglossa sp. DM2 4/12	1
Halisarca dujardini	1
Gymnodamaeus bicostatus	1
Guillardia theta	1
Grammonema striatula	1
Gracilaria	1
Gossypium hirsutum	1
Gonideinae	1
Golenkinia longispicula	1
Gnarosophia bellendenkerensis	1
Gloeotilopsis sterilis	1
Geranomyces variabilis	1
Gelidium elegans	1
Fungi	1
Fahrenholzia boleni	1
Eutreptia viridis	1
Euphyllophyta	1
Euglena sanguinea	1
Euglenaria anabaena var. minima	1
Eremoneura	1
Equisetum	1
Entelegynae	1
Elichora sp. ARC0179	1
Eimeriidae	1
Durvillaea	1
Dielsia stenostachya	1
Diaporthe longicolla	1
Cyanidium caldarium	1
Cucurbita maxima	1
Cryptomonas	1
Croomia pauciflora	1
Commelinales	1
Colobanthus	1
Coccomyxa simplex	1
Coccocarpia palmicola	1
Cliftonaea pectinata	1
Clava multicornis	1
Chytridiales sp. JEL116	1
Chroomonas placoidea	1
Chordariaceae sp. 4nov	1
Chondrina sp. BK-2009	1
Chloromonas serbinowi	1
Chlamydomonas sp. UWO 241	1
Chlamydomonas nivalis	1
Chlamydomonas leiostraca	1
Chlamydomonas	1
Chlamydomonadales	1
Chlamydomonadaceae	1
Chattonella marina var. ovata	1
Chaetopeltidaceae	1
Carangoides armatus	1
Campynema lineare	1
Brassica napus	1
Brassica	1
Boldia erythrosiphon	1
Benincaseae	1
Bangiopsis subsimplex	1
Bangiales sp. HK-2011a	1
Bangiaceae	1
Auricotes rotundus	1
Asphondylia rosetta	1
Apedinella radians	1
Anthocerotopsida	1
Alcithoe wilsonae	1
Acrosiphonia sp. SAG-127.80	1
Acrasis kona	1
Abatus cavernosus	1

## Sheet: Andøya_LGM_B Mitochondria count
LCA	Number of reads
Nannochloropsis limnetica	8608
Nannochloropsis	6369
Eukaryota	766
Stramenopiles	747
Nannochloropsis granulata	670
Monodopsidaceae	510
Nannochloropsis oculata	369
Nannochloropsis oceanica	299
Eustigmatales	203
Eustigmatophyceae	185
Viridiplantae	41
Choricystis parasitica	38
Tetradesmus obliquus	34
uncultured eukaryote	30
Nannochloropsis salina	28
Monodopsis sp. MarTras21	26
Sphaeropleales	17
Trachydiscus minutus	14
Chlorophyceae	14
Chlorophyta	13
Catarrhini	13
Botryococcus braunii	13
Mesangiospermae	12
Nannochloropsis gaditana	8
Solanum pennellii	7
Phytophthora nicotianae	7
Kladothrips	7
Amaranthus hybridus	7
Triticum aestivum	6
Mallomonas kalinae	6
Euphyllophyta	6
Cosmarium botrytis	6
Cafeteria roenbergensis	6
uncultured phototrophic eukaryote	5
uncultured Pelagomonas	5
uncultured marine eukaryote	5
Sphaeropleales sp. YC001	5
Spermatophyta	5
Pentapetalae	5
Momordica charantia	5
Florideophyceae	5
eudicotyledons	5
Vischeria sp. CAUP Q 202	4
Tracheophyta	4
Rhizanthella gardneri	4
Palmophyllaceae	4
Oomycetes	4
Nephroselmis olivacea	4
Ignatiales	4
Hariotina sp. MMOGRB0030F	4
Glycine max	4
Euteleostomi	4
Embryophyta	4
Amborella trichopoda	4
uncultured Thalassiosirales	3
Trebouxiophyceae sp. MX-AZ01	3
Trebouxiophyceae	3
Trachelomonas	3
Lupinus angustifolius	3
Homo	3
Glaucocystis nostochinearum	3
Cynomorium coccineum	3
Cucurbita pepo	3
Chromochloris zofingiensis	3
Chlorellaceae	3
Chaetosphaeridium globosum	3
Arachis ipaensis	3
Ustilaginaceae	2
unclassified Cryptomonas	2
unclassified Chlamydomonas	2
Tylimanthus saccatus	2
Taenioma perpusillum	2
Scinaia undulata	2
RTA clade	2
Pseudomuriella schumacherensis	2
Protostomia	2
Proteromonas lacertae	2
Potentilleae	2
Plocamium cartilagineum	2
Pleurocladia lacustris	2
Phytophthora	2
Pedinomonas	2
Ostreococcus tauri	2
Opisthokonta	2
Onchocerca flexuosa	2
Micromonas pusilla CCMP1545	2
Micromonas	2
Lithotrichon pulchrum	2
Lepocinclis	2
Hyphochytrium catenoides	2
Hydrodictyon reticulatum	2
Hydrodictyaceae	2
Hyaloperonospora parasitica	2
Hosiea japonica	2
Homo sapiens	2
Hariotina reticulata	2
Gollania ruginosa	2
Floydiella terrestris	2
Eumetazoa	2
Euglenaceae	2
Euglena	2
Epipogium roseum	2
Didymosphenia geminata	2
Cyanophora paradoxa	2
Coeloseira compressa	2
Chordata	2
Chondrus crispus	2
Chlorotetraedron incus	2
Chlorella	2
Chattonella marina	2
Ceramiales	2
Bracteacoccus giganteus	2
Botryococcus braunii Showa	2
Apedinella radians	2
Vismia ferruginea	1
Vigna radiata	1
Vespula sp. DIMC068-09	1
Vaucheria litorea	1
uncultured Dunaliellaceae	1
uncultured diatom	1
unclassified Ostreobium	1
Tsukubamonas globosa	1
Triticum monococcum subsp. aegilopoides	1
Tessellaria volvocina	1
Telinga adolphei	1
Tectaria fimbriata	1
Synurophyceae	1
Synura uvella	1
Synurales	1
Stylonemataceae	1
Strombomonas	1
Solenaia oleivora	1
Skeletonema grevillei	1
Simiiformes	1
Sheathia arcuata	1
Saprolegnia	1
Saccharina sculpera	1
Saccharina religiosa	1
Rhynchosporium orthosporum	1
Rhodophyta	1
Rhizophydium sp. MP8	1
PX clade	1
Pseudochlorella pringsheimii	1
Pseudacysta perseae	1
Pottiaceae	1
Phaeophyceae	1
Phaeocystis	1
Phacus paraorbicularis	1
Pavlova lutheri	1
Parastrongyloides trichosuri	1
Paramoeba pemaquidensis	1
Pancrustacea	1
Ourococcus multisporus	1
Ostreococcus lucimarinus CCE9901	1
Oryza sativa Indica Group	1
Ophidocladus simpliciusculus	1
Neochloris aquatica	1
Mycosphaerellaceae	1
Mononchoides sp. WY-2009	1
Mastocarpus papillatus	1
Mamiellales	1
Lobosphaera incisa	1
Lithophyllum margaritae	1
Libnotes sp. MPMB-0031	1
Leucocytozoon sabrazesi	1
Kladothrips tepperi	1
Kirchneriella aperta	1
Jenufa perforata	1
Homininae	1
Hominidae	1
Hippocampus abdominalis	1
Heterosigma akashiwo	1
Helicosporidium	1
Hartmannellidae	1
Harpochytrium	1
Gonium pectorale	1
Gonideinae	1
Gonatozygon monotaenium	1
Golenkinia longispicula	1
Glossomastix chrysoplasta	1
Eutreptia viridis	1
Equisetum	1
environmental samples	1
Dictyosiphon sp. 3GWS	1
Delphacidae	1
Dasya naccarioides	1
Cymbomonas tetramitiformis	1
Cyathodium tuberosum	1
Cryptomonas paramecium	1
Closterium baillyanum	1
Clava multicornis	1
Chrysosphaera sp. CCMP296	1
Chlorella sp. ArM0029B	1
Chlorella sorokiniana	1
Chlorarachniophyceae	1
Chlamydomonas sp. UWO 241	1
Chlamydomonas agloeformis	1
Cheilolejeunea clypeata	1
Chaetosphaeridium ovalis	1
Caulerpa	1
Caenorhabditis sp. 34 TK-2017	1
Brahea brandegeei	1
Bracteacoccus minor	1
Boreoeutheria	1
Berkeleya fennica	1
Banza nitida	1
Bacillariophyta	1
Babesia microti strain RI	1
Avrainvillea mazei	1
Asclepias leptopus	1
Araneomorphae	1
Apocynaceae	1
Ankyra judayi	1

## Sheet: Chloroplast references
Accession	Name
NC 018523.1	Saccharina japonica chloroplast, complete genome
NC 022431.1	Asclepias nivea chloroplast, complete genome
NC 022259.1	Nannochloropsis granulata chloroplast, complete genome
NC 022417.1	Cocos nucifera chloroplast, complete genome
NC 022459.1	Camellia cuspidata voucher HKAS:S.X.Yang3159 chloroplast, complete genome
NC 022460.1	Camellia danzaiensis voucher HKAS:S.X.Yang3147 chloroplast, complete genome
NC 022461.1	Camellia impressinervis voucher HKAS:S.X.Yang1080 chloroplast, complete genome
NC 022463.1	Camellia yunnanensis voucher HKAS:S.X.Yang1090 chloroplast, complete genome
NC 022457.1	Berberis bealei chloroplast, complete genome
NC 022462.1	Camellia pitardii voucher HKAS:S.X.Yang3148 chloroplast, complete genome
NC 022667.1	Leucocytozoon caulleryi apicoplast DNA, complete sequence
NC 022811.1	Brassaiopsis hainla chloroplast, complete genome
NC 022812.1	Metapanax delavayi chloroplast, complete genome
NC 022813.1	Schefflera delavayi chloroplast, complete genome
NC 022859.1	Lindenbergia philippensis chloroplast complete genome
NC 022868.1	Glycine soja chloroplast, complete genome
NC 022378.1	Eucalyptus obliqua chloroplast, complete genome
NC 022379.1	Eucalyptus radiata chloroplast, complete genome
NC 022380.1	Eucalyptus delegatensis chloroplast, complete genome
NC 022381.1	Eucalyptus verrucata chloroplast, complete genome
NC 022382.1	Eucalyptus baxteri chloroplast, complete genome
NC 022383.1	Eucalyptus diversifolia chloroplast, complete genome
NC 022384.1	Eucalyptus sieberi chloroplast, complete genome
NC 022385.1	Eucalyptus elata chloroplast, complete genome
NC 022386.1	Eucalyptus regnans chloroplast, complete genome
NC 022387.1	Eucalyptus umbra chloroplast, complete genome
NC 022388.1	Eucalyptus cloeziana chloroplast, complete genome
NC 022389.1	Eucalyptus patens chloroplast, complete genome
NC 022390.1	Eucalyptus marginata chloroplast, complete genome
NC 022391.1	Eucalyptus curtisii chloroplast, complete genome
NC 022392.1	Eucalyptus melliodora chloroplast, complete genome
NC 022393.1	Eucalyptus polybractea chloroplast, complete genome
NC 022394.1	Eucalyptus cladocalyx chloroplast, complete genome
NC 022395.1	Eucalyptus nitens chloroplast, complete genome
NC 022396.1	Eucalyptus aromaphloia chloroplast, complete genome
NC 022397.1	Eucalyptus saligna chloroplast, complete genome
NC 022398.1	Eucalyptus camaldulensis chloroplast, complete genome
NC 022399.1	Eucalyptus deglupta chloroplast, complete genome
NC 022400.1	Eucalyptus spathulata chloroplast, complete genome
NC 022401.1	Eucalyptus torquata chloroplast, complete genome
NC 022402.1	Eucalyptus diversicolor chloroplast, complete genome
NC 022403.1	Eucalyptus salmonophloia chloroplast, complete genome
NC 022404.1	Eucalyptus microcorys chloroplast, complete genome
NC 022405.1	Eucalyptus guilfoylei chloroplast, complete genome
NC 022406.1	Eucalyptus erythrocorys chloroplast, complete genome
NC 022407.1	Corymbia gummifera chloroplast, complete genome
NC 022408.1	Corymbia maculata chloroplast, complete genome
NC 022409.1	Corymbia eximia chloroplast, complete genome
NC 022410.1	Corymbia tessellaris chloroplast, complete genome
NC 022411.1	Angophora floribunda chloroplast, complete genome
NC 022412.1	Angophora costata chloroplast, complete genome
NC 022413.1	Allosyncarpia ternata chloroplast, complete genome
NC 022414.1	Stockwellia quadrifida chloroplast, complete genome
NC 022958.1	Phragmites australis chloroplast, complete genome
NC 022810.1	Aralia undulata chloroplast, complete genome
NC 022814.1	Kalopanax septemlobus chloroplast, complete genome
NC 023084.1	Camellia oleifera plastid, complete genome
NC 023085.1	Sedum sarmentosum chloroplast, complete genome
NC 023086.1	Penthorum chinense chloroplast, complete genome
NC 023092.1	Liquidambar formosana chloroplast, complete genome
NC 023109.1	Helianthus divaricatus isolate DB07 plastid, complete genome
NC 023110.1	Helianthus decapetalus isolate DB11 plastid, complete genome
NC 023113.1	Helianthus strumosus isolate DB31 plastid, complete genome
NC 023114.1	Helianthus maximiliani isolate MAX01 plastid, complete genome
NC 023131.1	Conopholis americana chloroplast complete genome
NC 023132.1	Phelipanche purpurea chloroplast complete genome, specimen voucher BONN:S. Wicke Op38/39
NC 023107.1	Helianthus giganteus isolate DB01 plastid, complete genome
NC 023108.1	Helianthus grosseserratus isolate DB05 plastid, complete genome
NC 023111.1	Helianthus hirsutus isolate DB14 plastid, complete genome
NC 023112.1	Helianthus tuberosus isolate DB16 plastid, complete genome
NC 023247.1	Fritillaria taipaiensis chloroplast, complete genome
NC 023213.1	Gossypium anomalum chloroplast, complete genome
NC 023214.1	Gossypium bickii chloroplast, complete genome
NC 023218.1	Gossypium sturtianum chloroplast, complete genome
NC 023215.1	Gossypium herbaceum chloroplast, complete genome
NC 023216.1	Gossypium longicalyx chloroplast, complete genome
NC 023217.1	Gossypium stocksii chloroplast, complete genome
NC 007898.3	Solanum lycopersicum chloroplast, complete genome
NC 023367.1	Arabis alpina complete chloroplast genome
NC 023356.1	Petrosavia stellaris plastid, complete genome
NC 023115.1	Schwalbea americana chloroplast genome
NC 022432.1	Asclepias syriaca chloroplast, complete genome
NC 022715.2	Veratrum patulum chloroplast, complete genome
NC 023465.1	Phelipanche ramosa chloroplast complete genome
NC 023463.1	Pinguicula ehlersiae chloroplast, complete genome
NC 023464.1	Orobanche gracilis chloroplast, complete genome
NC 023544.1	Cucumis hystrix plastid, complete genome
NC 021455.1	Prinsepia utilis plastid, complete genome
NC 023775.1	Auxenochlorella protothecoides chloroplast, complete genome
NC 023785.1	Gracilaria salicornia chloroplast, complete genome
NC 023790.1	Vitis rotundifolia chloroplast, complete genome
NC 023792.1	Azadirachta indica chloroplast, complete genome
NC 023800.1	Sorghum timorense chloroplast, complete genome
NC 023801.1	Castanopsis echinocarpa chloroplast, complete genome
NC 023805.1	Podocarpus lambertii chloroplast, complete genome
NC 016703.2	Phaeocystis antarctica strain CCMP1374 plastid, complete genome
NC 007977.1	Helianthus annuus chloroplast, complete genome
NC 023934.1	Arundinaria appalachiana chloroplast, complete genome
NC 023959.1	Trigonobalanus doichangensis chloroplast, complete genome
NC 024022.1	Juniperus monosperma chloroplast, complete genome
NC 024023.1	Juniperus scopulorum chloroplast, complete genome
NC 024024.1	Juniperus virginiana chloroplast, complete genome
NC 024021.1	Juniperus bermudiana chloroplast, complete genome
NC 021637.1	Phaeocystis globosa strain Pg-G(A) chloroplast, complete genome
NC 022133.1	Aegilops tauschii chloroplast, complete genome
NC 022135.1	Aegilops speltoides isolate SPE0661 chloroplast, complete genome
NC 022926.1	Musa textilis plastid, complete genome
NC 022927.1	Ravenala madagascariensis plastid, complete genome
NC 022928.1	Curcuma roscoeana plastid, complete genome
NC 023956.1	Prunus kansuensis chloroplast, complete genome
NC 023096.1	Aegilops cylindrica chloroplast, complete genome
NC 023097.1	Aegilops geniculata chloroplast, complete genome
NC 023102.1	Ajuga reptans plastid, complete genome
NC 023256.1	Melianthus villosus plastid, complete genome
NC 023259.1	Viviania marifolia chloroplast, complete genome
NC 023260.1	Hypseocharis bilobata chloroplast, complete genome
NC 023261.1	Pelargonium alternans chloroplast, complete genome
NC 023357.1	Agrostemma githago chloroplast, complete genome
NC 023358.1	Silene conoidea chloroplast, complete genome
NC 023359.1	Silene chalcedonica chloroplast, complete genome
NC 023360.1	Silene paradoxa chloroplast, complete genome
NC 023533.1	Deschampsia antarctica plastid, complete genome
NC 021456.1	Picea abies chloroplast complete genome
NC 021761.1	Secale cereale chloroplast, complete genome
NC 021760.1	Triticum monococcum chloroplast, complete genome
NC 021762.1	Triticum urartu chloroplast, complete genome
NC 024060.1	Hirtella racemosa chloroplast, complete genome
NC 024061.1	Chrysobalanus icaco chloroplast, complete genome
NC 024062.1	Licania heteromorpha chloroplast, complete genome
NC 024064.1	Licania alba chloroplast, complete genome
NC 024065.1	Licania sprucei chloroplast, complete genome
NC 024165.1	Olyra latifolia plastid, complete genome
NC 022850.1	Setaria italica plastid, complete genome
NC 024157.1	Osmundastrum cinnamomeum chloroplast, complete genome
NC 024158.1	Diplopterygium glaucum chloroplast, complete genome
NC 024168.1	Roya anglica culture-collection ACOI:799 chloroplast, complete genome
NC 024169.1	Mesotaenium endlicherianum culture-collection SAG:12.97 chloroplast, complete genome
NC 024262.1	Neyraudia reynaudiana chloroplast, complete genome
NC 024286.1	Centaurea diffusa chloroplast, complete genome
NC 024019.1	Dendrobium officinale chloroplast, complete genome
NC 024050.1	Pyropia perforata plastid, complete genome
NC 024261.1	Hyoscyamus niger chloroplast, complete genome
NC 024292.1	Rhazya stricta plastid, complete genome
NC 024421.1	Cypripedium macranthos chloroplast, complete genome
NC 024079.1	Asterionella formosa chloroplast, complete genome
NC 024080.1	Asterionellopsis glacialis chloroplast, complete genome
NC 024081.1	Coscinodiscus radiatus chloroplast, complete genome
NC 024082.1	Cylindrotheca closterium chloroplast, complete genome
NC 024083.1	Didymosphenia geminata chloroplast, complete genome
NC 024084.1	Leptocylindrus danicus chloroplast, complete genome
NC 024066.1	Hirtella physophora chloroplast, complete genome
NC 024085.1	Lithodesmium undulatum chloroplast, complete genome
NC 024063.1	Couepia guianensis chloroplast, complete genome
NC 024067.1	Parinari campestris chloroplast, complete genome
NC 024106.1	Lecomtella madagascariensis chloroplast complete genome, specimen voucher K:MSV603
NC 024560.1	Paris verticillata voucher KWU02222 plastid, complete genome
NC 024608.1	Oryza australiensis isolate 86524 chloroplast, complete genome
NC 024659.1	Camellia grandibracteata chloroplast, complete genome
NC 024660.1	Camellia leptophylla chloroplast, complete genome
NC 011828.1	Trifolium subterraneum chloroplast, complete genome
NC 024635.1	Erodium trifolium plastid, complete genome
NC 024661.1	Camellia petelotii chloroplast, complete genome
NC 024662.1	Camellia pubicosta chloroplast, complete genome
NC 024663.1	Camellia reticulata chloroplast, complete genome
NC 024665.1	Galdieria sulphuraria strain 074W plastid, complete genome
NC 024668.1	Bambusa multiplex chloroplast, complete genome
NC 024669.1	Phyllostachys sulphurea chloroplast, complete genome
NC 024681.1	Salix interior isolate BPL-EX1 chloroplast, complete genome
NC 024732.1	Hanabusaya asiatica voucher Yoo86859 chloroplast, complete genome
NC 024736.1	Fritillaria hupehensis chloroplast, complete genome
NC 024712.1	Arundinaria fargesii chloroplast, complete genome
NC 024713.1	Sarocalamus faberi chloroplast, complete genome
NC 024714.1	Chimonocalamus longiusculus chloroplast, complete genome
NC 024715.1	Fargesia nitida chloroplast, complete genome
NC 024716.1	Fargesia spathacea chloroplast, complete genome
NC 024717.1	Fargesia yunnanensis chloroplast, complete genome
NC 024718.1	Gaoligongshania megalothyrsa chloroplast, complete genome
NC 024719.1	Gelidocalamus tessellatus chloroplast, complete genome
NC 024720.1	Indocalamus wilsonii chloroplast, complete genome
NC 024721.1	Indosasa sinica chloroplast, complete genome
NC 024722.1	Oligostachyum shiuyingianum chloroplast, complete genome
NC 024725.1	Yushania levigata chloroplast, complete genome
NC 024728.1	Fritillaria cirrhosa chloroplast, complete genome
NC 024735.1	Populus balsamifera chloroplast, complete genome
NC 024747.1	Populus euphratica chloroplast, complete genome
NC 024723.1	Pleioblastus maculatus chloroplast, complete genome
NC 024724.1	Thamnocalamus spathiflorus chloroplast, complete genome
NC 024734.1	Populus fremontii chloroplast, complete genome
NC 015403.1	Fistulifera solaris chloroplast, complete genome
NC 016064.1	Pseudotsuga sinensis var. wilsoniana chloroplast, complete genome
NC 016069.1	Picea morrisonicola chloroplast, complete genome
NC 022451.2	Andrographis paniculata chloroplast, complete genome
NC 023090.1	Lupinus luteus chloroplast, complete genome
NC 023133.1	Porphyridium purpureum chloroplast, complete genome
NC 023245.1	Pharus lappulaceus chloroplast, complete genome
NC 023449.1	Puelia olyriformis chloroplast, complete genome
NC 023833.1	Praxelis clematidea chloroplast, complete genome
NC 024034.1	Trifolium grandiflorum plastid, complete genome
NC 024035.1	Trifolium aureum plastid, complete genome
NC 024036.1	Trifolium repens plastid, complete genome
NC 024038.1	Glycyrrhiza glabra chloroplast, complete genome
NC 024166.1	Trifolium meduseum chloroplast, complete genome
NC 024469.1	Raphanus sativus chloroplast, complete genome
NC 024541.1	Camellia crapnelliana chloroplast, complete genome
NC 024542.1	Nymphaea mexicana chloroplast, complete genome
NC 024543.1	Primula poissonii chloroplast, complete genome
NC 024544.1	Calanthe triplicata chloroplast, complete genome
NC 024545.1	Magnolia yunnanensis chloroplast, complete genome
NC 024813.1	Allium cepa genotype normal (N) male fertile chloroplast, complete genome
NC 024827.1	Retrophyllum piresii chloroplast, complete genome
NC 024845.1	Orobanche crenata chloroplast complete genome, specimen voucher BONN:S. Wicke OC41
NC 024936.1	Iris gatesii voucher T06-52 plastid, complete genome
NC 024928.1	Eunotia naegelii chloroplast, complete genome
NC 025310.1	Chaetoceros simplex chloroplast, complete genome
NC 025314.1	Thalassiosira weissflogii chloroplast, complete genome
NC 025312.1	Roundia cardiophora chloroplast, complete genome
NC 025339.1	Nelumbo nucifera chloroplast, complete genome
NC 025288.1	Macadamia integrifolia chloroplast, complete genome
NC 025305.1	Eustrephus latifolius plastid, complete genome
NC 025306.1	Bomarea edulis plastid, complete genome
NC 025313.1	Cerataulina daemon chloroplast, complete genome
NC 025333.1	Luzuriaga radicans chloroplast, complete genome
NC 025668.1	Sanionia uncinata chloroplast, complete genome
NC 025539.1	Choricystis parasitica culture-collection SAG:17.98 chloroplast, complete genome
NC 025545.1	Botryococcus braunii culture-collection SAG:807-1 chloroplast, complete genome
NC 025543.1	Fusochloris perforata culture-collection SAG:28.85 chloroplast, complete genome
NC 025652.1	Genlisea margaretae chloroplast, complete genome
NC 025525.1	Myrmecia israelensis culture-collection UTEX:1181 chloroplast, complete genome
NC 025540.1	Paradoxia multiseta culture-collection SAG:18.84 chloroplast, complete genome
NC 025651.1	Orobanche californica chloroplast complete genome, specimen voucher PAC:S.Wicke Oc54
NC 025527.1	Stichococcus bacillaris culture-collection UTEX:176 chloroplast, complete genome
NC 025593.1	Phalaenopsis hybrid cultivar cultivar Tiny Star chloroplast, complete genome
NC 025657.1	Oncinotis tenuiloba voucher S. Liede 3621 (UBT) plastid, complete genome
NC 025660.1	Corallorhiza macrantha voucher Salazar A (OS) plastid, complete genome
NC 025662.1	Corallorhiza trifida voucher Freudenstein 2767a MI plastid, complete genome
NC 025664.1	Corallorhiza odontorhiza plastid, complete genome
NC 025311.1	Rhizosolenia imbricata chloroplast, complete genome
NC 025529.1	Pabia signiensis culture-collection SAG:7.90 chloroplast, complete genome
NC 025532.1	Ettlia pseudoalveolaris culture-collection UTEX:975 chloroplast, complete genome
NC 025537.1	Microthamnion kuetzingianum culture-collection UTEX:318 chloroplast, complete genome
NC 025655.1	Echites umbellatus voucher M. Vincent 11468 (GH) plastid, complete genome
NC 025528.1	'Chlorella' mirabilis culture-collection SAG:38.88 chloroplast, complete genome
NC 025530.1	Pedinomonas tuberculata culture-collection SAG:42.84 chloroplast, complete genome
NC 025641.1	Boulardia latisquama plastid, complete genome
NC 025642.1	Cistanche phelypaea chloroplast complete genome, specimen voucher WU: S. Wicke s.n
NC 025663.1	Corallorhiza wisteriana voucher Freudenstein 2462 (OS) plastid, complete genome
NC 025554.1	Sapindus mukorossi chloroplast, complete genome
NC 025661.1	Corallorhiza mertensiana voucher Freudenstein 1999 (OS) plastid, complete genome
NC 025548.1	Elliptochloris bilobata culture-collection CAUP<CZH>:H7103 chloroplast, complete genome
NC 015891.1	Spirodela polyrhiza chloroplast, complete genome
NC 008101.1	Acutodesmus obliquus strain UTEX 393 chloroplast, complete genome
NC 025653.1	Utricularia macrorhiza chloroplast, complete genome
NC 025658.1	Pentalinon luteum voucher M. Vincent 11460 (GH) plastid, complete genome
NC 025744.1	Trifolium glanduliferum chloroplast, complete genome
NC 025787.1	Hesperelaea palmeri complete chloroplast genome, specimen voucher E. Palmer 81 (MO)
NC 025910.1	Artemisia montana chloroplast, complete genome
NC 025906.1	Erodium crassifolium plastid, complete genome
NC 025907.1	Erodium gruinum plastid, complete genome
NC 025909.1	Apios americana chloroplast, complete genome
NC 025955.1	Triticum macha chloroplast DNA, complete genome
NC 025656.1	Nerium oleander voucher W. Judd 8076 (FLAS) plastid, complete genome
NC 025659.1	Corallorhiza bulbosa plastid, complete genome
NC 025531.1	Koliella longiseta culture-collection UTEX:339 chloroplast, complete genome
NC 025743.1	Trifolium boissieri chloroplast, complete genome
NC 026076.1	Paeonia obovata chloroplast, complete genome
NC 026197.1	Lysimachia coreana voucher YNUH:YNUHPG002 plastid, complete genome
NC 026203.1	Campanula takesimana chloroplast, complete genome
NC 026212.1	Orthotrichum rogeri chloroplast, complete genome
NC 025745.1	Trifolium strictum chloroplast, complete genome
NC 026036.1	Bowenia serrulata chloroplast, complete genome
NC 026220.1	Ananas comosus chloroplast DNA, complete genome
NC 026291.1	Premna microphylla chloroplast, complete genome
NC 026202.1	Scrophularia takesimensis voucher Choi 20140001 plastid, complete genome
NC 023935.1	Arundinaria tecta chloroplast, complete genome
NC 026037.1	Ceratozamia hildae chloroplast, complete genome
NC 026040.1	Zamia furfuracea chloroplast, complete genome
NC 026041.1	Stangeria eriopus chloroplast, complete genome
NC 026295.1	Callitropsis nootkatensis plastid, complete genome
NC 026296.1	Cupressus sempervirens plastid, complete genome
NC 026297.1	Hesperocyparis glabra plastid, complete genome
NC 026298.1	Callitropsis vietnamensis plastid, complete genome
NC 026449.1	Epipogium aphyllum plastid, complete genome
NC 015113.1	Anthriscus cerefolium chloroplast, complete genome
NC 007957.1	Vitis vinifera chloroplast, complete genome
NC 026447.1	Panax notoginseng chloroplast, complete genome
NC 026462.1	Salix suchowensis chloroplast, complete genome
NC 026103.1	Thalictrum coreanum plastid, complete genome
NC 026694.1	Saracha punctata chloroplast, complete genome
NC 026722.1	Salix purpurea chloroplast, complete genome
NC 026726.1	Iochroma loxense chloroplast, complete genome
NC 026523.1	Vertebrata lanosa plastid, complete genome
NC 026541.1	Masdevallia coccinea chloroplast, complete genome
NC 026546.1	Dendropanax dentiger voucher DDENT20141207 chloroplast, complete genome
NC 026565.1	Chloranthus japonicus voucher CJCP20141206 chloroplast, complete genome
NC 026574.1	Iochroma stenanthum chloroplast, complete genome
NC 026577.1	Lithocarpus balansae plastid, complete genome
NC 026568.1	Cattleya crispata chloroplast, complete genome
NC 026522.1	Choreocolax polysiphoniae plastid, complete genome
NC 026563.1	Dunalia obovata chloroplast, complete genome
NC 023130.1	Pyrus spinosa chloroplast, isolate PYR002, complete sequence
NC 026567.1	Iochroma nitidum chloroplast, complete genome
NC 026776.1	Paphiopedilum niveum chloroplast, complete genome
NC 026777.1	Masdevallia picturata chloroplast, complete genome
NC 001631.1	Pinus thunbergii chloroplast, complete genome
NC 026772.1	Cypripedium formosanum chloroplast, complete genome
NC 026773.1	Goodyera fumata chloroplast, complete genome
NC 026775.1	Habenaria pantlingiana chloroplast, complete genome
NC 026790.1	Quercus aliena chloroplast, complete genome
NC 026839.1	Lonicera japonica chloroplast, complete genome
NC 026876.1	Solanum cheesmaniae isolate TS-199 chloroplast, complete genome
NC 026879.1	Solanum habrochaites isolate TS-407 chloroplast, complete genome
NC 026880.1	Solanum neorickii isolate TS-146 chloroplast, complete genome
NC 026892.1	Abies koreana chloroplast, complete genome
NC 026907.1	Quercus spinosa chloroplast, complete genome
NC 026909.1	Hibiscus syriacus chloroplast, complete genome
NC 026913.1	Quercus aquifolioides chloroplast, complete genome
NC 026835.1	Gossypium turneri chloroplast, complete genome
NC 026847.1	Erodium absinthoides chloroplast, complete genome
NC 026877.1	Solanum chilense isolate TS-408 chloroplast, complete genome
NC 026878.1	Solanum galapagense isolate TS-208 chloroplast, complete genome
NC 026881.1	Solanum peruvianum isolate TS-404 chloroplast, complete genome
NC 026882.1	Solanum pimpinellifolium isolate TS-415 chloroplast, complete genome
NC 026906.1	Dunalia brachyacantha chloroplast, complete genome
NC 026444.1	Sabal domingensis plastid, complete genome
NC 026445.1	Cardamine impatiens plastid, complete genome
NC 026446.1	Cardamine resedifolia plastid, complete genome
NC 026448.1	Epipogium roseum plastid, complete genome
NC 026450.1	Araucaria heterophylla plastid, complete genome
NC 026551.1	Capsicum lycianthoides chloroplast, complete genome
NC 026570.1	Physalis peruviana plastid, complete genome
NC 026778.1	Vanilla planifolia chloroplast, complete genome
NC 026779.1	Paphiopedilum armeniacum chloroplast, complete genome
NC 026957.1	Bambusa bambos voucher Bogor Botanical Garden BI-1 plastid, complete genome
NC 026958.1	Bambusa arnhemica voucher CAN:1846 plastid, complete genome
NC 026959.1	Chusquea spectabilis voucher ISC<USA-IA>:XL & LC 919 plastid, complete genome
NC 026960.1	Diandrolyra sp. Clark 1301 plastid, complete genome
NC 026961.1	Greslania sp. McPherson 19217 plastid, complete genome
NC 026962.1	Hickelia madagascariensis voucher K:S. Dransfield:1349 plastid, complete genome
NC 026963.1	Neohouzeaua sp. Clark & Attigala 1712 plastid, complete genome
NC 026964.1	Neololeba atra voucher ISC<USA-IA>:Clark & Triplett 1663 plastid, complete genome
NC 026965.1	Olmeca reflexa voucher Francisco Botanical Garden 312 plastid, complete genome
NC 026966.1	Raddia brasiliensis voucher ISC<USA-IA>:Clark & Attigala 1713 plastid, complete genome
NC 026967.1	Zizania aquatica voucher CAN:Saarela:20870 plastid, complete genome
NC 026968.1	Buergersiochloa bambusoides voucher K:SD 1365 plastid, complete genome
NC 026969.1	Chusquea liebmannii voucher ISC<USA-IA>:Clark & Attigala 1710 plastid, complete genome
NC 026970.1	Lithachne pauciflora voucher ISC<USA-IA>:Clark 1297 plastid, complete genome
NC 026971.1	Otatea acuminata voucher ISC<USA-IA>:Clark & Zhang 1348 plastid, complete genome
NC 026972.1	Pariana radiciflora voucher ISC<USA-IA>:Clark & Zhang 1344 plastid, complete genome
NC 026979.1	Nyholmiella obtusifolia chloroplast, complete genome
NC 026980.1	Prunus yedoensis isolate 2014-P1 chloroplast, complete genome
NC 026981.1	Prunus maximowiczii isolate 2014-P4 chloroplast, complete genome
NC 026982.1	Prunus padus isolate 2014-P17 chloroplast, complete genome
NC 026986.1	Viola seoulensis plastid, complete genome
NC 026991.1	Guadua weberbaueri voucher TULV:XL & MK 582 plastid, complete genome
NC 026999.1	Adenophora remotiflora chloroplast, complete genome
NC 020460.2	Euglena viridis culture-collection ATCC:PRA110 chloroplast, complete genome
NC 027065.1	Erodium chrysanthum chloroplast, complete genome
NC 027073.1	Lathyrus davidii chloroplast, complete genome
NC 027074.1	Lathyrus graminifolius chloroplast, complete genome
NC 027075.1	Lathyrus japonicus chloroplast, complete genome
NC 027076.1	Lathyrus littoralis chloroplast, complete genome
NC 027077.1	Lathyrus ochroleucus chloroplast, complete genome
NC 027079.1	Lathyrus pubescens chloroplast, complete genome
NC 027080.1	Lathyrus venosus chloroplast, complete genome
NC 027090.1	Dioscorea zingiberensis voucher DZING20150203V3 chloroplast, complete genome
NC 027093.1	Lepidodinium chlorophorum chloroplast DNA, complete genome
NC 027099.1	Dunalia solanacea chloroplast, complete genome
NC 027110.1	Morus notabilis chloroplast, complete genome
NC 027113.1	Cynara humilis chloroplast, complete genome
NC 027078.1	Lathyrus palustris chloroplast, complete genome
NC 024154.1	Euglenaformis proxima strain SAG 1224-11a chloroplast, complete genome
NC 027177.1	Iochroma tingoanum chloroplast, complete genome
NC 027184.1	Chikusichloa aquatica chloroplast, complete genome
NC 027185.1	Trillium cuneatum voucher TENN:Floden 462 plastid, complete genome
NC 027148.1	Lathyrus clymenum chloroplast, complete genome
NC 027150.1	Lathyrus odoratus cultivar Cupani chloroplast, complete genome
NC 027151.1	Lathyrus tingitanus chloroplast, complete genome
NC 027152.1	Lens culinaris cultivar Northfield chloroplast, complete genome
NC 027155.1	Vicia sativa chloroplast, complete genome
NC 027161.1	Fagopyrum tataricum strain Daegwan3-3 chloroplast, complete genome
NC 027153.1	Medicago hybrida chloroplast, complete genome
NC 027154.1	Medicago papillosa chloroplast, complete genome
NC 027158.1	Xerophyllum tenax chloroplast, complete genome
NC 027159.1	Heloniopsis tubiflora chloroplast, complete genome
NC 027146.1	Sartidia perrieri chloroplast, complete genome
NC 027149.1	Lathyrus inconspicuus chloroplast, complete genome
NC 027147.1	Sartidia dewinteri chloroplast, complete genome
NC 024171.1	Cenchrus americanus plastid, complete genome
NC 024176.1	Digitaria exilis plastid, complete genome
NC 024643.2	Echinochloa oryzicola chloroplast, complete genome
NC 023835.1	Chlorella sorokiniana chloroplast, complete genome
NC 024731.1	Ampelocalamus calcareus plastid, complete genome
NC 024817.1	Prasinoderma coloniale culture-collection CCMP:1220 chloroplast, complete genome
NC 024828.1	Picocystis salinarum culture-collection CCMP:1897 chloroplast, complete genome
NC 024829.1	Nephroselmis astigmatica culture-collection NIES:252 chloroplast, complete genome
NC 024929.1	Citrus aurantiifolia chloroplast, complete genome
NC 024170.1	Dioscorea rotundata plastid, complete genome
NC 025772.2	Morus mongolica chloroplast, complete genome
NC 026703.1	Ipomoea batatas cultivar Xushu 18 chloroplast, complete genome
NC 027224.1	Salicornia brachiata chloroplast, complete genome
NC 027225.1	Salicornia europaea chloroplast, complete genome
NC 027266.1	Elleanthus sodiroi chloroplast, complete genome
NC 027276.1	Podococcus barteri chloroplast, complete genome
NC 027286.1	Cryptoglena skujai strain SAG 10.88 chloroplast, complete genome
NC 027287.1	Monomorphina parapyrum strain UTEX 2354 culture-collection UTEX:2354 chloroplast, complete genome
NC 027288.1	Trachelomonas volvocina strain UTEX 1327 chloroplast, complete genome
NC 027226.1	Salicornia bigelovii chloroplast, complete genome
NC 027227.1	Cypripedium japonicum plastid, complete genome
NC 027235.1	Wollemia nobilis voucher AF20030492AC chloroplast, complete genome
NC 027250.1	Carex siderosticta plastid, complete genome
NC 027259.1	Rosmarinus officinalis chloroplast, complete genome
NC 027269.1	Euglenaria anabaena strain UTEX 373 chloroplast, complete genome
NC 027272.1	Dieffenbachia seguine chloroplast, complete genome
NC 027282.1	Trillium decumbens plastid, complete genome
NC 027415.1	Pinus taiwanensis voucher Ptaiwanensis14 chloroplast, complete genome
NC 027441.1	Gentiana straminea chloroplast, complete genome
NC 027442.1	Gentiana crassicaulis chloroplast, complete genome
NC 027450.1	Pastinaca pimpinellifolia voucher M.G. Pimenov et al., 117 (MW) plastid, complete genome
NC 027451.1	Seseli montanum plastid, complete genome
NC 027456.1	Panax quinquefolius chloroplast, complete genome
NC 027460.1	Oryza barthii isolate 103590 chloroplast, complete genome
NC 027461.1	Oryza glumipatula chloroplast, complete genome
NC 027462.1	Oryza longistaminata isolate 103905 chloroplast, complete genome
NC 027463.1	Oryza officinalis chloroplast, complete genome
NC 027464.1	Stipa hymenoides voucher CAN:Saarela 725 plastid, complete genome
NC 027465.1	Ammophila breviligulata voucher CAN:Peterson 20867 plastid, complete genome
NC 027466.1	Ampelodesmos mauritanicus voucher B:Royl & Schiers s.n. plastid, complete genome
NC 027467.1	Anthoxanthum odoratum voucher CAN:Saarela 500 plastid, complete genome
NC 027468.1	Avena sativa voucher CAN:Saarela 775 plastid, complete genome
NC 027469.1	Helictochloa hookeri voucher CAN:Saarela 18359 plastid, complete genome
NC 027470.1	Brachyelytrum aristosum voucher BH:J.I. Davis 777 plastid, complete genome
NC 027471.1	Briza maxima voucher CAN:Saarela 284 plastid, complete genome
NC 027472.1	Bromus vulgaris voucher CAN:Saarela 822 plastid, complete genome
NC 027473.1	Dactylis glomerata voucher CAN:Saarela 496 plastid, complete genome
NC 027474.1	Diarrhena obovata voucher BH:J.I. Davis 756 plastid, complete genome
NC 027475.1	Hierochloe odorata voucher A:E.A. Kellogg s.n. plastid, complete genome
NC 027476.1	Hordeum jubatum voucher CAN:Saarela 18478 plastid, complete genome
NC 027477.1	Melica mutica voucher US:W.J. Kress & M. Butts 04-7461 plastid, complete genome
NC 027478.1	Melica subulata voucher CAN:Saarela 836 plastid, complete genome
NC 027479.1	Oryzopsis asperifolia voucher CAN:Saarela 430 plastid, complete genome
NC 027480.1	Phaenosperma globosum voucher BH:J.I. Davis 779 plastid, complete genome
NC 027481.1	Phalaris arundinacea voucher CAN:Saarela 973 plastid, complete genome
NC 027482.1	Phleum alpinum voucher CAN:Saarela 1234 plastid, complete genome
NC 027483.1	Piptochaetium avenaceum voucher CAN:R.J. Soreng & K. Romaschenko 430 plastid, complete genome
NC 027484.1	Poa palustris voucher CAN:Saarela 1080 plastid, complete genome
NC 027485.1	Puccinellia nuttalliana plastid, complete genome
NC 027486.1	Torreyochloa pallida voucher CAN:Saarela 1110 plastid, complete genome
NC 027487.1	Trisetum cernuum voucher CAN:Saarela 876 plastid, complete genome
NC 027490.1	Chusquea circinata plastid, complete genome
NC 027491.1	Pariana campestris plastid, complete genome
NC 027434.1	Aster spathulifolius chloroplast, complete genome
NC 027581.1	Amentotaxus argotaenia chloroplast, complete genome
NC 027589.1	Teleaulax amphioxeia strain HACCP-CR01 plastid, complete genome
NC 027607.1	Dendropanax morbifer chloroplast, complete genome
NC 027650.1	Sporobolus maritimus chloroplast, complete genome
NC 027659.1	Sciaphila densiflora chloroplast, complete genome
NC 016430.1	Eleutherococcus senticosus chloroplast, complete genome
NC 016433.2	Sesamum indicum chloroplast, complete genome
NC 025228.1	Aristida purpurea plastid, complete genome
NC 025229.1	Centotheca lappacea plastid, complete genome
NC 025230.1	Chionochloa macra plastid, complete genome
NC 025231.1	Coleataenia prionitis plastid, complete genome
NC 025232.1	Danthonia californica plastid, complete genome
NC 025233.1	Elytrophorus spicatus plastid, complete genome
NC 025234.1	Eriachne stipacea plastid, complete genome
NC 025235.1	Hakonechloa macra plastid, complete genome
NC 025236.1	Isachne distichophylla plastid, complete genome
NC 025237.1	Monachather paradoxus plastid, complete genome
NC 025238.1	Thysanolaena latifolia plastid, complete genome
NC 026690.1	Actinidia chinensis isolate AC-2 chloroplast, complete genome
NC 026691.1	Actinidia deliciosa isolate AD-4 chloroplast, complete genome
NC 026785.1	Campynema lineare voucher K:Duretto, M.F.:1842 chloroplast, complete genome
NC 026786.1	Carludovica palmata voucher K:Chase, M.W.:14836 chloroplast, complete genome
NC 026787.1	Lilium superbum voucher NCU:Chase, M. W.:112 chloroplast, complete genome
NC 026851.1	Trachydiscus minutus plastid, complete genome
NC 027618.1	Carnegiea gigantea chloroplast, complete genome
NC 027262.1	Scutellaria baicalensis chloroplast, complete genome
NC 027423.1	Metasequoia glyptostroboides chloroplast, complete genome
NC 027668.1	Haloxylon ammodendron chloroplast, complete genome
NC 027669.1	Haloxylon persicum chloroplast, complete genome
NC 027674.1	Lilium hansonii chloroplast, complete genome
NC 027675.1	Lilium tsingtauense voucher KNU IT No. 121054-1 from South Korea chloroplast, complete genome
NC 027676.1	Oryza punctata voucher GEN1233 2 chloroplast, complete genome
NC 027679.1	Lilium sp. KHK-2014 chloroplast, complete genome
NC 027681.1	Pinellia ternata chloroplast, complete genome
NC 027685.1	Fatsia japonica chloroplast, complete genome
NC 027691.1	Dendrobium strongylanthum chloroplast, complete genome
NC 027693.1	Capsella rubella chloroplast, complete genome
NC 027728.1	Rheum palmatum chloroplast, complete genome
NC 027732.1	Sinopodophyllum hexandrum voucher SHEX20150512 chloroplast, complete genome
NC 027743.1	Cymbidium faberi chloroplast, complete genome
NC 027744.1	Eugenia uniflora plastid, complete genome
NC 027721.1	Pseudo-nitzschia multiseries chloroplast, complete genome
NC 024830.1	Aegilops longissima cultivar TA1924 chloroplast, complete genome
NC 027824.1	Alloteropsis semialata isolate ATSS837 chloroplast, complete genome
NC 027829.1	Viscum minimum chloroplast, complete genome
NC 027834.1	Bupleurum falcatum chloroplast, complete genome
NC 027835.1	Leontopodium leiolepis chloroplast, complete genome
NC 027837.1	Sedum oryzifolium chloroplast, complete genome
NC 023798.1	Prunus mume isolate BJFU1210120008 plastid, complete genome
NC 024764.1	Triticum timopheevii cultivar Tim01 chloroplast, complete genome
NC 024814.1	Triticum turgidum cultivar TA2836 chloroplast, complete genome
NC 024815.1	Aegilops searsii cultivar TA1837 chloroplast, complete genome
NC 024816.1	Aegilops sharonensis cultivar TA1995 chloroplast, complete genome
NC 024831.1	Aegilops bicornis cultivar Clae57 chloroplast, complete genome
NC 024832.1	Aegilops kotschyi cultivar TA1980 chloroplast, complete genome
NC 027939.1	Zanthoxylum piperitum chloroplast, complete genome
NC 027941.1	Piper kadsura chloroplast, complete genome
NC 027951.1	Alloteropsis angusta isolate 3C chloroplast, complete genome
NC 027952.1	Alloteropsis cimicina isolate RCH20 chloroplast, complete genome
NC 027955.1	Tanaecium tetragonolobum chloroplast, complete genome
NC 027959.1	Viscum crassulae voucher C2553 chloroplast, complete genome
NC 027960.1	Osyris alba voucher C2883 chloroplast, complete genome
NC 011157.3	Pinus longaeva chloroplast, complete genome
NC 028000.1	Clematis terniflora chloroplast, complete genome
NC 028005.1	Cynara baetica chloroplast, complete genome
NC 028006.1	Cynara cornigera chloroplast, complete genome
NC 028007.1	Capsicum frutescens chloroplast, complete genome
NC 028009.1	Morinda officinalis chloroplast, complete genome
NC 028012.1	Viscum album voucher C2546 chloroplast, complete genome
NC 028023.1	Larrea tridentata chloroplast, complete genome
NC 028026.1	Colpothrinax cookii plastid, complete genome
NC 028027.1	Silybum marianum voucher SMAR20150709 chloroplast, complete genome
NC 028029.1	Babesia orientalis strain Wuhan apicoplast, complete genome
NC 028032.1	Humulus lupulus chloroplast, complete genome
NC 028051.1	Pelargonium dichondrifolium chloroplast, complete genome
NC 028052.1	Pelargonium cotyledonis chloroplast, complete genome
NC 028053.1	Pelargonium australe chloroplast, complete genome
NC 028066.1	Elaeagnus macrophylla voucher YNUH EMC001 chloroplast, complete genome
NC 028067.1	Euonymus japonicus voucher YNUH DD 001 chloroplast, complete genome
NC 028073.1	Machilus yunnanensis chloroplast, complete genome
NC 028074.1	Machilus balansae chloroplast, complete genome
NC 028075.1	Setaria viridis chloroplast, complete genome
NC 028080.1	Colobanthus quitensis chloroplast, complete genome
NC 028155.1	Cupressus gigantea voucher Cglanxian-2015 chloroplast, complete genome
NC 028170.1	Eutrema salsugineum chloroplast, complete genome
NC 028185.1	Ficus racemosa chloroplast, complete genome
NC 028190.1	Juniperus cedrus voucher JCED20150806 chloroplast, complete genome
NC 028171.1	Astragalus nakaianus chloroplast, complete genome
NC 028272.1	Brassica juncea chloroplast, complete genome
NC 028328.1	Pseudosasa japonica isolate Pjc-1 cultivar akebonosuji chloroplast, complete genome
NC 028349.1	Ostrya rehderiana chloroplast, complete genome
NC 027954.1	Epipremnum aureum chloroplast, complete genome
NC 027677.1	Wisteria floribunda voucher IRGC105690 chloroplast, complete genome
NC 028409.1	Corymbia henryi genotype CH2-009 chloroplast, complete genome
NC 028410.1	Corymbia torelliana genotype CT2-009 chloroplast, complete genome
NC 028415.1	Isatis tinctoria voucher cp-824 chloroplast, complete genome
NC 028421.1	Pinus bungeana voucher Pbungeana2015 chloroplast, complete genome
NC 028422.1	Bletilla striata chloroplast, complete genome
NC 028429.1	Polygonatum cyrtonema chloroplast, complete genome
NC 028444.1	Stipa lipskyi voucher Stipa lipskyi chloroplast, complete genome
NC 024027.1	Magnolia tripetala plastid, complete genome
NC 026299.1	Acorus gramineus plastid, complete genome
NC 026300.1	Angiopteris angustifolia plastid, complete genome
NC 026301.1	Gnetum gnemon plastid, complete genome
NC 026302.1	Pinus strobus plastid, complete genome
NC 028439.1	Musa balbisiana chloroplast, complete genome
NC 028594.1	Picea glauca chloroplast, complete genome
NC 028502.1	Costaria costata chloroplast, complete genome
NC 028517.1	Capsella grandiflora chloroplast, complete genome
NC 028519.1	Plantago maritima plastid, complete genome
NC 028520.1	Plantago media plastid, complete genome
NC 028523.1	Polygonatum verticillatum chloroplast, complete genome
NC 028524.1	Cymbidium goeringii chloroplast, complete genome
NC 028525.1	Cymbidium ensifolium voucher Cymbidium ensifolium chloroplast, complete genome chloroplast, complete genome
NC 028531.1	Pinus tabuliformis voucher PTAB20150818V5 chloroplast, complete genome
NC 028533.1	Scutellaria insignis chloroplast, complete genome
NC 028542.1	Cyrtomium devexiscapulae chloroplast, complete genome
NC 028543.1	Woodwardia unigemmata chloroplast, complete genome
NC 028549.1	Dendrobium chrysotoxum chloroplast, complete genome
NC 028579.1	Mychonastes jurisii culture-collection SAG:37.98 chloroplast, complete genome
NC 028580.1	Oogamochlamys gigantea culture-collection SAG:44.91 chloroplast, complete genome
NC 028583.1	Hafniomonas laevis culture-collection NIES:257 chloroplast, complete genome
NC 028584.1	Characiochloris acuminata culture-collection SAG:31.95 chloroplast, complete genome
NC 028585.1	Carteria cerasiformis culture-collection NIES:425 chloroplast, complete genome
NC 028587.1	Phacotus lenticularis culture-collection SAG:61-1 chloroplast, complete genome
NC 028588.1	Tilia amurensis plastid, complete genome
NC 028589.1	Tilia mandshurica plastid, complete genome
NC 028590.1	Tilia oliveri plastid, complete genome
NC 028591.1	Tilia paucicostata plastid, complete genome
NC 028614.1	Gynochthodes nanlingensis chloroplast, complete genome
NC 028617.1	Juglans regia voucher JREG20151001 chloroplast, complete genome
NC 028618.1	Ostericum grosseserratum voucher 13A-14-2 chloroplast, complete genome
NC 028503.1	Undaria pinnatifida chloroplast, complete genome
NC 028632.1	Cyclospora cayetanensis isolate CHN HEN01 apicoplast, complete genome
NC 028633.1	Brighamia insignis plastome, complete sequence
NC 024811.1	Bathycoccus prasinos chloroplast, complete genome
NC 028631.1	Otatea glauca plastid, complete genome
NC 028703.1	Panax japonicus chloroplast, complete genome
NC 028704.1	Panax vietnamensis isolate 37 chloroplast, complete genome
NC 028705.1	Cyrtomium falcatum voucher YNUH DDCF2014 chloroplast, complete genome
NC 028719.1	Echinochloa crus-galli chloroplast, complete genome
NC 028720.1	Miscanthus sacchariflorus chloroplast, complete genome
NC 028721.1	Miscanthus sinensis chloroplast, complete genome
NC 028726.1	Schrenkiella parvula chloroplast, complete genome
NC 028727.1	Eutrema yunnanense chloroplast, complete genome
NC 028728.1	Eutrema heterophyllum chloroplast, complete genome
NC 028729.1	Curcuma flaviflora chloroplast, complete genome
NC 028732.1	Inga leiocalycina chloroplast, complete genome
NC 028733.1	Leucaena trichandra chloroplast, complete genome
NC 029040.1	Ulva fasciata chloroplast, complete genome
NC 029049.1	Mesembryanthemum crystallinum chloroplast, complete genome
NC 026134.2	Acacia ligulata chloroplast complete genome
NC 026562.1	Cannabis sativa cultivar Carmagnola chloroplast, complete genome
NC 029134.1	Sargassum thunbergii plastid, complete genome
NC 029211.1	Oenothera grandiflora strain Stockton 1 chloroplast, complete genome
NC 029212.1	Oenothera oakesiana strain ammophila Standard chloroplast, complete genome
NC 029214.1	Metanarthecium luteoviride chloroplast, complete genome
NC 029221.1	Saccharum hybrid cultivar cultivar Q155 chloroplast, complete genome
NC 029232.1	Guadua chacoensis voucher Th. Greco 159-FLOR 15/02/20 chloroplast, complete genome
NC 029235.1	Pilostyles aethiopica voucher S. Bellot 28 (M) plastid, complete genome
NC 029236.1	Pilostyles hamiltonii voucher K. Dixon 1039 (PERTH) plastid, complete genome
NC 029241.1	Syagrus coronata chloroplast, complete genome
NC 029227.1	Iris sanguinea chloroplast, complete genome
NC 029243.1	Aquilaria sinensis chloroplast, complete genome
NC 029253.1	Cochlearia borzaeana chloroplast genome, complete sequence, isolate Cbor 1063
NC 029254.1	Cochlearia islandica chloroplast genome, complete sequence, isolate Cisla 1233
NC 029331.1	Cochlearia pyrenaica chloroplast genome, complete sequence, isolate Cpyr 0260
NC 029333.1	Ionopsidium acaule chloroplast genome, complete sequence, isolate Iacau 1072
NC 029334.1	Arabidopsis arenosa chloroplast genome, complete sequence, specimen voucher PUSTE-A
NC 029338.1	Dipteronia sinensis chloroplast, complete genome
NC 029339.1	Tetrastigma hemsleyanum chloroplast, complete genome
NC 029347.1	Ephedra foeminea voucher K. Bolinder 542 chloroplast, complete genome
NC 029363.1	Goodyera procera chloroplast, complete genome
NC 029364.1	Goodyera schlechtendaliana chloroplast, complete genome
NC 029365.1	Goodyera velutina chloroplast, complete genome
NC 029370.1	Lavandula angustifolia chloroplast, complete genome
NC 029371.1	Acer morrisonense voucher Amorr2015 chloroplast, complete genome
NC 029374.1	Picea jezoensis chloroplast, complete genome
NC 029378.1	Eutrema halophilum chloroplast, complete genome
NC 029379.1	Eutrema botschantzevii chloroplast, complete genome
NC 029390.1	Stipa purpurea voucher SPUR20151101 chloroplast, complete genome
NC 029391.1	Angelica acutiloba voucher 13F-28 chloroplast, complete genome
NC 029392.1	Angelica dahurica voucher 13T-05 chloroplast, complete genome
NC 029393.1	Angelica gigas voucher 13E-39-3 chloroplast, complete genome
NC 029394.1	Ligusticum tenuissimum voucher 13I-08 chloroplast, complete genome
NC 029398.1	Torreya fargesii chloroplast, complete genome
NC 029401.1	Zizania latifolia chloroplast, complete genome
NC 029406.1	Wisteria sinensis chloroplast, complete genome
NC 029411.1	Centropodia glauca voucher ISC<USA-IA>:P. Linder 5410 plastid, complete genome
NC 029412.1	Eragrostis minor voucher ISC:L.G. Clark 1333 plastid, complete genome
NC 029413.1	Eragrostis tef voucher RSA:A.L. Ingram:544 plastid, complete genome
NC 029414.1	Bouteloua curtipendula voucher DEK:S. Burke:27 plastid, complete genome
NC 029416.1	Sporobolus michauxianus voucher CAN:P.M.Peterson:20865 plastid, complete genome
NC 029417.1	Sporobolus heterolepis voucher DEK:M.R. Duvall:s.n. plastid, complete genome
NC 029418.1	Zoysia macrantha voucher RSA:J.T. Columbus:5085 plastid, complete genome
NC 029420.1	Boswellia sacra chloroplast, complete genome
NC 029427.1	Akebia trifoliata chloroplast, complete genome
NC 029428.1	Epimedium sagittatum chloroplast, complete genome
NC 029429.1	Euptelea pleiosperma chloroplast, complete genome
NC 029430.1	Meliosma aff. cuneifolia Moore 333 chloroplast, complete genome
NC 029431.1	Sabia yunnanensis chloroplast, complete genome
NC 029432.1	Stephania japonica chloroplast, complete genome
NC 029433.1	Pachysandra terminalis chloroplast, complete genome
NC 029434.1	Papaver somniferum chloroplast, complete genome
NC 029454.1	Vitis aestivalis cultivar Norton chloroplast, complete genome
NC 029456.1	Dendrobium nobile chloroplast, complete genome
NC 029459.1	Cynanchum wilfordii chloroplast, complete genome
NC 029460.1	Cynanchum auriculatum chloroplast, complete genome
NC 029465.1	Saussurea involucrata voucher 408 chloroplast, complete genome
NC 029469.1	Foeniculum vulgare chloroplast, complete genome
NC 029470.1	Anethum graveolens chloroplast, complete genome
NC 029483.1	Bletilla ochracea chloroplast, complete genome
NC 029484.1	Gynostemma pentaphyllum voucher gynostemma pentaphyllum chloroplast, complete genome chloroplast, complete genome
NC 029485.1	Polygonatum sibiricum chloroplast, complete genome
NC 029490.1	Quercus baronii chloroplast, complete genome
NC 029415.1	Hilaria cenchroides voucher RSA:J.T. Columbus:5049 plastid, complete genome
NC 029358.1	Hydnora visseri plastid, complete genome
NC 010358.2	Oenothera argillicola chloroplast, complete genome
NC 010360.2	Oenothera glazioviana chloroplast, complete genome
NC 029576.1	Wildemania schizophylla voucher UC 306400 plastid, complete genome
NC 029335.1	Arabidopsis cebennensis chloroplast genome, complete sequence, specimen voucher 138R-17
NC 029336.1	Arabidopsis pedemontana chloroplast genome, complete sequence, specimen voucher 114R-03
NC 029332.1	Cochlearia tridactylites chloroplast genome, complete sequence, isolate Ctri 1288
NC 029337.1	Camelina sativa chloroplast genome, complete sequence, specimen voucher B-2007-0434-12
NC 016736.1	Ricinus communis chloroplast, complete genome
NC 029644.1	Gracilariopsis lemaneiformis voucher 475 chloroplast, complete genome
NC 023234.1	Magnolia cathcartii chloroplast, complete genome
NC 023235.1	Magnolia dealbata chloroplast, complete genome
NC 023236.1	Magnolia pyramidata chloroplast, complete genome
NC 023237.1	Magnolia kobus chloroplast, complete genome
NC 023238.1	Magnolia liliifera chloroplast, complete genome
NC 023239.1	Michelia odora chloroplast, complete genome
NC 023240.1	Magnolia salicifolia chloroplast, complete genome
NC 023241.1	Magnolia sinica chloroplast, complete genome
NC 027223.1	Cannabis sativa cultivar Yoruba Nigeria chloroplast, complete genome
NC 029669.1	Pseudomuriella schumacherensis strain SAG 2137 chloroplast, complete genome
NC 029670.1	Neochloris aquatica strain UTEX 138 chloroplast, complete genome
NC 029671.1	Mychonastes homosphaera strain CAUP H6502 chloroplast, complete genome
NC 029672.1	Chromochloris zofingiensis strain UTEX 56 chloroplast, complete genome
NC 029673.1	Chlorotetraedron incus strain SAG 43.81 chloroplast, complete genome
NC 029674.1	Bracteacoccus minor strain UTEX 66 chloroplast, complete genome
NC 029675.1	Bracteacoccus aerius strain UTEX 1250 chloroplast, complete genome
NC 029676.1	Kirchneriella aperta strain SAG 2004 chloroplast, complete genome
NC 029700.1	Pedicularis ishidoyana chloroplast, complete genome
NC 029705.1	Dendrobium pendulum chloroplast, complete genome
NC 029711.1	Cymbidium kanran chloroplast, complete genome
NC 029712.1	Cymbidium lancifolium chloroplast, complete genome
NC 029713.1	Cymbidium macrorhizon chloroplast, complete genome
NC 029732.1	Panicum miliaceum plastid, complete genome
NC 029734.1	Sciadopitys verticillata chloroplast, complete genome
NC 029735.1	Ankyra judayi strain SAG 17.84 chloroplast, complete genome
NC 029742.1	Partenskyella glossopodia plastid DNA, complete sequence, strain: RCC365
NC 029743.1	Lotharella vacuolata plastid DNA, complete sequence, strain: CCMP240
NC 029746.1	Iochroma cardenasianum chloroplast, complete genome
NC 029749.1	Guadua angustifolia chloroplast, complete genome
NC 029750.1	Diplopanax stachyanthus voucher DSTACH20141227 chloroplast, complete genome
NC 029764.1	Schefflera heptaphylla chloroplast, complete genome
NC 029770.1	Drosera rotundifolia chloroplast, complete genome
NC 029741.1	Gymnochlora stellata plastid DNA, complete sequence, strain: CCMP2053
NC 029704.1	Monotropa hypopitys isolate 1VOLR chloroplast, complete genome
NC 029807.1	Scherffelia dubia culture-collection SAG:17.86 plastid, complete genome
NC 029808.1	Lagerstroemia fauriei chloroplast, complete genome
NC 029813.1	Tofieldia thibetica plastid, complete genome
NC 029814.1	Potamogeton perfoliatus plastid, complete genome
NC 029815.1	Sagittaria lichuanensis plastid, complete genome
NC 029817.1	Stenogyne haliakalae strain GEO5 chloroplast, complete genome
NC 029818.1	Stenogyne bifida strain HI0332 chloroplast, complete genome
NC 029819.1	Haplostachys haplostachya strain HI0333 chloroplast, complete genome
NC 029820.1	Phyllostegia velutina strain HI0361 chloroplast, complete genome
NC 029821.1	Stenogyne kanehoana strain HSJ14046 chloroplast, complete genome
NC 029822.1	Stachys chamissonis strain CL1002 chloroplast, complete genome
NC 029823.1	Stachys coccinea strain CL1003 chloroplast, complete genome
NC 029824.1	Stachys sylvatica strain LVA358 chloroplast, complete genome
NC 029825.1	Stachys byzantina strain CL1004 chloroplast, complete genome
NC 029827.1	Echinochloa frumentacea cultivar CO(KV)2 chloroplast, complete genome
NC 029828.1	Astragalus mongholicus chloroplast, complete genome
NC 029829.1	Aconitum chiisanense voucher NIBRVP0000494177 chloroplast, complete genome
NC 029833.1	Iochroma australe chloroplast, complete genome
NC 029850.1	Coriandrum sativum chloroplast, complete genome
NC 029847.1	Pinus armandii voucher Parm2014 chloroplast, complete genome
NC 028069.2	Solanum commersonii strain Lz3.2 chloroplast, complete genome
NC 028070.2	Solanum nigrum chloroplast, complete genome
NC 029857.1	Sporolithon durum plastid, complete genome
NC 029858.1	Gelidium elegans plastid, complete genome
NC 029859.1	Gelidium vagum plastid, complete genome
NC 029861.1	Porphyra pulchra plastid, complete genome
NC 029874.1	Kolkwitzia amabilis chloroplast, complete genome
NC 029881.1	Pogonatherum paniceum chloroplast, complete genome
NC 029882.1	Eriochrysis cf. cayennensis 365-2 chloroplast, complete genome
NC 029883.1	Eriochrysis laxa chloroplast, complete genome
NC 029884.1	Chrysopogon serrulatus chloroplast, complete genome
NC 029885.1	Lagerstroemia guilinensis chloroplast, complete genome
NC 029889.1	Carum carvi chloroplast, complete genome
NC 029891.1	Astrebla pectinata plastid, complete genome
NC 029892.1	Bouteloua gracilis plastid, complete genome
NC 029893.1	Chloris barbata plastid, complete genome
NC 029894.1	Distichlis bajaensis plastid, complete genome
NC 029895.1	Distichlis spicata plastid, complete genome
NC 029896.1	Hilaria rigida plastid, complete genome
NC 029897.1	Tenaxia guillarmodiae plastid, complete genome
NC 029856.1	Sargassum horneri chloroplast, complete genome
NC 029860.1	Gracilaria chilensis plastid, complete genome
NC 028147.1	Sobralia callosa voucher Whitten 3275 chloroplast, complete genome
NC 028148.1	Oncidium sphacelatum voucher Whitten 3467 plastid, complete genome
NC 028149.1	Phragmipedium longifolium voucher Whitten 2804 chloroplast, complete genome
NC 028209.1	Sobralia aff. bouchei HTK-2015 chloroplast, complete genome
NC 028350.1	Salix babylonica chloroplast, complete genome
NC 029937.1	Lilium distichum chloroplast, complete genome
NC 029941.1	Epimedium acuminatum chloroplast, complete genome
NC 029942.1	Epimedium dolichostemon chloroplast, complete genome
NC 029943.1	Epimedium koreanum chloroplast, complete genome
NC 029944.1	Epimedium lishihchenii chloroplast, complete genome
NC 029945.1	Epimedium pseudowushanense chloroplast, complete genome
NC 029947.1	Mauritia flexuosa chloroplast, complete genome
NC 029948.1	Caryota mitis plastid, complete genome
NC 029949.1	Wallichia densiflora plastid, complete genome
NC 029950.1	Veitchia arecina plastid, complete genome
NC 029951.1	Trithrinax brasiliensis plastid, complete genome
NC 029952.1	Tahina spectabilis plastid, complete genome
NC 029953.1	Serenoa repens plastid, complete genome
NC 029954.1	Salacca ramosiana plastid, complete genome
NC 029955.1	Pritchardia thurstonii plastid, complete genome
NC 029956.1	Pigafetta elata plastid, complete genome
NC 029957.1	Phytelephas aequatorialis plastid, complete genome
NC 029958.1	Nypa fruticans plastid, complete genome
NC 029959.1	Metroxylon warburgii plastid, complete genome
NC 029960.1	Lodoicea maldivica plastid, complete genome
NC 029961.1	Leucothrinax morrisii plastid, complete genome
NC 029962.1	Hanguana malayana plastid, complete genome
NC 029963.1	Eugeissona tristis plastid, complete genome
NC 029964.1	Eremospatha macrocarpa plastid, complete genome
NC 029965.1	Corypha lecomtei plastid, complete genome
NC 029966.1	Chuniophoenix nana plastid, complete genome
NC 029967.1	Chamaerops humilis plastid, complete genome
NC 029968.1	Brahea brandegeei plastid, complete genome
NC 029969.1	Borassodendron machadonis plastid, complete genome
NC 029970.1	Baxteria australis plastid, complete genome
NC 029971.1	Arenga caudata plastid, complete genome
NC 029972.1	Areca vestiaria plastid, complete genome
NC 029973.1	Acoelorraphe wrightii plastid, complete genome
NC 029974.1	Washingtonia robusta plastid, complete genome
NC 027738.1	Trillium maculatum plastid, complete genome
NC 027739.1	Trillium tschonoskii plastid, complete genome
NC 028552.2	Pinus sibirica chloroplast, complete genome
NC 030044.1	Iochroma umbellatum chloroplast, complete genome
NC 030045.1	Geranium incanum plastid, complete genome
NC 030053.1	Coffea canephora chloroplast, complete genome
NC 030056.1	Acnistus arborescens x Iochroma cyaneum chloroplast, complete genome
NC 030061.1	Gymnospermium microrrhynchum chloroplast, complete genome
NC 030062.1	Berberis amurensis chloroplast, complete genome
NC 030063.1	Berberis koreana chloroplast, complete genome
NC 030064.1	Colchicum autumnale chloroplast, complete genome
NC 030065.1	Gloriosa superba chloroplast, complete genome
NC 030066.1	Urochloa decumbens chloroplast, complete genome
NC 030067.1	Urochloa brizantha chloroplast, complete genome
NC 030068.1	Urochloa ruziziensis chloroplast, complete genome
NC 030069.1	Urochloa humidicola chloroplast, complete genome
NC 029694.1	Monsonia emarginata chloroplast, complete genome
NC 029830.1	Monsonia marlothii chloroplast, complete genome
NC 023242.1	Magnolia sprengeri chloroplast, complete genome
NC 027425.1	Populus tremula clone W52 chloroplast, complete genome
NC 028504.1	Populus tremula x Populus alba clone INRA 717-1B4 chloroplast, complete genome
NC 030166.1	Annona cherimola plastid, complete genome
NC 030167.1	Iochroma lehmannii chloroplast, complete genome
NC 030168.1	Iochroma salpoanum chloroplast, complete genome
NC 030169.1	Cymbomonas tetramitiformis strain PLY262 chloroplast, complete genome
NC 030171.1	Eriolarynx fasciculata chloroplast, complete genome
NC 030173.1	Helianthus debilis chloroplast, complete genome
NC 030177.1	Iochroma ellipticum chloroplast, complete genome
NC 030178.1	Iochroma cyaneum voucher Smith 265 chloroplast, complete genome
NC 030180.1	Bruinsmia polysperma chloroplast, complete genome
NC 030185.1	Acnistus arborescens chloroplast, complete genome
NC 030193.1	Senna tora chloroplast, complete genome
NC 030194.1	Citrus platymamma chloroplast, complete genome
NC 030195.1	Talipariti hamabo chloroplast, complete genome
NC 030198.1	Sphagnum palustre voucher CONN:Goffinet 10575 chloroplast, complete genome
NC 030207.1	Solanum melongena plastid, complete genome
NC 030212.1	Erythranthe lutea chloroplast, complete genome
NC 030220.1	Verdigellas peltata LAF:8-26-12-6-1 chloroplast
NC 030260.1	Swida controversa voucher SCONT20150712 chloroplast, complete genome
NC 030275.1	Helianthus argophyllus chloroplast, complete genome
NC 030282.1	Scopolia parviflora chloroplast, complete genome
NC 030298.1	Oryza minuta cultivar IRGC 101099 chloroplast, complete genome
NC 030299.1	Ziziphus jujuba chloroplast, complete genome
NC 030300.1	Zea perennis plastid, complete genome
NC 030301.1	Zea luxurians plastid, complete genome
NC 027838.1	Lathraea squamaria chloroplast, complete genome
NC 030312.1	Ulva linza isolate QD08 chloroplast, complete genome
NC 030319.1	Gentiana tibetica voucher 2015XZ002A chloroplast, complete genome
NC 030329.1	Glycine gracilis chloroplast, complete genome
NC 030331.1	Acer davidii voucher Adavi2016 chloroplast, complete genome
NC 030338.1	Coeloseira compressa plastid, complete genome
NC 030343.1	Acer miaotaiense voucher MTQ20160406SAXHZ chloroplast, complete genome
NC 030346.1	Arabidopsis arenicola chloroplast genome, complete sequence, isolate 2329
NC 030347.1	Arabidopsis croatica chloroplast genome, complete sequence, isolate ACR
NC 030348.1	Arabidopsis neglecta chloroplast genome, complete sequence, isolate AA095-F
NC 030349.1	Arabidopsis petrogena chloroplast genome, complete sequence, isolate SK08-h
NC 030350.1	Arabidopsis suecica chloroplast genome, complete sequence, isolate AS459
NC 030351.1	Arabidopsis umezawana chloroplast genome, complete sequence, isolate 504865
NC 030371.1	Spathiphyllum kochii isolate GP chloroplast, complete genome
NC 030377.1	Zea diploperennis plastid, complete genome
NC 030314.1	Closterium baillyanum culture-collection SAG:50.89 chloroplast, complete genome
NC 029999.1	Geranium maderense plastid, complete genome
NC 016668.1	Gossypium raimondii chloroplast, complete genome
NC 030450.1	Brassica nigra chloroplast, complete genome
NC 030482.1	Leitneria floridana voucher MO:MO 2008-0670 chloroplast, complete genome
NC 030515.1	Pugionium dolabratum chloroplast, complete genome
NC 030516.1	Pugionium cornutum chloroplast, complete genome
NC 030517.1	Parastemon urophyllus chloroplast, complete genome
NC 030526.1	Spondias bahiensis chloroplast, complete genome
NC 030527.1	Spondias tuberosa chloroplast, complete genome
NC 030539.1	Styrax grandiflorus chloroplast, complete genome
NC 030544.1	Afrolicania elaeosperma chloroplast, complete genome
NC 030545.1	Angelesia splendens chloroplast, complete genome
NC 030546.1	Atuna racemosa chloroplast, complete genome
NC 030547.1	Couepia caryophylloides chloroplast, complete genome
NC 030548.1	Couepia grandiflora chloroplast, complete genome
NC 030549.1	Couepia ovalifolia chloroplast, complete genome
NC 030550.1	Couepia paraensis chloroplast, complete genome
NC 030551.1	Couepia polyandra chloroplast, complete genome
NC 030552.1	Couepia rankiniae chloroplast, complete genome
NC 030553.1	Couepia sandwithii chloroplast, complete genome
NC 030554.1	Couepia subcordata chloroplast, complete genome
NC 030555.1	Dactyladenia bellayana chloroplast, complete genome
NC 030556.1	Dactyladenia buchneri chloroplast, complete genome
NC 030557.1	Dactyladenia floretii chloroplast, complete genome
NC 030558.1	Exellodendron barbatum chloroplast, complete genome
NC 030559.1	Gaulettia elata chloroplast, complete genome
NC 030560.1	Grangeria borbonica chloroplast, complete genome
NC 030561.1	Hirtella macrosepala chloroplast, complete genome
NC 030562.1	Hirtella suffulta chloroplast, complete genome
NC 030563.1	Hirtella zanzibarica chloroplast, complete genome
NC 030564.1	Hunga gerontogea chloroplast, complete genome
NC 030565.1	Kostermanthus robustus chloroplast, complete genome
NC 030566.1	Licania canescens chloroplast, complete genome
NC 030567.1	Licania glabriflora chloroplast, complete genome
NC 030568.1	Licania macrophylla chloroplast, complete genome
NC 030569.1	Licania majuscula chloroplast, complete genome
NC 030570.1	Licania membranacea chloroplast, complete genome
NC 030571.1	Licania michauxii chloroplast, complete genome
NC 030572.1	Licania micrantha chloroplast, complete genome
NC 030573.1	Licania minutiflora chloroplast, complete genome
NC 030574.1	Licania ovalifolia chloroplast, complete genome
NC 030576.1	Magnistipula butayei chloroplast, complete genome
NC 030577.1	Maranthes gabunensis chloroplast, complete genome
NC 030578.1	Maranthes glabra chloroplast, complete genome
NC 030579.1	Maranthes kerstingii chloroplast, complete genome
NC 030580.1	Neocarya macrophylla chloroplast, complete genome
NC 030581.1	Parinari capensis chloroplast, complete genome
NC 030582.1	Parinari curatellifolia chloroplast, complete genome
NC 030583.1	Parinari oblongifolia chloroplast, complete genome
NC 030599.1	Prunus pseudocerasus voucher PSEUDO20160226 chloroplast, complete genome
NC 030601.1	Erythroxylum novogranatense chloroplast, complete genome
NC 030609.1	Primula sinensis chloroplast, complete genome
NC 030487.1	Imperata cylindrica voucher DEK:Burke 21 chloroplast, complete genome
NC 030488.1	Ischaemum afrum voucher PI<ITA>:364924 chloroplast, complete genome
NC 030490.1	Oncorachis ramosa voucher SI:Zuloaga 6960 chloroplast, complete genome
NC 030491.1	Oplismenus hirtellus voucher ISC<USA-IA>:Clark & Lewis 1644 chloroplast, complete genome
NC 030492.1	Otachyrium versicolor voucher SI:Zuloaga 7027 chloroplast, complete genome
NC 030494.1	Paspalidium geminatum voucher SI:Giussani 313 chloroplast, complete genome
NC 030495.1	Paspalum fimbriatum voucher SI:Morrone 3651 chloroplast, complete genome
NC 030496.1	Paspalum glaziovii voucher SI:Filgueiras 3482 chloroplast, complete genome
NC 030497.1	Plagiantha tenella voucher SI:Zuloaga 6953 chloroplast, complete genome
NC 030498.1	Sorghastrum nutans voucher DEK:Wysocki s.n. chloroplast, complete genome
NC 030499.1	Steinchisma laxum voucher SI:Zuloaga 7416 chloroplast, complete genome
NC 030501.1	Axonopus fissifolius voucher ISC<USA-IA>:Clark et al. 1703 chloroplast, complete genome
NC 030502.1	Danthoniopsis dinteri voucher DEK:Duvall s.n. chloroplast, complete genome
NC 030503.1	Eulalia aurea voucher PI<ITA>:12153 chloroplast, complete genome
NC 030534.1	Acioa guianensis chloroplast, complete genome
NC 030543.1	Capsicum chinense chloroplast, complete genome
NC 030611.1	Iseilema macratherum voucher PI<ITA>:257760 chloroplast, complete genome
NC 030612.1	Loudetiopsis kerstingii voucher PI<ITA>:12679 chloroplast, complete genome
NC 030613.1	Arthraxon prionodes voucher PI<ITA>:659331 chloroplast, complete genome
NC 030614.1	Paspalum dilatatum voucher CAN:Peterson 19673 chloroplast, complete genome
NC 030615.1	Rottboellia cochinchinensis voucher ISC<USA-IA>:Clark et al. 1698 chloroplast, complete genome
NC 030616.1	Thyridolepis xerophila voucher CAN:Saarela 1643 chloroplast, complete genome
NC 030617.1	Urochloa reptans voucher HAW:Morden 1221 chloroplast, complete genome
NC 030618.1	Whiteochloa capillipes voucher DEK:Duvall s.n. chloroplast, complete genome
NC 030619.1	Amphicarpum muhlenbergianum voucher ISC<USA-IA>:Clark et al. 1695 chloroplast, complete genome
NC 030620.1	Arundinella deppeana voucher XAL:Clark et al. 1680 chloroplast, complete genome
NC 030621.1	Bothriochloa alta voucher DEK:Duvall s.n. chloroplast, complete genome
NC 030622.1	Capillipedium venustum voucher PI<ITA>:11713 chloroplast, complete genome
NC 030623.1	Dichanthelium acuminatum voucher CAN:Saarela 666 chloroplast, complete genome
NC 030624.1	Eriochloa meyeriana voucher DEK:Duvall s.n. chloroplast, complete genome
NC 030625.1	Hyparrhenia subplumosa voucher PI<ITA>:12665 chloroplast, complete genome
NC 030704.1	Cephalanthera longifolia voucher STET 1163 (PE) chloroplast, complete genome
NC 030711.1	Listera fugongensis voucher Jin X.H. 11375 (PE) chloroplast, complete genome
NC 030702.1	Zanthoxylum schinifolium isolate IM2014 ZS chloroplast, complete genome
NC 030703.1	Aphyllorchis montana voucher Jin X.H. 14848 (PE) plastid, complete genome
NC 030705.1	Epipactis mairei voucher Jin X.H. 13416 (PE) chloroplast, complete genome
NC 030706.1	Cephalanthera humilis voucher Jin X.H. 10379 (PE) plastid, complete genome
NC 030707.1	Neottia camtschatea voucher SET-ET 819 (PE) plastid, complete genome
NC 030708.1	Epipactis veratrifolia voucher Jin X.H. 10358 (PE) chloroplast, complete genome
NC 030709.1	Neottia acuminata voucher Jin X. H. 13296 (PE) plastid, complete genome
NC 030710.1	Neottia pinetorum voucher STET 1587 (PE) chloroplast, complete genome
NC 030713.1	Neottia listeroides voucher SET-ET 355 (PE) plastid, complete genome
NC 030719.1	Erodium rupestre plastid, complete genome
NC 030720.1	Erodium manescavi plastid, complete genome
NC 030721.1	Erodium reichardii plastid, complete genome
NC 030757.1	Perilla setoyensis chloroplast, complete genome
NC 030770.1	Amaranthus hypochondriacus cultivar Plainsman chloroplast, complete genome
NC 030772.1	Taraxacum officinale chloroplast, complete genome
NC 030775.1	Cakile arabica chloroplast, complete genome
NC 030785.1	Artemisia argyi chloroplast, complete genome
NC 030787.1	Diospyros oleifera chloroplast, complete genome
NC 030789.1	Diospyros kaki chloroplast, complete genome
NC 030755.1	Perilla citriodora voucher B17 chloroplast, complete genome
NC 030756.1	Perilla frutescens cultivar viridis voucher P170 chloroplast, complete genome
NC 030761.1	Aconitum carmichaelii voucher ACAR20151205 chloroplast, complete genome
NC 030767.1	Ampelocalamus naibunensis chloroplast, complete genome
NC 030773.1	Eclipta prostrata chloroplast, complete genome
NC 030777.1	Saccharum arundinaceum chloroplast DNA, complete genome, isolate: JW630
NC 030783.1	Carthamus tinctorius chloroplast, complete genome
NC 030784.1	Diospyros glaucifolia chloroplast, complete genome
NC 030786.1	Diospyros lotus chloroplast, complete genome
NC 029719.2	Utricularia reniformis chloroplast, complete genome
NC 030892.1	Plasmodium berghei strain NK65 ny genome assembly, organelle: plastid:apicoplast
NC 016921.1	Pentactina rupicola chloroplast, complete genome
NC 031155.1	Swertia mussotii chloroplast, complete genome
NC 031178.1	Kumanoa americana plastid, complete genome
NC 031202.1	Pelargonium nanum chloroplast, complete genome
NC 031144.1	Rhodymenia pseudopalmata plastid, complete genome
NC 031145.1	Ahnfeltia plicata plastid, complete genome
NC 031146.1	Hildenbrandia rubra plastid, complete genome
NC 031147.1	Palmaria palmata plastid, complete genome
NC 031148.1	Asparagopsis taxiformis plastid, complete genome
NC 031149.1	Gracilaria chorda plastid, complete genome
NC 031150.1	Cytinus hypocistis chloroplast, complete genome
NC 031153.1	Veronica nakaiana voucher K.S. Choi 2014024 plastid, complete genome
NC 031163.1	Malus prunifolia voucher MPRUN20160302 chloroplast, complete genome
NC 031167.1	Mastocarpus papillatus voucher UC2050562 plastid, complete genome
NC 031168.1	Schimmelmannia schousboei plastid, complete genome
NC 031169.1	Schizymenia dubyi plastid, complete genome
NC 031170.1	Sebdenia flabellata plastid, complete genome
NC 031171.1	Thorea hispida plastid, complete genome
NC 031172.1	Apophlaea sinclairii plastid, complete genome
NC 031173.1	Bangiopsis subsimplex plastid, complete genome
NC 031174.1	Ceramium japonicum plastid, complete genome
NC 031175.1	Porphyridium sordidum plastid, complete genome
NC 031177.1	Hildenbrandia rivularis plastid, complete genome
NC 031179.1	Plocamium cartilagineum plastid, complete genome
NC 031186.1	Actinidia polygama chloroplast, complete genome
NC 031187.1	Actinidia tetramera chloroplast, complete genome
NC 031189.1	Persea americana voucher SY1359 chloroplast, complete genome
NC 031190.1	Phoebe omeiensis voucher SY32881 chloroplast, complete genome
NC 031191.1	Phoebe sheareri voucher SY2201 chloroplast, complete genome
NC 031193.1	Pelargonium cucullatum chloroplast, complete genome
NC 031194.1	Pelargonium citronellum chloroplast, complete genome
NC 031195.1	Pelargonium dolomiticum chloroplast, complete genome
NC 031196.1	Pelargonium exhibens chloroplast, complete genome
NC 031197.1	Pelargonium echinatum chloroplast, complete genome
NC 031198.1	Pelargonium exstipulatum chloroplast, complete genome
NC 031199.1	Pelargonium fulgidum chloroplast, complete genome
NC 031200.1	Pelargonium incrassatum chloroplast, complete genome
NC 031201.1	Pelargonium myrrhifolium chloroplast, complete genome
NC 031203.1	Pelargonium quercifolium chloroplast, complete genome
NC 031204.1	Pelargonium trifidum chloroplast, complete genome
NC 031205.1	Pelargonium tetragonum chloroplast, complete genome
NC 031206.1	Pelargonium transvaalense chloroplast, complete genome
NC 031299.1	Chasechloa egregia voucher P:L.H. Boivin, sn chloroplast, complete genome
NC 031159.1	Ipomoea nil chloroplast DNA, complete sequence, cultivar: Tokyo-kokei standard
NC 030629.1	Ostreobium quekettii genome assembly, organelle: plastid
NC 024167.1	Klebsormidium flaccidum culture-collection SAG:121.8 chloroplast, complete genome
NC 031343.1	Brasenia schreberi chloroplast, complete genome
NC 031344.1	Veronica persica plastid, complete genome
NC 031345.1	Veronicastrum sibiricum plastid, complete genome
NC 031354.1	Glyptostrobus pensilis chloroplast, complete genome
NC 031356.1	Quercus variabilis chloroplast, complete genome
NC 031357.1	Quercus dolicholepis chloroplast, complete genome
NC 031367.1	Derbesia sp. WEST4838 chloroplast, complete genome
NC 031368.1	Caulerpa cliftonii voucher HV03798 chloroplast, complete genome
NC 031370.1	Helwingia himalaica voucher YX1678 chloroplast, complete genome
NC 031371.1	Populus ilicifolia chloroplast, complete genome
NC 031373.1	Juglans sigillata voucher High chloroplast, complete genome
NC 031376.1	Davidia involucrata chloroplast, complete genome
NC 031383.1	Vitis amurensis voucher VAMU20160531 chloroplast, complete genome
NC 031385.1	Ludwigia octovalvis voucher 2014GH96 chloroplast, complete genome
NC 031386.1	Zanthoxylum bungeanum voucher ZBUNG20160520 chloroplast, complete genome
NC 031395.1	Taraxacum platycarpum chloroplast, complete genome
NC 031396.1	Taraxacum mongolicum chloroplast, complete genome
NC 031398.1	Populus qiongdaoensis chloroplast, complete genome
NC 031399.1	Artemisia gmelinii chloroplast, complete genome
NC 031400.1	Artemisia capillaris chloroplast, complete genome
NC 031410.1	Aconitum austrokoreense voucher NIBR:VP0000494173 chloroplast, complete genome
NC 031413.1	Cycas panzhihuaensis chloroplast, complete genome
NC 031414.1	Lagerstroemia speciosa chloroplast, complete genome
NC 031420.1	Aconitum ciliare voucher NIBR:VP0000486323 chloroplast, complete genome
NC 031421.1	Aconitum coreanum voucher NIBR:VP0000486326 chloroplast, complete genome
NC 031422.1	Aconitum kusnezoffii voucher NIBR:VP0000529885 chloroplast, complete genome
NC 031423.1	Aconitum monanthum voucher NIBR:VP0000529886 chloroplast, complete genome
NC 031425.1	Toxarium undulatum strain ECT3802 chloroplast, complete genome
NC 031427.1	Joinvillea ascendens chloroplast, complete genome
NC 031428.1	Primula veris chloroplast, complete genome
NC 031429.1	Cajanus cajan chloroplast, complete genome
NC 031433.1	Pogostemon yatabeanus isolate PDBK2014-1822 chloroplast, complete genome
NC 031434.1	Pogostemon stellatus isolate PDBK2014-1557 chloroplast, complete genome
NC 031435.1	Paulownia coreana isolate PDBK2014-1540 chloroplast, complete genome
NC 031436.1	Paulownia tomentosa isolate PDBK2014-1539 chloroplast, complete genome
NC 031437.1	Scrophularia buergeriana isolate PDBK2014-1538 chloroplast, complete genome
NC 031441.1	Orobanche austrohispanica chloroplast, complete genome
NC 031442.1	Orobanche densiflora chloroplast, complete genome
NC 031443.1	Orobanche pancicii chloroplast, complete genome
NC 031444.1	Orobanche rapum-genistae chloroplast, complete genome
NC 031445.1	Abeliophyllum distichum chloroplast, complete genome
NC 031446.1	Coreanomecon hylomeconoides chloroplast, complete genome
NC 031505.1	Cabomba caroliniana isolate NY112 chloroplast, complete genome
NC 031509.1	Toricellia angulata voucher TANG20160711 chloroplast, complete genome
NC 031650.1	Avena sterilis chloroplast, complete genome
NC 031651.1	Ranunculus occidentalis chloroplast, complete genome
NC 031666.1	Yamadaella caenomyce chloroplast, complete genome, isolate J.0255
NC 031658.1	Helminthocladia australis chloroplast, complete genome, isolate J.0167
NC 031656.1	Dichotomaria marginata chloroplast, complete genome, isolate HV04060
NC 031657.1	Galaxaura rugosa chloroplast, complete genome, isolate JFC0074
NC 031659.1	Hommersandiophycus borowitzkae chloroplast, complete genome, isolate HV00480
NC 031661.1	Liagora harveyana chloroplast, complete genome, isolate
NC 031665.1	Titanophycus setchellii chloroplast, complete genome, isolate J.0604
NC 031663.1	Neoizziella asiatica chloroplast, complete genome, isolate J.0154
NC 031668.1	Trichogloeopsis pedicelleta chloroplast, complete genome, isolate C.0024
NC 031660.1	Izziella formosana chloroplast, complete genome, isolate J.0158
NC 031662.1	Liagoropsis maxima chloroplast, complete genome, isolate J.0256
NC 031664.1	Scinaia undulata chloroplast, complete genome, isolate J.0081
NC 031667.1	Liagora brachyclada chloroplast, complete genome, isolate J.0126
NC 031829.1	Allium sativum chloroplast, complete genome
NC 031852.1	Haberlea rhodopensis chloroplast, complete genome
NC 031855.1	Corylus avellana chloroplast, complete genome
NC 031856.1	Corylus heterophylla chloroplast, complete genome
NC 031894.1	Citrus depressa chloroplast DNA, complete genome, isolate: MM2
NC 031899.1	Dipteronia dyeriana chloroplast, complete genome
NC 031815.1	Taraxacum obtusifrons isolate O978 chloroplast, complete genome
NC 031816.1	Taraxacum amplum isolate A978 chloroplast, complete genome
NC 031822.1	Morus cathayana plastid, complete genome
NC 031825.1	Lagerstroemia floribunda chloroplast, complete genome
NC 031826.1	Nymphaea jamesoniana chloroplast, complete genome
NC 031833.1	Mikania micrantha chloroplast, complete genome
NC 031834.1	Coccinia grandis voucher M:Sousa and Silber 2 chloroplast, complete genome
NC 031849.1	Trollius chinensis chloroplast, complete genome
NC 031854.1	Corylus fargesii chloroplast, complete genome
NC 031874.1	Dracocephalum palmatum chloroplast, complete genome
NC 031892.1	Alniphyllum eberhardtii plastid, complete genome
NC 031898.1	Pericallis hybrida chloroplast, complete genome
NC 031963.1	Plasmodium gallinaceum strain 8A genome assembly, organelle: plastid:apicoplast
NC 031964.1	Plasmodium relictum strain SGS1 genome assembly, organelle: plastid:apicoplast
NC 030722.1	Apostasia odorata chloroplast, complete genome
NC 031875.1	Allomaieta villosa isolate 293825 voucher David, H. 2188 chloroplast, complete genome
NC 031876.1	Bertolonia acuminata isolate 293836 voucher Goldenberg, R. 810 chloroplast, complete genome
NC 031877.1	Blakea schlimii isolate 294978 voucher Michelangeli, F.A. 1227 chloroplast, complete genome
NC 031878.1	Eriocnema fulva isolate 294971 voucher Almeda, F. 8416 chloroplast, complete genome
NC 031879.1	Graffenrieda moritziana isolate 293828 voucher Michelangeli, F.A. 832 chloroplast, complete genome
NC 031880.1	Henriettea barkeri isolate Ionta2029 voucher Ionta, G. 2029 chloroplast, complete genome
NC 031881.1	Merianthera pulchra isolate 294980 voucher Goldenberg, R. 1153 chloroplast, complete genome
NC 031882.1	Miconia dodecandra isolate 293826 voucher Michelangeli, F.A. 758 chloroplast, complete genome
NC 031883.1	Nepsera aquatica isolate 293822 voucher Michelangeli, F.A. 1998 chloroplast, complete genome
NC 031884.1	Opisthocentra clidemioides isolate 294983 voucher Caddah, M.K. 578 chloroplast, complete genome
NC 031885.1	Pterogastra divaricata isolate 294968 voucher Michelangeli, F.A. 540 chloroplast, complete genome
NC 031886.1	Rhexia virginica isolate 293816 voucher Michelangeli, F.A. 1448 chloroplast, complete genome
NC 031887.1	Rhynchanthera bracteata isolate 293835 voucher Zenteno, F. 8801 chloroplast, complete genome
NC 031888.1	Salpinga maranonensis isolate 293833 voucher Clark, J.L. 13577 chloroplast, complete genome
NC 031889.1	Tibouchina longifolia isolate Majure4277 voucher Majure, L. 4277 chloroplast, complete genome
NC 031890.1	Triolena amazonica isolate 294981 voucher Michelangeli, F.A. 1366 chloroplast, complete genome
NC 031853.1	Galinsoga quadriradiata voucher GQUAD20160711 chloroplast, complete genome
NC 032007.1	Plasmodium vivax genome assembly, organelle: plastid:apicoplast
NC 032008.1	Citrullus lanatus chloroplast, complete genome
NC 032031.1	Oxyria sinensis chloroplast, complete genome
NC 032033.1	Chloris truncata chloroplast, complete genome
NC 032034.1	Chloris virgata chloroplast, complete genome
NC 032038.1	Rosa roxburghii chloroplast, complete genome
NC 032040.1	Sinadoxa corydalifolia chloroplast, complete genome
NC 032041.1	Membranoptera platyphylla voucher AHFH:5795 plastid, complete genome
NC 032042.1	Caulerpa racemosa chloroplast, complete genome
NC 032043.1	Codium decorticatum chloroplast, complete genome
NC 032045.1	Pleurocladia lacustris strain Sa2 chloroplast, complete genome
NC 032053.1	Agave americana chloroplast, complete genome
NC 032056.1	Taraxacum brevicorniculatum chloroplast, complete genome
NC 032057.1	Taraxacum kok-saghyz chloroplast, complete genome
NC 032060.1	Idesia polycarpa chloroplast, complete genome
NC 032066.1	Medicago falcata strain 1210 chloroplast, complete genome
NC 032078.1	Alloteropsis paniculata isolate MSV627 chloroplast, complete genome
NC 032083.1	Cattleya liliputana chloroplast, complete genome
NC 032054.1	Mentha longifolia chloroplast, complete genome
NC 032109.1	Chlamydomonas leiostraca strain SAG 11-49 plastid, complete genome
NC 032296.1	Viburnum utile chloroplast, complete genome
NC 032379.1	Echinochloa esculenta chloroplast, complete genome
NC 032284.1	Lambia antarctica chloroplast, complete genome
NC 032288.1	Coccophora langsdorfii plastid, complete genome
NC 032351.1	Corylus chinensis chloroplast, complete genome
NC 032364.1	Arracacia xanthorrhiza chloroplast, complete genome
NC 032366.1	Picea crassifolia chloroplast, complete genome
NC 032367.1	Picea asperata chloroplast, complete genome
NC 032368.1	Populus adenopoda chloroplast, complete genome
NC 032378.1	Panicum sumatrense chloroplast, complete genome
NC 032383.1	Echinochloa colona isolate QBG1-02 chloroplast, complete genome
NC 032396.1	Membranoptera weeksiae chloroplast, complete genome
NC 032399.1	Membranoptera tenuis voucher UC266439 plastid, complete genome
NC 032401.1	Paeonia veitchii voucher PANOSUBP20151011 chloroplast, complete genome
NC 023119.1	Agathis dammara chloroplast DNA, complete genome
NC 023120.1	Nageia nagi chloroplast DNA, complete genome
NC 023121.1	Calocedrus formosana chloroplast DNA, complete genome
NC 023293.1	Plasmodium chabaudi chabaudi complete apicoplast genome, isolate CB, DNA form A
NC 024945.1	Amentotaxus formosana chloroplast DNA, complete sequence
NC 025526.1	Watanabea reniformis culture-collection SAG:211-9b chloroplast, complete genome
NC 025533.1	Lobosphaera incisa culture-collection SAG:2007 chloroplast, complete genome
NC 025534.1	Xylochloris irregularis culture-collection CAUP<CZH>:H7801 chloroplast, complete genome
NC 025535.1	Neocystis brevis culture-collection CAUP<CZH>:D802 chloroplast, complete genome
NC 025536.1	Koliella corcontica culture-collection SAG:24.84 chloroplast, complete genome
NC 025538.1	Gloeotilopsis sterilis culture-collection UTEX:1704 chloroplast, complete genome
NC 025541.1	Planctonema lauterbornii culture-collection SAG:68.94 chloroplast, complete genome
NC 025542.1	Interfilum terricola culture-collection SAG:20.91 chloroplast, complete genome
NC 025544.1	Geminella minor culture-collection SAG:22.88 chloroplast, complete genome
NC 025546.1	Dicloster acuatus culture-collection SAG:41.98 chloroplast, complete genome
NC 025547.1	Pseudochloris wilhelmii culture-collection SAG:1.80 chloroplast, complete genome
NC 025549.1	Marvania geminata culture-collection SAG:12.88 chloroplast, complete genome
NC 026795.1	Bryopsis plumosa chloroplast complete genome, strain West4718
NC 026796.1	Tydemania expeditionis chloroplast complete genome, strain FL1151
NC 027511.1	Macrozamia mountperriensis chloroplast DNA, complete genome
NC 027512.1	Dioon spinulosum chloroplast DNA, complete genome
NC 027513.1	Lepidozamia peroffskyana chloroplast DNA, complete genome
NC 027514.1	Encephalartos lehmannii chloroplast DNA, complete genome
NC 028578.1	Treubaria triappendiculata culture-collection SAG:38.83 chloroplast, complete genome
NC 028581.1	Jenufa perforata culture-collection CAUP:H 8101 chloroplast, complete genome
NC 028582.1	Jenufa minuta culture-collection CAUP:H 8102 chloroplast, complete genome
NC 028586.1	Bracteacoccus giganteus culture-collection UTEX:1251 chloroplast, complete genome
NC 028734.1	Gnetum ula chloroplast DNA, complete genome
NC 028738.1	Takakia lepidozioides chloroplast DNA, complete sequence
NC 030313.1	Entransia fimbriata culture-collection UTEX:LB 2353 chloroplast, complete genome
NC 030315.1	Roya obtusa culture-collection SAG:168.80 chloroplast, complete genome
NC 030355.1	Spirogyra maxima culture-collection UTEX:LB 2495 chloroplast, complete genome
NC 030356.1	Netrium digitus culture-collection UTEX:LB 561 chloroplast, complete genome
NC 030357.1	Cosmarium botrytis culture-collection UTEX:175 chloroplast, complete genome
NC 030358.1	Coleochaete scutata culture-collection SAG:110.80M chloroplast, complete genome
NC 030359.1	Cylindrocystis brebissonii culture-collection SAG:615-1 chloroplast, complete genome
NC 030372.1	Sequoia sempervirens chloroplast, complete genome
NC 031510.1	Oedocladium carolinianum culture-collection UTEX:LB 1686 chloroplast, complete genome
NC 032689.1	Micromelum minutum chloroplast, complete genome
NC 032684.1	Murraya koenigii chloroplast, complete genome
NC 032685.1	Clausena excavata chloroplast, complete genome
NC 032686.1	Glycosmis mauritiana chloroplast, complete genome
NC 032687.1	Glycosmis pentaphylla chloroplast, complete genome
NC 032688.1	Merrillia caloxylon chloroplast, complete genome
NC 032691.1	Caragana microphylla chloroplast, complete genome
NC 032696.1	Agave attenuata chloroplast, complete genome
NC 032697.1	Albuca kirkii chloroplast, complete genome
NC 032698.1	Anemarrhena asphodeloides chloroplast, complete genome
NC 032699.1	Beschorneria septentrionalis chloroplast, complete genome
NC 032700.1	Camassia scilloides chloroplast, complete genome
NC 032701.1	Chlorogalum pomeridianum chloroplast, complete genome
NC 032702.1	Hesperaloe campanulata chloroplast, complete genome
NC 032703.1	Hesperaloe parviflora chloroplast, complete genome
NC 032704.1	Hesperocallis undulata chloroplast, complete genome
NC 032705.1	Hesperoyucca whipplei chloroplast, complete genome
NC 032706.1	Hosta ventricosa chloroplast, complete genome
NC 032707.1	Manfreda virginica chloroplast, complete genome
NC 032708.1	Nolina atopocarpa chloroplast, complete genome
NC 032709.1	Oziroe biflora chloroplast, complete genome
NC 032710.1	Schoenolirion croceum chloroplast, complete genome
NC 032711.1	Yucca brevifolia chloroplast, complete genome
NC 032712.1	Yucca filamentosa chloroplast, complete genome
NC 032713.1	Yucca queretaroensis chloroplast, complete genome
NC 032714.1	Yucca schidigera chloroplast, complete genome
NC 032717.1	Populus davidiana chloroplast, complete genome
NC 032718.1	Ulmus davidiana chloroplast, complete genome
NC 032719.1	Ulmus laciniata chloroplast, complete genome
NC 032720.1	Ulmus macrocarpa chloroplast, complete genome
NC 032721.1	Ulmus pumila chloroplast, complete genome
NC 032724.1	Nicotiana otophora chloroplast, complete genome
NC 033333.1	Gossypium harknessii chloroplast, complete genome
NC 033337.1	Campanula punctata plastid, complete genome
NC 033341.1	Gymnaconitum gymnandrum chloroplast, complete genome
NC 033343.1	Pleurospermum camtschaticum chloroplast, complete genome
NC 033344.1	Peucedanum insolens chloroplast, complete genome
NC 033345.1	Pterygopleurum neurophyllum chloroplast, complete genome
NC 033346.1	Bupleurum latissimum chloroplast, complete genome
NC 033350.1	Averrhoa carambola voucher PDBK 2014-0241 chloroplast, complete genome
NC 033354.1	Carissa macrocarpa chloroplast, complete genome
NC 033355.1	Psidium guajava chloroplast, complete genome
NC 033357.1	Pelargonium endlicherianum plastid, complete genome
NC 033358.1	Pelargonium quinquelobatum plastid, complete genome
NC 033359.1	Pelargonium spinosum plastid, complete genome
NC 033363.1	Cyanea fissa plastid, complete genome
NC 033364.1	Delissea rhytidosperma plastid, complete genome
NC 033365.1	Lithotoma petraea plastid, complete genome
NC 033366.1	Lobelia anceps plastid, complete genome
NC 033367.1	Lobelia boninensis plastid, complete genome
NC 033368.1	Lobelia inflata plastid, complete genome
NC 033369.1	Lobelia jasionoides plastid, complete genome
NC 033370.1	Lobelia laxiflora plastid, complete genome
NC 033371.1	Lobelia longisepala plastid, complete genome
NC 033372.1	Lobelia morogoroensis plastid, complete genome
NC 033373.1	Lobelia polyphylla plastid, complete genome
NC 033374.1	Lobelia stricklandiae plastid, complete genome
NC 033375.1	Lobelia thuliniana plastid, complete genome
NC 033376.1	Porterella carnosula plastid, complete genome
NC 033377.1	Wimmerella hederacea plastid, complete genome
NC 033387.1	Palmophyllum crassum chloroplast DNA, complete genome
NC 033394.1	Gossypium klotzschianum chloroplast, complete genome
NC 033395.1	Gossypium davidsonii chloroplast, complete genome
NC 033397.1	Gossypium trilobum chloroplast, complete genome
NC 033398.1	Gossypium populifolium chloroplast, complete genome
NC 033399.1	Gossypium nelsonii chloroplast, complete genome
NC 033400.1	Gossypium armourianum chloroplast, complete genome
NC 033401.1	Gossypium australe chloroplast, complete genome
NC 033409.1	Castanopsis concinna voucher Strijk 1489 chloroplast, complete genome
NC 033411.1	Aletris spicata chloroplast, complete genome
NC 033412.1	Aletris fauriei chloroplast, complete genome
NC 033515.1	Paris mairei chloroplast, complete genome
NC 033527.1	Capsicum eximium chloroplast, complete genome
NC 033498.1	Orychophragmus diffusus chloroplast, complete genome
NC 033499.1	Orychophragmus taibaiensis chloroplast, complete genome
NC 033500.1	Orychophragmus hupehensis chloroplast, complete genome
NC 033501.1	Pouteria campechiana voucher PDBK 2014-0238 chloroplast, complete genome
NC 033502.1	Diospyros blancoi voucher PDBK 2014-0240 chloroplast, complete genome
NC 033511.1	Paris cronquistii chloroplast, complete genome
NC 033512.1	Daiswa dunniana chloroplast, complete genome
NC 033513.1	Daiswa forrestii chloroplast, complete genome
NC 033514.1	Paris luquanensis chloroplast, complete genome
NC 033516.1	Paris marmorata chloroplast, complete genome
NC 033517.1	Daiswa chinensis chloroplast, complete genome
NC 033518.1	Daiswa yunnanensis chloroplast, complete genome
NC 033519.1	Paris vietnamensis chloroplast, complete genome
NC 033520.1	Paris quadrifolia chloroplast, complete genome
NC 033524.1	Capsicum galapagoense chloroplast, complete genome
NC 033525.1	Capsicum chacoense chloroplast, complete genome
NC 033526.1	Capsicum tovarii chloroplast, complete genome
NC 033534.1	Rehmannia chingii chloroplast, complete genome
NC 033535.1	Rhus chinensis chloroplast, complete genome
NC 031161.1	Dasya binghamiae voucher UC2050572 plastid, complete genome
NC 031805.1	Castilleja paramensis plastid, complete genome
NC 027746.1	Triparma laevis chloroplast DNA, complete sequence
NC 033503.1	Carpinus putoensis chloroplast, complete genome
NC 031333.1	Oryza sativa cultivar TN1 chloroplast, complete genome
NC 024291.1	Tetraphis pellucida chloroplast, complete genome
NC 016731.1	Synedra acus chloroplast, complete genome
NC 018114.1	Erycina pusilla chloroplast, complete genome
NC 014287.1	Durinskia baltica chloroplast, complete genome
NC 027678.1	Oryza sativa cultivar Milyang23 voucher WAB0028987 from South Korea chloroplast, complete genome
NC 026065.1	Sedum takesimense chloroplast, complete genome
NC 024175.1	Oryza glaberrima plastid, complete genome
NC 020316.1	Magnolia officinalis chloroplast, complete genome
NC 033396.1	Gossypium aridum chloroplast, complete genome
NC 018112.1	Gossypium areysianum chloroplast, complete genome
NC 028430.1	Dendrobium huoshanense chloroplast, complete genome
NC 031655.1	Dermonema virens chloroplast, complete genome, isolate J.0258
NC 031654.1	Helminthora furcellata isolate J.0165 chloroplast, complete genome
NC 031401.1	Plasmodium malariae apicoplast, complete genome
NC 030631.1	Pseudolarix amabilis chloroplast DNA, complete genome
NC 031408.1	Plasmodium ovale apicoplast, complete genome
NC 030630.1	Tsuga chinensis chloroplast DNA, complete genome
NC 025524.1	Symbiochloris handae culture-collection SAG:2150 chloroplast, complete genome
NC 033871.1	Cucumis x hytivus chloroplast, complete genome
NC 033978.1	Betula nana chloroplast, complete genome
NC 033863.1	Leptaspis banksii chloroplast, complete genome
NC 033864.1	Leptaspis zeylanica chloroplast, complete genome
NC 033874.1	Huperzia serrata chloroplast, complete genome
NC 033876.1	Populus rotundifolia chloroplast, complete genome
NC 033877.1	Gracilaria firma plastid, complete genome
NC 033878.1	Sambucus williamsii chloroplast, complete genome
NC 033879.1	Brachiaria fragrans voucher P:J.M. Bosser 19160 chloroplast, complete genome
NC 033880.1	Chasechloa madagascariensis voucher P:H. Perrier de la Bathie 11217 chloroplast, complete genome
NC 033881.1	Castanea henryi voucher CHEN20160703 chloroplast, complete genome
NC 033892.1	Juglans mandshurica chloroplast, complete genome
NC 033893.1	Juglans cathayensis chloroplast, complete genome
NC 033894.1	Juglans hopeiensis chloroplast, complete genome
NC 033895.1	Anoectochilus emeiensis chloroplast DNA, complete genome
NC 033899.1	Citrullus mucosospermus cultivar PI249010 plastid, complete genome
NC 033908.1	Lilium fargesii chloroplast, complete genome
NC 033910.1	Euphorbia esula cultivar 1984-ND001 chloroplast, complete genome
NC 033913.1	Akebia quinata chloroplast, complete genome
NC 033970.1	Symplocarpus renifolius chloroplast, complete genome
NC 033979.1	Ficus religiosa voucher Ronsted86 chloroplast, complete genome
NC 033862.1	Streptochaeta spicata chloroplast, complete genome
NC 033896.1	Cardiocrinum giganteum isolate EMS03 plastid, complete genome
NC 033980.1	Molinia caerulea voucher ISC:L. Clark 1684 plastid, complete genome
NC 033975.1	Sorbus torminalis chloroplast, complete genome
NC 024258.1	Fragaria iinumae voucher fc199s5 plastid, complete genome
NC 033897.1	Cardiocrinum cathayanum isolate LA04 plastid, complete genome
NC 033898.1	Cardiocrinum cordatum isolate Cardiocrinum cordatum plastid, complete genome
NC 034229.1	Glycyrrhiza lepidota chloroplast, complete genome
NC 034228.1	Schoepfia jasminodora chloroplast, complete genome
NC 034315.1	Cyclocarya paliurus chloroplast, complete genome
NC 034324.1	Echinacea angustifolia plastid, complete genome
NC 034285.1	Passiflora edulis chloroplast, complete genome
NC 034286.1	Alliaria grandifolia chloroplast, complete genome
NC 034287.1	Cardamine limprichtiana chloroplast, complete genome
NC 034290.1	Citrus maxima plastid, complete genome
NC 034295.1	Ostrya trichocarpa chloroplast, complete genome
NC 034299.1	Alyssum desertorum voucher ADES20160707 chloroplast, complete genome
NC 034308.1	Rehmannia glutinosa chloroplast, complete genome
NC 034309.1	Rehmannia henryi chloroplast, complete genome
NC 034310.1	Rehmannia solanifolia chloroplast, complete genome
NC 034311.1	Rehmannia piasezkii chloroplast, complete genome
NC 034312.1	Rehmannia elata chloroplast, complete genome
NC 034321.1	Echinacea pallida plastid, complete genome
NC 034322.1	Echinacea laevigata plastid, complete genome
NC 034323.1	Echinacea atrorubens plastid, complete genome
NC 034325.1	Echinacea speciosa plastid, complete genome
NC 034326.1	Echinacea tennesseensis plastid, complete genome
NC 034327.1	Echinacea purpurea plastid, complete genome
NC 034328.1	Echinacea sanguinea plastid, complete genome
NC 034331.1	Primula persimilis chloroplast, complete genome
NC 034346.1	Acer griseum chloroplast, complete genome
NC 034347.1	Fragaria pentaphylla chloroplast, complete genome
NC 034357.1	Megadenia pygmaea chloroplast, complete genome
NC 034358.1	Matthiola incana chloroplast, complete genome
NC 034359.1	Solms-laubachia eurycarpa chloroplast, complete genome
NC 034360.1	Megacarpaea delavayi chloroplast, complete genome
NC 034361.1	Neotorularia korolkowii chloroplast, complete genome
NC 034362.1	Thlaspi arvense chloroplast, complete genome
NC 034363.1	Lepidium meyenii chloroplast, complete genome
NC 034365.1	Arabidopsis lyrata chloroplast, complete genome
NC 034366.1	Arabidopsis halleri chloroplast, complete genome
NC 034367.1	Aethionema arabicum chloroplast, complete genome
NC 034368.1	Fritillaria thunbergii chloroplast, complete genome
NC 034369.1	Fritillaria ussuriensis chloroplast, complete genome
NC 034370.1	Lilium taliense chloroplast, complete genome
NC 034371.1	Primula kwangtungensis chloroplast, complete genome
NC 034379.1	Arabidopsis lyrata subsp. lyrata chloroplast DNA, complete genome, strain: MN47
NC 034320.1	Echinacea paradoxa plastid, complete genome
NC 034639.1	Eriobotrya japonica chloroplast, complete genome
NC 034640.1	Androsace paxiana chloroplast, complete genome
NC 034641.1	Androsace bulleyana chloroplast, complete genome
NC 034644.1	Peucedanum japonicum chloroplast, complete genome
NC 034645.1	Glehnia littoralis chloroplast, complete genome
NC 034648.1	Anaphalis sinica chloroplast, complete genome
NC 034652.1	Arundo plinii chloroplast, complete genome
NC 034654.1	Pediastrum duplex voucher EL0201CT chloroplast, complete genome
NC 034655.1	Hydrodictyon reticulatum voucher HAM0289 chloroplast, complete genome
NC 034660.1	Lysionotus pauciflorus chloroplast, complete genome
NC 034670.1	Ipomoea trifida plastid, complete genome
NC 034671.1	Citrus reticulata plastid, complete genome
NC 034678.1	Primula chrysochlora chloroplast, complete genome
NC 034709.1	Trichosarcina mucosa culture SAG:4.90 chloroplast, complete genome
NC 034710.1	Pseudoneochloris marina culture UTEX:1445 chloroplast, complete genome
NC 034713.1	Neodangemannia microcystis culture SAG:2022 chloroplast, complete genome
NC 034714.1	Chamaetrichon capsulatum culture UTEX:1918 chloroplast, complete genome
NC 034716.1	Melastoma candidum chloroplast, complete genome
NC 034742.1	Ammopiptanthus mongolicus chloroplast, complete genome
NC 034743.1	Ammopiptanthus nanus chloroplast, complete genome
NC 034747.1	Fargesia denudata chloroplast, complete genome
NC 034762.1	Oryza latifolia chloroplast, complete genome
NC 034763.1	Oryza longiglumis chloroplast, complete genome
NC 034764.1	Oryza ridleyi chloroplast, complete genome
NC 034766.1	Leersia japonica chloroplast, complete genome
NC 034774.1	Maackia floribunda chloroplast, complete genome
NC 034777.1	Asparagus officinalis chloroplast, complete genome
NC 034787.1	Bulboplastis apyrenoidosa strain NIES-2742 chloroplast, complete genome
NC 034788.1	Cupressus chengiana chloroplast, complete genome
NC 034791.1	Eriachne armittii voucher CAN:J. Saarela 1808 chloroplast, complete genome
NC 034792.1	Adoxa moschatellina chloroplast, complete genome
NC 034793.1	Tetradoxa omeiensis chloroplast, complete genome
NC 034801.1	Plinia trunciflora chloroplast, complete genome
NC 034802.1	Saccharum spontaneum chloroplast, complete genome
NC 034643.1	Ledebouriella seseloides chloroplast, complete genome
NC 034662.1	Lagerstroemia intermedia chloroplast, complete genome
NC 034677.1	Primula stenodonta chloroplast, complete genome
NC 034711.1	Pseudocharacium americanum culture UTEX:2112 chloroplast, complete genome
NC 034712.1	Ignatius tetrasporus culture UTEX:2012 chloroplast, complete genome
NC 034744.1	Acer buergerianum chloroplast, complete genome
NC 034758.1	Oryza rhizomatis chloroplast, complete genome
NC 034759.1	Oryza eichingeri chloroplast, complete genome
NC 034760.1	Oryza alta chloroplast, complete genome
NC 034761.1	Oryza grandiglumis chloroplast, complete genome
NC 034765.1	Oryza meyeriana chloroplast, complete genome
NC 034776.1	Boldia erythrosiphon strain UTEX LB2858 chloroplast, complete genome
NC 034803.1	Vernicia fordii chloroplast, complete genome
NC 034806.1	Torreya grandis chloroplast, complete genome
NC 034687.1	Magnolia biondii plastid, complete genome
NC 034692.1	Piper nigrum plastid, complete genome
NC 034694.1	Jasminum sambac plastid, complete genome
NC 034634.1	Amana erythronioides chloroplast, complete genome
NC 034705.1	Amana wanzhensis chloroplast, complete genome
NC 034706.1	Amana anhuiensis chloroplast, complete genome
NC 034707.1	Amana edulis chloroplast, complete genome
NC 034708.1	Amana kuocangshanica chloroplast, complete genome
NC 034684.1	Pimenta dioica plastid, complete genome
NC 034693.1	Scutellaria lateriflora plastid, complete genome
NC 034695.1	Aloysia citrodora plastid, complete genome
NC 034696.1	Prunus dulcis plastid, complete genome
NC 034697.1	Piper auritum plastid, complete genome
NC 034700.1	Laurus nobilis plastid, complete genome
NC 034703.1	Illicium anisatum plastid, complete genome
NC 034704.1	Actaea racemosa plastid, complete genome
NC 034683.1	Artemisia annua plastid, complete genome
NC 034685.1	Illicium floridanum plastid, complete genome
NC 034686.1	Dioscorea villosa plastid, complete genome
NC 034688.1	Digitalis lanata plastid, complete genome
NC 034689.1	Illicium verum plastid, complete genome
NC 034690.1	Citrus limon plastid, complete genome
NC 034691.1	Jasminum tortuosum plastid, complete genome
NC 034698.1	Mitragyna speciosa plastid, complete genome
NC 034699.1	Illicium henryi plastid, complete genome
NC 034701.1	Althaea officinalis plastid, complete genome
NC 034702.1	Hydrastis canadensis plastid, complete genome
NC 034636.1	Babesia microti strain RI apicoplast complete genome
NC 034810.1	Diplostephium pulchrum voucher HUSA:Vargas 404 chloroplast, complete genome
NC 034811.1	Diplostephium jelskii voucher USM<PER>:Cano 14716 chloroplast, complete genome
NC 034812.1	Diplostephium huertasii voucher ANDES:Vargas 518 chloroplast, complete genome
NC 034813.1	Diplostephium juniperinum voucher QCA:Vargas 480 chloroplast, complete genome
NC 034814.1	Diplostephium obtusum voucher US:Dorr 9246 chloroplast, complete genome
NC 034815.1	Diplostephium oxapampanum voucher HUSA:Vargas 408 chloroplast, complete genome
NC 034816.1	Diplostephium lechleri voucher HUSA:Vargas 381 chloroplast, complete genome
NC 034817.1	Diplostephium violaceum voucher ANDES:Vargas 501 chloroplast, complete genome
NC 034818.1	Diplostephium oblongifolium voucher ANDES:Vargas 344 chloroplast, complete genome
NC 034819.1	Lagenophora cuchumatanica voucher TEX:De Jong 694 chloroplast, complete genome
NC 034820.1	Diplostephium rhododendroides voucher ANDES:Vargas 233 chloroplast, complete genome
NC 034821.1	Llerasia caucana voucher ANDES:Vargas 444 chloroplast, complete genome
NC 034822.1	Diplostephium juajibioyi voucher ANDES:Vargas 50 chloroplast, complete genome
NC 034823.1	Diplostephium spinulosum voucher ANDES:Vargas 445 chloroplast, complete genome
NC 034824.1	Diplostephium meyenii voucher HUSA:Vargas 351 chloroplast, complete genome
NC 034825.1	Diplostephium tachirense voucher ANDES:Vargas 336 chloroplast, complete genome
NC 034826.1	Diplostephium serratifolium voucher F:Sagastegui 16159a chloroplast, complete genome
NC 034827.1	Diplostephium mutiscuanum voucher ANDES:Vargas 346 chloroplast, complete genome
NC 034828.1	Diplostephium sagasteguii voucher F:Sagastegui 16951 chloroplast, complete genome
NC 034829.1	Diplostephium jenesanum voucher ANDES:Vargas 509 chloroplast, complete genome
NC 034830.1	Diplostephium oblanceolatum voucher QCA:Vargas 465 chloroplast, complete genome
NC 034831.1	Diplostephium hippophae voucher HUSA:Vargas 393 chloroplast, complete genome
NC 015804.1	Crithmum maritimum chloroplast, complete genome
NC 015821.1	Petroselinum crispum chloroplast, complete genome
NC 034832.1	Diplostephium hartwegii voucher QCA:Vargas 456 chloroplast, complete genome
NC 034680.1	Cynodon dactylon chloroplast, complete genome
NC 034847.1	Diplostephium alveolatum voucher ANDES:Vargas 205 chloroplast, complete genome
NC 034848.1	Archibaccharis asperifolia voucher TEX:Trujillo 1192 chloroplast, complete genome
NC 034849.1	Oritrophium peruvianum voucher ANDES:Vargas 448 chloroplast, complete genome
NC 034850.1	Diplostephium cinerascens voucher ANDES:Vargas 446 chloroplast, complete genome
NC 034854.1	Diplostephium glandulosum voucher ANDES:Vargas 247 chloroplast, complete genome
NC 034855.1	Heterothalamus alienus voucher TEX:Bartlett 20909 chloroplast, complete genome
NC 034856.1	Diplostephium callilepis voucher HUSA:Vargas 376 chloroplast, complete genome
NC 034857.1	Diplostephium floribundum voucher ANDES:Vargas 499 chloroplast, complete genome
NC 034858.1	Laestadia muscicola voucher TEX:Paco 31 chloroplast, complete genome
NC 034859.1	Diplostephium rhomboidale voucher QCA:Vargas 492 chloroplast, complete genome
NC 034862.1	Diplostephium gynoxyoides voucher HUSA:Vargas 395 chloroplast, complete genome
NC 034872.1	Diplostephium cajamarquillense voucher F:Sagastegui 17024 chloroplast, complete genome
NC 034882.1	Diplostephium azureum voucher HUSA:Vargas 389 chloroplast, complete genome
NC 034883.1	Diplostephium foliosissimum voucher F:Sagastegui 16804 chloroplast, complete genome
NC 034884.1	Hinterhubera ericoides voucher TEX:Stergios 20385 chloroplast, complete genome
NC 034886.1	Diplostephium cayambense voucher ANDES:Vargas 234 chloroplast, complete genome
NC 034888.1	Floscaldasia hypsophila voucher ANDES:Cleef 10912 chloroplast, complete genome
NC 034890.1	Parastrephia quadrangularis voucher HUSA:Vargas 440 chloroplast, complete genome
NC 034894.1	Diplostephium jaramilloi voucher FMB:Prieto 1118 chloroplast, complete genome
NC 034896.1	Diplostephium heterophyllum voucher ANDES:Vargas 162 chloroplast, complete genome
NC 034897.1	Diplostephium camargoanum voucher ANDES:Vargas 319 chloroplast, complete genome
NC 034903.1	Diplostephium ochraceum voucher ANDES:Vargas 161 chloroplast, complete genome
NC 034926.1	Phoebe bournei chloroplast, complete genome
NC 034936.1	Schizophragma hydrangeoides chloroplast, complete genome
NC 034951.1	Solanum berthaultii voucher PI310981 chloroplast, complete genome
NC 034840.1	Lilium cernuum chloroplast, complete genome
NC 034851.1	Soliva sessilis voucher F:Sagastegui 17106 chloroplast, complete genome
NC 034852.1	Baccharis genistelloides voucher HUSA:Vargas 358 chloroplast, complete genome
NC 034853.1	Diplostephium barclayanum voucher QCA:Vargas 477 chloroplast, complete genome
NC 034860.1	Diplostephium tenuifolium voucher ANDES:Vargas 520 chloroplast, complete genome
NC 034861.1	Diplostephium colombianum voucher ANDES:Vargas 299 chloroplast, complete genome
NC 034863.1	Diplostephium revolutum voucher ANDES:Vargas 321 chloroplast, complete genome
NC 034864.1	Exostigma notobellidiastrum voucher TEX:Tressens 6388 chloroplast, complete genome
NC 034865.1	Diplostephium rupestre voucher ANDES:Vargas 504 chloroplast, complete genome
NC 034866.1	Blakiella bartsiifolia voucher TEX:Cuatrecasas 28129 chloroplast, complete genome
NC 034867.1	Diplostephium gnidioides voucher HUSA:Vargas 430 chloroplast, complete genome
NC 034868.1	Baccharis tricuneata voucher HUSA:Vargas 356 chloroplast, complete genome
NC 034869.1	Diplostephium cinereum voucher HUSA:Caceres 1494 chloroplast, complete genome
NC 034870.1	Diplostephium ericoides voucher QCA:Vargas 489 chloroplast, complete genome
NC 034871.1	Diplostephium haenkei voucher HUSA:Vargas 372 chloroplast, complete genome
NC 034873.1	Diplostephium phylicoides voucher ANDES:Vargas 301 chloroplast, complete genome
NC 034874.1	Diplostephium eriophorum voucher ANDES:Vargas 505 chloroplast, complete genome
NC 034875.1	Diplostephium glutinosum voucher ANDES:Vargas 339 chloroplast, complete genome
NC 034876.1	Diplostephium antioquense voucher ANDES:Vargas 533 chloroplast, complete genome
NC 034877.1	Laennecia sophiifolia voucher TEX:Reina 2010-805 chloroplast, complete genome
NC 034878.1	Diplostephium lacunosum voucher ANDES:Vargas 260 chloroplast, complete genome
NC 034879.1	Diplostephium costaricense voucher TEX:Martinez 33 chloroplast, complete genome
NC 034880.1	Diplostephium espinosae voucher QCA:Vargas 464 chloroplast, complete genome
NC 034881.1	Diplostephium crypteriophyllum voucher QCA:Vargas 467 chloroplast, complete genome
NC 034885.1	Diplostephium romeroi voucher US:Barclay 6775 chloroplast, complete genome
NC 034887.1	Diplostephium venezuelense voucher US:Norrbom 89V33 chloroplast, complete genome
NC 034889.1	Westoniella kohkemperi voucher TEX:Pruskii 3925 chloroplast, complete genome
NC 034891.1	Diplostephium empetrifolium voucher QCA:Vargas 469 chloroplast, complete genome
NC 034892.1	Diplostephium schultzii voucher ANDES:Vargas 164 chloroplast, complete genome
NC 034893.1	Diplostephium frontinense voucher ANDES:Vargas 524 chloroplast, complete genome
NC 034895.1	Diplostephium inesianum voucher US:Barclay 6546 chloroplast, complete genome
NC 034898.1	Aztecaster matudae voucher TEX:Hinton 29102 chloroplast, complete genome
NC 034899.1	Diplostephium coriaceum voucher US:Barclay 6691 chloroplast, complete genome
NC 034900.1	Diplostephium rosmarinifolium voucher ANDES:Vargas 304 chloroplast, complete genome
NC 034901.1	Diplostephium goodspeedii voucher HUSA:Vargas 373 chloroplast, complete genome
NC 034902.1	Diplostephium apiculatum voucher ANDES:Vargas 332 chloroplast, complete genome
NC 034908.1	Schisandra chinensis chloroplast, complete genome
NC 034909.1	Pyrus pashia voucher PPASH20160703 chloroplast, complete genome
NC 034910.1	Carpinus tientaiensis chloroplast, complete genome
NC 034913.1	Actinidia arguta chloroplast, complete genome
NC 034914.1	Actinidia eriantha chloroplast, complete genome
NC 034915.1	Actinidia kolomikta chloroplast, complete genome
NC 034925.1	Phoebe chekiangensis chloroplast, complete genome
NC 034931.1	Champereia manillana plastid, complete genome
NC 034932.1	Acer palmatum plastid, complete genome
NC 034934.1	Hydrangea serrata cultivar Hallasan chloroplast, complete genome
NC 034935.1	Hydrangea petiolaris chloroplast, complete genome
NC 034940.1	Callitris rhomboidea chloroplast DNA, complete genome
NC 034941.1	Taxodium distichum chloroplast DNA, complete genome
NC 034942.1	Dacrycarpus imbricatus chloroplast DNA, complete genome
NC 034943.1	Chamaecyparis formosensis chloroplast DNA, complete genome
NC 034949.1	Chenopodium quinoa voucher IT123455 chloroplast, complete genome
NC 034950.1	Chenopodium album voucher KWNU81461 chloroplast, complete genome
NC 034952.1	Lagerstroemia subcostata chloroplast, complete genome
NC 034364.1	Tarenaya hassleriana chloroplast, complete genome
NC 030504.1	Liriodendron chinense chloroplast, complete genome
NC 030532.1	Oenothera villaricae strain berteriana Schwemmle chloroplast, complete genome
NC 030575.1	Licania tomentosa chloroplast, complete genome
NC 030486.1	Eleusine indica chloroplast, complete genome
NC 030712.1	Neottia ovata voucher Jin X.H. 14242 (PE) chloroplast, complete genome
NC 030493.1	Panicum capillare voucher CAN:Saarela 769 chloroplast, complete genome
NC 030500.1	Zeugites pittieri voucher ISC<USA-IA>:Clark et al. 1171 chloroplast, complete genome
NC 030598.1	Panax stipuleanatus chloroplast, complete genome
NC 015818.1	Hydrocotyle verticillata chloroplast, complete genome
NC 030489.1	Megathyrsus maximus voucher PI<ITA>:12181 chloroplast, complete genome
NC 030540.1	Ludisia discolor chloroplast, complete genome
NC 034992.1	Samanea saman chloroplast, complete genome
NC 035000.1	Chionanthus retusus chloroplast, complete genome
NC 035011.1	Hyparrhenia rufa chloroplast, complete genome
NC 035014.1	Themeda arundinacea chloroplast, complete genome
NC 035018.1	Dichanthium sericeum chloroplast, complete genome
NC 035027.1	Heteropogon contortus chloroplast, complete genome
NC 035029.1	Schizachyrium exile chloroplast, complete genome
NC 035030.1	Andropogon abyssinicus chloroplast, complete genome
NC 035044.1	Polytoca digitata chloroplast, complete genome
NC 035048.1	Arthraxon hispidus chloroplast, complete genome
NC 035050.1	Arthraxon microphyllus chloroplast, complete genome
NC 035069.1	Pinus sylvestris chloroplast, complete genome
NC 034985.1	Acacia dealbata chloroplast, complete genome
NC 034986.1	Adenanthera microsperma chloroplast, complete genome
NC 034987.1	Albizia odoratissima chloroplast, complete genome
NC 034988.1	Archidendron lucyi chloroplast, complete genome
NC 034989.1	Parkia javanica chloroplast, complete genome
NC 034990.1	Piptadenia communis chloroplast, complete genome
NC 034991.1	Pithecellobium flexicaule chloroplast, complete genome
NC 034996.1	Aster altaicus chloroplast, complete genome
NC 034998.1	Pistacia vera plastid, complete genome
NC 035006.1	Morella rubra isolate YNML chloroplast, complete genome
NC 035009.1	Kerriochloa siamensis chloroplast, complete genome
NC 035010.1	Andropogon fastigiatus chloroplast, complete genome
NC 035012.1	Andropogon chinensis chloroplast, complete genome
NC 035013.1	Schizachyrium brevifolium chloroplast, complete genome
NC 035015.1	Schizachyrium sanguineum chloroplast, complete genome
NC 035016.1	Themeda triandra chloroplast, complete genome
NC 035017.1	Arthraxon lanceolatus chloroplast, complete genome
NC 035019.1	Themeda arguens chloroplast, complete genome
NC 035020.1	Dimeria ornithopoda chloroplast, complete genome
NC 035021.1	Themeda villosa chloroplast, complete genome
NC 035022.1	Hemisorghum mekongense chloroplast, complete genome
NC 035023.1	Eremochloa eriopoda chloroplast, complete genome
NC 035024.1	Pseudosorghum fasciculare chloroplast, complete genome
NC 035025.1	Heteropogon triticeus chloroplast, complete genome
NC 035026.1	Eulalia contorta chloroplast, complete genome
NC 035028.1	Eremochloa ciliaris chloroplast, complete genome
NC 035031.1	Eulalia siamensis chloroplast, complete genome
NC 035032.1	Schizachyrium scoparium chloroplast, complete genome
NC 035033.1	Parahyparrhenia siamensis chloroplast, complete genome
NC 035034.1	Chrysopogon zizanioides chloroplast, complete genome
NC 035035.1	Chrysopogon gryllus chloroplast, complete genome
NC 035036.1	Mnesithea helferi chloroplast, complete genome
NC 035037.1	Hyparrhenia diplandra chloroplast, complete genome
NC 035038.1	Andropogon burmanicus chloroplast, complete genome
NC 035039.1	Schizachyrium spicatum chloroplast, complete genome
NC 035040.1	Cymbopogon flexuosus chloroplast, complete genome
NC 035041.1	Andropogon distachyos chloroplast, complete genome
NC 035042.1	Garnotia thailandica chloroplast, complete genome
NC 035043.1	Schizachyrium tenerum chloroplast, complete genome
NC 035045.1	Schizachyrium imberbe chloroplast, complete genome
NC 035046.1	Germainia capitata chloroplast, complete genome
NC 035047.1	Chrysopogon orientalis chloroplast, complete genome
NC 035049.1	Eulaliopsis binata chloroplast, complete genome
NC 035051.1	Garnotia tenella chloroplast, complete genome
NC 035053.1	Hansenia weberbaueriana chloroplast, complete genome
NC 035054.1	Hansenia forbesii chloroplast, complete genome
NC 035055.1	Hansenia oviformis chloroplast, complete genome
NC 035056.1	Hansenia forrestii chloroplast, complete genome
NC 035066.1	Taxus baccata chloroplast, complete genome
NC 035067.1	Abies sibirica chloroplast, complete genome
NC 035068.1	Juniperus communis chloroplast, complete genome
NC 035140.1	Cistanthe longiscapa chloroplast, complete genome
NC 035143.1	Ocimum basilicum chloroplast, complete genome
NC 035154.1	Dendrobium moniliforme chloroplast DNA, complete genome
NC 035156.1	Euglena archaeoplastidiata isolate MI 67 chloroplast, complete genome
NC 035224.1	Saccharum officinarum chloroplast complete genome, cultivar IJ76-514
NC 035259.1	Laurenciella marilzae isolate HV1501 chloroplast, complete genome
NC 035297.1	Dictyomenia sonderi isolate PD1725 chloroplast, complete genome
NC 035321.1	Dendrobium primulinum chloroplast DNA, complete genome
NC 035323.1	Dendrobium brymerianum chloroplast DNA, complete genome
NC 035334.1	Dendrobium parciflorum chloroplast DNA, complete genome
NC 035336.1	Dendrobium chrysanthum chloroplast DNA, complete genome
NC 035361.1	Hippobroma longiflora plastid, complete genome
NC 035369.1	Lobelia bequaertii plastid, complete genome
NC 035375.1	Lobelia x kauaensis plastid, complete genome
NC 035389.1	Lobelia stuhlmannii plastid, complete genome
NC 035398.1	Trematolobelia kauaiensis plastid, complete genome
NC 035413.1	Platycarya strobilacea chloroplast, complete genome
NC 035225.1	Lychnis wilfordii chloroplast, complete genome
NC 035226.1	Silene capitata chloroplast, complete genome
NC 035228.1	Caragana kozlowii chloroplast, complete genome
NC 035229.1	Caragana korshinskii chloroplast, complete genome
NC 035231.1	Sheathia arcuata chloroplast, complete genome
NC 035233.1	Salvia japonica chloroplast, complete genome
NC 035234.1	Abelmoschus esculentus chloroplast, complete genome
NC 035235.1	Anacardium occidentale chloroplast, complete genome
NC 035236.1	Cinnamomum verum chloroplast, complete genome
NC 035237.1	Ficus carica chloroplast, complete genome
NC 035238.1	Litchi chinensis chloroplast, complete genome
NC 035239.1	Mangifera indica chloroplast, complete genome
NC 035240.1	Punica granatum chloroplast, complete genome
NC 035241.1	Drosera erythrorhiza voucher PERTH 06332374 plastid, complete genome
NC 035257.1	Dipterocladia arabiensis isolate DHO101 chloroplast, complete genome
NC 035258.1	Platysiphonia delicata isolate HV1445 chloroplast, complete genome
NC 035260.1	Acrosorium ciliolatum isolate HV3939 chloroplast, complete genome
NC 035261.1	Periphykon beckeri isolate JH1427 chloroplast, complete genome
NC 035262.1	Osmundaria fimbriata isolate JW2841 chloroplast, complete genome
NC 035263.1	Caloglossa monosticha isolate JW3046 chloroplast, complete genome
NC 035264.1	Bostrychia tenella isolate JW3079 chloroplast, complete genome
NC 035265.1	Caloglossa intermedia isolate JW3535 chloroplast, complete genome
NC 035266.1	Bostrychia moritziana isolate JW3660 chloroplast, complete genome
NC 035267.1	Symphyocladia dendroidea isolate JW3780 chloroplast, complete genome
NC 035268.1	Bostrychia simpliciuscula isolate JW3897 chloroplast, complete genome
NC 035269.1	Caloglossa beccarii isolate JW4523 chloroplast, complete genome
NC 035270.1	Polysiphonia sertularioides isolate PD001 chloroplast, complete genome
NC 035271.1	Rhodomela confervoides isolate PD508 chloroplast, complete genome
NC 035272.1	Polysiphonia brodiei isolate PD516 chloroplast, complete genome
NC 035273.1	Vertebrata thuyoides isolate PD546 chloroplast, complete genome
NC 035274.1	Polysiphonia elongata isolate PD547 chloroplast, complete genome
NC 035275.1	Polysiphonia stricta isolate PD550 chloroplast, complete genome
NC 035276.1	Bryothamnion seaforthii isolate PD644 chloroplast, complete genome
NC 035277.1	Polysiphonia infestans isolate PD763 chloroplast, complete genome
NC 035278.1	Vertebrata isogona isolate PD831 chloroplast, complete genome
NC 035279.1	Herposiphonia versicolor isolate PD852 chloroplast, complete genome
NC 035280.1	Dasya naccarioides isolate PD888 chloroplast, complete genome
NC 035281.1	Melanothamnus harveyi isolate PD890 chloroplast, complete genome
NC 035282.1	Polysiphonia scopulorum isolate PD899 chloroplast, complete genome
NC 035283.1	Vertebrata australis isolate PD931 chloroplast, complete genome
NC 035284.1	Ophidocladus simpliciusculus isolate PD949 chloroplast, complete genome
NC 035285.1	Spyridia filamentosa isolate PD1020 chloroplast, complete genome
NC 035286.1	Thuretia quercifolia isolate PD1024 chloroplast, complete genome
NC 035287.1	Dasyclonium flaccidum isolate PD1087 chloroplast, complete genome
NC 035288.1	Dipterosiphonia australica isolate PD1107 chloroplast, complete genome
NC 035289.1	Sonderella linearis isolate PD1151 chloroplast, complete genome
NC 035290.1	Gredgaria maugeana isolate PD1230 chloroplast, complete genome
NC 035291.1	Thaumatella adunca isolate PD1388 chloroplast, complete genome
NC 035292.1	Lophocladia kuetzingii isolate PD1509 chloroplast, complete genome
NC 035293.1	Kuetzingia canaliculata isolate PD1540 chloroplast, complete genome
NC 035294.1	Cliftonaea pectinata isolate PD1561 chloroplast, complete genome
NC 035295.1	Taenioma perpusillum isolate PD1676 chloroplast, complete genome
NC 035296.1	Polysiphonia schneideri isolate PD1720 chloroplast, complete genome
NC 035298.1	Digenea simplex isolate PD1820 chloroplast, complete genome
NC 035299.1	Tolypiocladia glomerulata isolate PD1825 chloroplast, complete genome
NC 035318.1	Machilus pauhoi chloroplast, complete genome
NC 035319.1	Machilus thunbergii chloroplast, complete genome
NC 035320.1	Vanilla aphylla chloroplast DNA, complete genome
NC 035322.1	Dendrobium aphyllum chloroplast DNA, complete genome
NC 035324.1	Dendrobium denneanum chloroplast DNA, complete genome
NC 035325.1	Dendrobium devonianum chloroplast DNA, complete genome
NC 035326.1	Dendrobium falconeri chloroplast DNA, complete genome
NC 035327.1	Dendrobium gratiosissimum chloroplast DNA, complete genome
NC 035328.1	Dendrobium hercoglossum chloroplast DNA, complete genome
NC 035329.1	Dendrobium wardianum chloroplast DNA, complete genome
NC 035330.1	Dendrobium wilsonii chloroplast DNA, complete genome
NC 035331.1	Dendrobium crepidatum chloroplast DNA, complete genome
NC 035332.1	Dendrobium salaccense chloroplast DNA, complete genome
NC 035333.1	Dendrobium spatella chloroplast DNA, complete genome
NC 035335.1	Dendrobium henryi chloroplast DNA, complete genome
NC 035337.1	Dendrobium jenkinsii chloroplast DNA, complete genome
NC 035338.1	Dendrobium lohohense chloroplast DNA, complete genome
NC 035339.1	Dendrobium parishii chloroplast DNA, complete genome
NC 035340.1	Dendrobium ellipsophyllum chloroplast DNA, complete genome
NC 035341.1	Dendrobium xichouense chloroplast DNA, complete genome
NC 035342.1	Dendrobium fimbriatum chloroplast DNA, complete genome
NC 035343.1	Dendrobium exile chloroplast DNA, complete genome
NC 035344.1	Dendrobium fanjingshanense chloroplast DNA, complete genome
NC 035346.1	Dichrostachys cinerea chloroplast, complete genome
NC 035347.1	Faidherbia albida chloroplast, complete genome
NC 035348.1	Pararchidendron pruinosum chloroplast, complete genome
NC 035350.1	Compsopogon caeruleus chloroplast, complete genome
NC 035353.1	Apetahia longistigmata plastid, complete genome
NC 035354.1	Centropogon granulosus plastid, complete genome
NC 035355.1	Clermontia fauriei plastid, complete genome
NC 035356.1	Cyanea leptostegia plastid, complete genome
NC 035357.1	Dialypetalum floribundum plastid, complete genome
NC 035358.1	Diastatea micrantha plastid, complete genome
NC 035359.1	Downingia cuspidata plastid, complete genome
NC 035360.1	Downingia elegans plastid, complete genome
NC 035362.1	Isotoma tridens plastid, complete genome
NC 035363.1	Isotoma hypocrateriformis isolate K5237 plastid, complete genome
NC 035364.1	Legenere valdiviana plastid, complete genome
NC 035365.1	Lobelia aberdarica plastid, complete genome
NC 035366.1	Lobelia acrochila plastid, complete genome
NC 035367.1	Pratia angulata plastid, complete genome
NC 035368.1	Lobelia bambuseti plastid, complete genome
NC 035370.1	Lobelia chinensis plastid, complete genome
NC 035371.1	Lobelia columnaris isolate M2085 plastid, complete genome
NC 035372.1	Lobelia davidii plastid, complete genome
NC 035373.1	Lobelia doniana plastid, complete genome
NC 035374.1	Lobelia gibberoa plastid, complete genome
NC 035376.1	Lobelia lukwangulensis plastid, complete genome
NC 035377.1	Lobelia melliana plastid, complete genome
NC 035378.1	Lobelia mildbraedii plastid, complete genome
NC 035379.1	Lobelia muscoides plastid, complete genome
NC 035380.1	Lobelia niihauensis plastid, complete genome
NC 035381.1	Pratia nummularia plastid, complete genome
NC 035382.1	Lobelia organensis plastid, complete genome
NC 035383.1	Lobelia petiolata plastid, complete genome
NC 035384.1	Lobelia rhynchopetalum plastid, complete genome
NC 035385.1	Lobelia ritabeaniana plastid, complete genome
NC 035386.1	Lobelia sancta plastid, complete genome
NC 035387.1	Lobelia seguinii plastid, complete genome
NC 035388.1	Lobelia sessilifolia plastid, complete genome
NC 035390.1	Lobelia telekii plastid, complete genome
NC 035391.1	Lobelia thapsoidea plastid, complete genome
NC 035392.1	Lobelia udzungwensis plastid, complete genome
NC 035393.1	Lobelia urens plastid, complete genome
NC 035394.1	Lobelia wollastonii plastid, complete genome
NC 035395.1	Lobelia yuccoides plastid, complete genome
NC 035396.1	Sclerotheca viridiflora plastid, complete genome
NC 035397.1	Solenopsis bivonae plastid, complete genome
NC 035414.1	Viscum coloratum chloroplast, complete genome
NC 035415.1	Drosera regia chloroplast, complete genome
NC 035416.1	Aldrovanda vesiculosa voucher PERTH 08722560 chloroplast, complete genome
NC 035417.1	Dionaea muscipula chloroplast, complete genome
NC 035418.1	Sinojackia xylocarpa voucher SXYL20170211 chloroplast, complete genome
NC 035303.1	Sinapis arvensis chloroplast, complete genome
NC 030596.1	Oryza brachyantha chloroplast, complete genome
NC 031176.2	Erythrotrichia carnea plastid, complete genome
NC 031180.2	Rhodochaete parvula plastid, complete genome
NC 035502.1	Hydrocotyle sibthorpioides chloroplast, complete genome
NC 035514.1	Morettia canescens chloroplast, complete genome
NC 035520.1	Amphipogon caricinus isolate Latz12610 chloroplast, complete genome
NC 035522.1	Chasmanthium laxum isolate SRR4128961 chloroplast, complete genome
NC 035525.1	Dichaetaria wightii isolate Soderstrom1739 chloroplast, complete genome
NC 035531.1	Limnopoa meeboldii isolate Cook282 chloroplast, complete genome
NC 035532.1	Nematopoa longipes isolate Simon2353 chloroplast, complete genome
NC 035540.1	Schima multibracteata voucher YXQ146 plastid, complete genome
NC 035574.1	Camellia azalea chloroplast, complete genome
NC 035582.1	Monotropa uniflora isolate Florida voucher MBB89 OS plastid, complete genome
NC 035583.1	Monotropsis odorata voucher JPR10-62 OS plastid, complete genome
NC 035492.1	Themeda quadrivalvis isolate AL95 chloroplast, complete genome
NC 035499.1	Zantedeschia aethiopica chloroplast, complete genome
NC 035500.1	Fragaria nipponica chloroplast, complete genome
NC 035501.1	Fragaria orientalis chloroplast, complete genome
NC 035505.1	Aloe maculata voucher Aloe maculata chloroplast, complete genome
NC 035506.1	Aloe vera voucher Aloe vera chloroplast, complete genome
NC 035511.1	Hesperis matronalis chloroplast, complete genome
NC 035512.1	Hesperis sylvestris chloroplast, complete genome
NC 035513.1	Lobularia libyca chloroplast, complete genome
NC 035515.1	Braya humilis chloroplast, complete genome
NC 035516.1	Cressa cretica chloroplast, complete genome
NC 035517.1	Alloeochaete namuliensis isolate Harris192 chloroplast, complete genome
NC 035518.1	Alloeochaete oreogena isolate Chapman19 chloroplast, complete genome
NC 035519.1	Alloeochaete uluguruensis isolate Abeid3692 chloroplast, complete genome
NC 035521.1	Amphipogon turbinatus isolate Kellogg1027 chloroplast, complete genome
NC 035523.1	Crinipes abyssinicus isolate deWilde206 chloroplast, complete genome
NC 035524.1	Crinipes longifolius isolate Gilbert1009 chloroplast, complete genome
NC 035526.1	Dregeochloa pumilla isolate Barker chloroplast, complete genome
NC 035527.1	Elytrophorus globularis isolate Ing692 chloroplast, complete genome
NC 035528.1	Eragrostis walteri isolate Ingram656 chloroplast, complete genome
NC 035529.1	Eriachne mucronata isolate Latz13498 chloroplast, complete genome
NC 035530.1	Isachne albens isolate Lammers8452 chloroplast, complete genome
NC 035533.1	Phaenanthoecium koestlinii isolate Wood1305 chloroplast, complete genome
NC 035534.1	Pheidochloa gracilis isolate Sharp391 chloroplast, complete genome
NC 035535.1	Styppeiochloa gynoglossa isolate Hilliard18774 chloroplast, complete genome
NC 035536.1	Schima argentea voucher YXQ041 plastid, complete genome
NC 035537.1	Schima brevipedicellata voucher YXQ069 plastid, complete genome
NC 035538.1	Schima crenata voucher YXQ103 plastid, complete genome
NC 035539.1	Schima khasiana voucher YXQ070 plastid, complete genome
NC 035541.1	Schima noronhae voucher YXQ034 plastid, complete genome
NC 035542.1	Schima remotiserrata voucher YXQ186 plastid, complete genome
NC 035543.1	Schima sericans voucher YXQ053 plastid, complete genome
NC 035544.1	Schima sinensis voucher YXQ2902 plastid, complete genome
NC 035545.1	Schima superba voucher YXQ142 plastid, complete genome
NC 035546.1	Schima wallichii voucher YXQ001 plastid, complete genome
NC 035548.1	Hippophae rhamnoides chloroplast, complete genome
NC 035551.1	Phellodendron amurense voucher PAMU20170211 chloroplast, complete genome
NC 035566.1	Chaenomeles japonica chloroplast, complete genome
NC 035569.1	Broussonetia papyrifera plastid, complete genome
NC 035570.1	Lilium henryi chloroplast, complete genome
NC 035573.1	Porphyra umbilicalis chloroplast, complete genome
NC 035580.1	Allotropa virgata isolate California voucher JVF2959 OS plastid, complete genome
NC 035581.1	Hemitomes congestum voucher JVF2918 OS plastid, complete genome
NC 035584.1	Pityopus californicus isolate California voucher JVF2963 OS plastid, complete genome
NC 035588.1	Lilium brownii chloroplast, complete genome
NC 035589.1	Lilium lancifolium chloroplast, complete genome
NC 035590.1	Lilium leucanthum chloroplast, complete genome
NC 035591.1	Lilium duchartrei chloroplast, complete genome
NC 035592.1	Lilium bakerianum chloroplast, complete genome
NC 035617.1	Aneura pinguis voucher ApinguisCpE chloroplast, complete genome
NC 030484.1	Lagerstroemia indica chloroplast, complete genome
NC 035623.1	Paeonia ludlowii voucher 20160519 chloroplast, complete genome
NC 035624.1	Platycodon grandiflorus chloroplast, complete genome
NC 035625.1	Malus florentina chloroplast, complete genome
NC 035632.1	Victoria cruziana isolate NY316 voucher BONN:C. Loehne 55 chloroplast, complete genome
NC 035633.1	Barclaya longifolia isolate NY665 chloroplast, complete genome
NC 035637.1	Musella lasiocarpa chloroplast, complete genome
NC 035639.1	Pyrenaria menglaensis voucher YXQ211 plastid, complete genome
NC 035640.1	Stewartia sinensis voucher YXQ15072001 plastid, complete genome
NC 035641.1	Apterosperma oblata voucher YangSX 4361 plastid, complete genome
NC 035642.1	Pyrenaria pingpienensis voucher YXQ026 plastid, complete genome
NC 035643.1	Polyspora speciosa voucher YXQ145 plastid, complete genome
NC 035644.1	Pyrenaria khasiana voucher YangSX 5046 plastid, complete genome
NC 035645.1	Polyspora axillaris voucher YXQ099 plastid, complete genome
NC 035646.1	Gordonia brandegeei voucher N. Zamora 7196 plastid, complete genome
NC 035647.1	Stewartia crassifolia voucher YXQ171 plastid, complete genome
NC 035648.1	Polyspora dalgleishiana voucher BROWP 501 plastid, complete genome
NC 035649.1	Stewartia cordifolia voucher YXQ144 plastid, complete genome
NC 035650.1	Stewartia rubiginosa voucher YXQ189 plastid, complete genome
NC 035651.1	Camellia szechuanensis voucher YangSX 5066 plastid, complete genome
NC 035652.1	Camellia elongata voucher YangSX 5065 plastid, complete genome
NC 035653.1	Adinandra angustifolia voucher 14CS8678 plastid, complete genome
NC 035654.1	Diospyros strigosa voucher 14CS8899 plastid, complete genome
NC 035657.1	Magnolia insignis chloroplast, complete genome
NC 035661.1	Barthea barthei chloroplast, complete genome
NC 035662.1	Hydrangea luteovenosa chloroplast, complete genome
NC 035671.1	Malus trilobata chloroplast, complete genome
NC 035672.1	Malus tschonoskii isolate 262 chloroplast, complete genome
NC 035691.1	Stewartia malacodendron voucher FLAS 260361 plastid, complete genome
NC 035699.1	Gordonia lasianthus voucher JCRA 110687 plastid, complete genome
NC 035705.1	Barringtonia racemosa voucher 14CS8144 plastid, complete genome
NC 035712.1	Melliodendron xylocarpum voucher YXQ138 plastid, complete genome
NC 035744.1	Salix tetrasperma chloroplast, complete genome
NC 035678.1	Adinandra millettii voucher 14CS8453 plastid, complete genome
NC 035680.1	Nymphaea ampla voucher B100458799 chloroplast, complete genome
NC 035681.1	Erythronium sibiricum plastid, complete genome
NC 035686.1	Pyrenaria microcarpa voucher YXQ101 plastid, complete genome
NC 035687.1	Tutcheria championii voucher YXQ155 plastid, complete genome
NC 035688.1	Camellia mairei voucher YangSX 5054 plastid, complete genome
NC 035689.1	Polyspora longicarpa voucher YangSX 4779 plastid, complete genome
NC 035690.1	Stewartia pteropetiolata voucher YXQ038 plastid, complete genome
NC 035692.1	Franklinia alatamaha voucher MO-6587811 plastid, complete genome
NC 035693.1	Polyspora hainanensis voucher YXQ097 plastid, complete genome
NC 035694.1	Pyrenaria oblongicarpa voucher YXQ216 plastid, complete genome
NC 035695.1	Stewartia ovata voucher 18847*A plastid, complete genome
NC 035696.1	Stewartia calcicola voucher YXQ030 plastid, complete genome
NC 035697.1	Stewartia pseudocamellia voucher MO-6587810 plastid, complete genome
NC 035698.1	Stewartia rostrata voucher YXQ15072003 plastid, complete genome
NC 035700.1	Laplacea fruticosa voucher N. Zamora 6038 plastid, complete genome
NC 035701.1	Barringtonia fusicarpa voucher 14CS9189 plastid, complete genome
NC 035702.1	Symplocos paniculata voucher 14CS8181 plastid, complete genome
NC 035703.1	Diospyros dumetorum voucher 13CS7925 plastid, complete genome
NC 035704.1	Pyrenaria diospyricarpa voucher 13CS6582 plastid, complete genome
NC 035706.1	Ternstroemia gymnanthera voucher 13CS7178 plastid, complete genome
NC 035707.1	Sladenia celastrifolia voucher 14CS8355 plastid, complete genome
NC 035708.1	Symplocos costaricana voucher NZ7028 plastid, complete genome
NC 035709.1	Anneslea fragrans voucher 13CS6723 plastid, complete genome
NC 035710.1	Pentaphylax euryoides voucher 14CS8681 plastid, complete genome
NC 035711.1	Sinojackia rehderiana voucher 14CS9081 plastid, complete genome
NC 035718.1	Paeonia delavayi voucher 201605019 chloroplast, complete genome
NC 035719.1	Gentiana macrophylla chloroplast, complete genome
NC 035720.1	Cryptomonas curvata strain CNUKR plastid, complete genome
NC 035721.1	Chroomonas placoidea strain CCAP978/8 plastid, complete genome
NC 035723.1	Musa itinerans chloroplast, complete genome
NC 035724.1	Solanum dulcamara chloroplast, complete genome
NC 035727.1	Citrullus colocynthis chloroplast, complete genome
NC 035729.1	Caryopteris mongholica chloroplast, complete genome
NC 035732.1	Coelachne africana isolate Thomas3935 chloroplast, complete genome
NC 035738.1	Athyrium anisopterum chloroplast, complete genome
NC 035739.1	Lepisorus clathratus chloroplast, complete genome
NC 035743.1	Salix oreinoma chloroplast, complete genome
NC 035745.1	Dendrobium candidum plastid, complete genome
NC 035750.1	Miscanthus floridulus complete chloroplast genome, cultivar PI295762
NC 035751.1	Miscanthus junceus complete chloroplast genome
NC 035752.1	Miscanthus transmorrisonensis complete chloroplast genome
NC 035753.1	Miscanthus x giganteus complete chloroplast genome
NC 035760.1	Siphocampylus krauseanus voucher Smith & Leiva 509 chloroplast, complete genome
NC 035761.1	Centropogon nigricans voucher Muchhala 118 chloroplast, complete genome
NC 035762.1	Burmeistera sodiroana voucher Muchhala 115 chloroplast, complete genome
NC 035763.1	Burmeistera smaragdi voucher Muchhala 205 chloroplast, complete genome
NC 035764.1	Burmeistera rubrosepala voucher Muchhala 220 chloroplast, complete genome
NC 035765.1	Burmeistera resupinata voucher Muchhala 223 chloroplast, complete genome
NC 035766.1	Burmeistera pirrensis voucher Muchhala 491 chloroplast, complete genome
NC 035767.1	Burmeistera parviflora voucher Lagomarsino 53 chloroplast, complete genome
NC 035768.1	Burmeistera oyacachensis voucher Muchhala 171 chloroplast, complete genome
NC 035769.1	Burmeistera lutosa voucher Muchhala 133 chloroplast, complete genome
NC 035770.1	Burmeistera loejtnantii voucher F 2190436 chloroplast, complete genome
NC 035771.1	Burmeistera fuscoapicata voucher Clark 12955 chloroplast, complete genome
NC 035772.1	Burmeistera domingensis voucher Muchhala 102 chloroplast, complete genome
NC 035773.1	Burmeistera cylindrocarpa voucher Muchhala 202 chloroplast, complete genome
NC 035774.1	Burmeistera cyclostigmata voucher Muchhala 145 chloroplast, complete genome
NC 035775.1	Burmeistera crispiloba voucher Muchhala 123 chloroplast, complete genome
NC 035776.1	Burmeistera ceratocarpa voucher Muchhala 177 chloroplast, complete genome
NC 035777.1	Burmeistera borjensis voucher Muchhala 154 chloroplast, complete genome
NC 035778.1	Burmeistera auriculata voucher Muchhala 120 chloroplast, complete genome
NC 031211.1	Ceramium sungminbooi voucher UC2050592 plastid, complete genome
NC 035839.1	Athyrium sinense chloroplast, complete genome
NC 035840.1	Austroblechnum melanocaulon chloroplast, complete genome
NC 035845.1	Deparia pycnosora chloroplast, complete genome
NC 035846.1	Deparia viridifrons chloroplast, complete genome
NC 035847.1	Diplaziopsis cavaleriana chloroplast, complete genome
NC 035851.1	Diplazium dushanense chloroplast, complete genome
NC 035852.1	Diplazium striatum chloroplast, complete genome
NC 035857.1	Hypodematium crenatum chloroplast, complete genome
NC 035884.1	Conyza bonariensis chloroplast, complete genome
NC 035802.1	Cinnamomum micranthum chloroplast, complete genome
NC 035807.1	Schizaea elegans voucher UPCB:Labiak 5550 chloroplast, complete genome
NC 035808.1	Schizaea pectinata voucher Brande 245 (NY) chloroplast, complete genome
NC 035823.1	Ulva flexuosa chloroplast, complete genome
NC 035829.1	Pelatantheria scolopendrifolia voucher PDBK2015-1268 chloroplast, complete genome
NC 035830.1	Gastrochilus fuscopunctatus voucher PDBK2015-1265 chloroplast, complete genome
NC 035831.1	Thrixspermum japonicum voucher PDBK2015-1270 chloroplast, complete genome
NC 035832.1	Oberonia japonica voucher PDBK2015-1269 chloroplast, complete genome
NC 035833.1	Gastrochilus japonicus voucher PDBK2015-1266 chloroplast, complete genome
NC 035834.1	Habenaria radiata voucher PDBK2015-1271 chloroplast, complete genome
NC 035835.1	Ampelopteris elegans chloroplast, complete genome
NC 035836.1	Athyrium sheareri chloroplast, complete genome
NC 035837.1	Asplenium pekinense chloroplast, complete genome
NC 035838.1	Asplenium prolongatum chloroplast, complete genome
NC 035841.1	Athyrium opacum chloroplast, complete genome
NC 035843.1	Cystopteris chinensis chloroplast, complete genome
NC 035844.1	Deparia lancea chloroplast, complete genome
NC 035848.1	Diplaziopsis javanica chloroplast, complete genome
NC 035849.1	Diplazium bellum chloroplast, complete genome
NC 035850.1	Diplazium dilatatum chloroplast, complete genome
NC 035853.1	Diplazium unilobum chloroplast, complete genome
NC 035854.1	Dryopteris decipiens chloroplast, complete genome
NC 035855.1	Homalosorus pycnocarpos chloroplast, complete genome
NC 035856.1	Hymenasplenium unilaterale chloroplast, complete genome
NC 035858.1	Macrothelypteris torresiana chloroplast, complete genome
NC 035859.1	Matteuccia struthiopteris chloroplast, complete genome
NC 035860.1	Onoclea sensibilis chloroplast, complete genome
NC 035861.1	Thelypteris aurita chloroplast, complete genome
NC 035862.1	Rhachidosorus consimilis chloroplast, complete genome
NC 035863.1	Stegnogramma sagittifolia chloroplast, complete genome
NC 035864.1	Woodsia macrochlaena chloroplast, complete genome
NC 035865.1	Woodsia polystichoides chloroplast, complete genome
NC 035872.1	Circaeaster agrestis chloroplast, complete genome
NC 035873.1	Kingdonia uniflora chloroplast, complete genome
NC 035875.1	Ambrosia artemisiifolia chloroplast, complete genome
NC 035876.1	Echinacanthus lofouensis chloroplast, complete genome
NC 035880.1	Prunus humilis chloroplast, complete genome
NC 035882.1	Cinnamomum camphora chloroplast, complete genome
NC 026685.1	Tamarindus indica chloroplast, complete genome
NC 035891.1	Prunus cerasoides chloroplast, complete genome
NC 035892.1	Aconitum pseudolaeve chloroplast, complete genome
NC 035894.1	Aconitum longecassidatum chloroplast, complete genome
NC 035895.1	Alpinia oxyphylla chloroplast, complete genome
NC 035896.1	Daphne kiusiana chloroplast, complete genome
NC 035941.1	Decaisnea insignis chloroplast, complete genome
NC 035947.1	Pinus greggii voucher DSG1311 plastid, complete genome
NC 035948.1	Pinus jaliscana voucher DSG456 plastid, complete genome
NC 035949.1	Pinus oocarpa voucher DSG711 plastid, complete genome
NC 035950.1	Rheum wittrockii plastid, complete genome
NC 035953.1	Lindera glauca chloroplast, complete genome
NC 035955.1	Aesculus wangii chloroplast, complete genome
NC 035956.1	Magnolia laevifolia chloroplast, complete genome
NC 035952.1	Nicotiana attenuata chloroplast, complete genome
NC 035959.1	Gynostemma cardiospermum chloroplast, complete genome
NC 035960.1	Juglans cinerea chloroplast, complete genome
NC 035961.1	Fragaria x ananassa cultivar Benihoppe chloroplast, complete genome
NC 035965.1	Juglans hindsii chloroplast, complete genome
NC 035966.1	Juglans major chloroplast, complete genome
NC 035967.1	Juglans nigra chloroplast, complete genome
NC 035968.1	Aphyllanthes monspeliensis voucher K:2001826 chloroplast, complete genome
NC 035969.1	Asparagus schoberioides voucher K:Hana141018-1 chloroplast, complete genome
[truncated: 743 more rows]

## Sheet: Mitochondria references
Accession	Name
NC 012975.1	Oryzias minutillus mitochondrion, complete genome
NC 012976.1	Oryzias dancena mitochondrion, complete genome
NC 012979.1	Oryzias luzonensis mitochondrion, complete genome
NC 014671.1	Ammothea carolinensis mitochondrion, complete genome
NC 012981.1	Oryzias javanicus mitochondrion, complete genome
NC 014849.1	Cottus poecilopus mitochondrion, complete genome
NC 022435.1	Candida prachuapensis mitochondrion, complete genome
NC 018033.1	Ithaginis cruentus mitochondrion, complete genome
NC 018814.1	Petrochromis trewavasae mitochondrion, complete genome
NC 018815.1	Tropheus moorii mitochondrion, complete genome
NC 019811.1	Luciogobius platycephalus mitochondrion, complete genome
NC 020029.1	Paralithodes camtschaticus mitochondrion, complete genome
NC 020046.1	Epinephelus fuscoguttatus mitochondrion, complete genome
NC 020047.1	Hyporthodus octofasciatus mitochondrion, complete genome
NC 020093.1	Moschus chrysogaster mitochondrion, complete genome
NC 022258.1	Nannochloropsis oceanica strain CCMP531 mitochondrion, complete genome
NC 000845.1	Sus scrofa mitochondrion, complete genome
NC 018030.1	Issoria lathonia mitochondrion, complete genome
NC 021399.1	Butomus umbellatus mitochondrion, complete genome
NC 022666.1	Aegilops speltoides mitochondrial DNA, complete sequence
NC 022714.1	Triticum timopheevii mitochondrial DNA, complete sequence
NC 022138.1	Variola louti mitochondrion, complete genome
NC 022139.1	Variola albimarginata mitochondrion, complete genome
NC 022140.1	Triso dermopterus mitochondrion, complete genome
NC 022142.1	Cephalopholis argus mitochondrion, complete genome
NC 022143.1	Cephalopholis sonnerati mitochondrion, complete genome
NC 022144.1	Glomus cerebriforme voucher DAOM:227022 mitochondrion, complete genome
NC 022146.1	Oocatochus rufodorsatus mitochondrion, complete genome
NC 022147.1	Enophrys diceraus mitochondrion, complete genome
NC 022148.1	Orectolobus japonicus mitochondrion, complete genome
NC 022149.1	Spinibarbus caldwelli mitochondrion, complete genome
NC 022150.1	Emberiza aureola mitochondrion, complete genome
NC 022173.1	Candida blackwellae strain AS2.3639 mitochondrion, complete genome
NC 022176.1	Candida chauliodes strain NRRL Y-27909 mitochondrion, complete genome
NC 022177.1	Pristipomoides multidens mitochondrion, complete genome
NC 022181.1	Mesocottus haitej mitochondrion, complete genome
NC 022182.1	Cirrhinus molitorella mitochondrion, complete genome
NC 022183.1	Acrossocheilus hemispinus mitochondrion, complete genome
NC 022184.1	Acrossocheilus barbodon mitochondrion, complete genome
NC 022185.1	Agrotis ipsilon mitochondrion, complete genome
NC 022186.1	Pseudogobius javanicus mitochondrion, complete genome
NC 022187.1	Saurogobio dumerili mitochondrion, complete genome
NC 022188.1	Biwia springeri mitochondrion, complete genome
NC 022189.1	Gnathopogon strigatus mitochondrion, complete genome
NC 022190.1	Squalidus wolterstorffi mitochondrion, complete genome
NC 022191.1	Microphysogobio longidorsalis mitochondrion, complete genome
NC 022192.1	Hemibarbus umbrifer mitochondrion, complete genome
NC 022193.1	Galeocerdo cuvier mitochondrion, complete genome
NC 022265.1	Aiptasia pulchella mitochondrion, complete genome
NC 022416.1	Mimachlamys senatoria mitochondrion, complete genome
NC 022418.1	Anas poecilorhyncha mitochondrion, complete genome
NC 022419.1	Micronycteris megalotis mitochondrion, complete genome
NC 022420.1	Anoura caudifer mitochondrion, complete genome
NC 022421.1	Brachyphylla cavernarum mitochondrion, complete genome
NC 022422.1	Carollia perspicillata mitochondrion, complete genome
NC 022423.1	Desmodus rotundus mitochondrion, complete genome
NC 022424.1	Lophostoma silvicolum mitochondrion, complete genome
NC 022425.1	Pteronotus rubiginosus mitochondrion, complete genome
NC 022426.1	Rhinophylla pumilio mitochondrion, complete genome
NC 022427.1	Sturnira tildae mitochondrion, complete genome
NC 022429.1	Vampyrum spectrum mitochondrion, complete genome
NC 022430.1	Sibynophis chinensis mitochondrion, complete genome
NC 022434.1	Candida bohiensis mitochondrion, complete genome
NC 022445.1	Pleuronichthys cornutus mitochondrion, complete genome
NC 022449.1	Eusthenes cupreus mitochondrion, complete genome
NC 022450.1	Hymeniacidon sinapium mitochondrion, complete genome
NC 022452.1	Anas crecca mitochondrion, complete genome
NC 022453.1	Acipenser ruthenus mitochondrion, complete genome
NC 022458.1	Metzia formosae mitochondrion, complete genome
NC 022464.1	Johnius belangerii mitochondrion, complete genome
NC 022465.1	Spinibarbus sinensis mitochondrion, complete genome
NC 022466.1	Sepia apama mitochondrion, complete genome
NC 022467.1	Sepia latimanus mitochondrion, complete genome
NC 022468.1	Sepia lycidas mitochondrion, complete genome
NC 022469.1	Urticina eques mitochondrion, complete genome
NC 022470.1	Bolocera tuediae mitochondrion, complete genome
NC 022471.1	Hormathia digitata mitochondrion, complete genome
NC 022472.1	Luciola cruciata mitochondrion, complete genome
NC 022474.1	Eptesicus serotinus mitochondrion, complete genome
NC 022475.1	Sarcocheilichthys sinensis mitochondrion, complete genome
NC 022476.1	Ephestia kuehniella mitochondrion, complete genome
NC 022477.1	Kurtus gulliveri mitochondrion, complete genome
NC 022478.1	Istiophorus albicans mitochondrion, complete genome
NC 022479.1	Colisa lalia mitochondrion, complete genome
NC 022480.1	Parachanna insignis mitochondrion, complete genome
NC 022481.1	Platycephalus indicus mitochondrion, complete genome
NC 022482.1	Dysalotus alcocki mitochondrion, complete genome
NC 022483.1	Champsodon cf. snyderi CBM-ZF 10876 mitochondrion, complete genome
NC 022484.1	Sphyraena barracuda mitochondrion, complete genome
NC 022485.1	Eumegistus illustris mitochondrion, complete genome
NC 022486.1	Taractes asper mitochondrion, complete genome
NC 022487.1	Pteraclis aesticola mitochondrion, complete genome
NC 022488.1	Kali indica mitochondrion, complete genome
NC 022489.1	Sphyraena japonica mitochondrion, complete genome
NC 022490.1	Nesiarchus nasutus mitochondrion, complete genome
NC 022491.1	Promethichthys prometheus mitochondrion, complete genome
NC 022492.1	Thyrsitoides marleyi mitochondrion, complete genome
NC 022493.1	Ruvettus pretiosus mitochondrion, complete genome
NC 022494.1	Assurger anzac mitochondrion, complete genome
NC 022495.1	Evoxymetopon poeyi mitochondrion, complete genome
NC 022496.1	Gymnosarda unicolor mitochondrion, complete genome
NC 022497.1	Ariomma lurida mitochondrion, complete genome
NC 022498.1	Ariomma indica mitochondrion, complete genome
NC 022499.1	Tetragonurus cuvieri mitochondrion, complete genome
NC 022500.1	Tetragonurus atlanticus mitochondrion, complete genome
NC 022501.1	Pampus punctatissimus mitochondrion, complete genome
NC 022502.1	Peprilus triacanthus mitochondrion, complete genome
NC 022503.1	Rexea nakamurai mitochondrion, complete genome
NC 022505.1	Epinnula magistralis mitochondrion, complete genome
NC 022506.1	Aphanopus carbo mitochondrion, complete genome
NC 022507.1	Pomatomus saltatrix mitochondrion, complete genome
NC 022508.1	Echeneis naucrates mitochondrion, complete genome
NC 022509.1	Epinephelus merra mitochondrion, complete genome
NC 022510.1	Apogon semilineatus mitochondrion, complete genome
NC 022511.1	Pterapogon kauderni mitochondrion, complete genome
NC 022512.1	Paracirrhites arcatus mitochondrion, complete genome
NC 022134.1	Sasakia funebris mitochondrion, complete genome
NC 022428.1	Tonatia saurophila mitochondrion, complete genome
NC 022861.1	Entransia fimbriata culture-collection UTEX:LB 2353 mitochondrion, complete genome
NC 022863.1	Roya obtusa culture-collection SAG:168.80 mitochondrion, complete genome
NC 013712.1	Acheilognathus yamatsutae mitochondrion, complete genome
NC 014851.1	Cottus hangiongensis mitochondrion, complete genome
NC 014341.1	Pseudopodoces humilis mitochondrion, complete genome
NW 004675959.1	Babesia equi strain WA gcontig 1105316255035 mitochondrial, whole genome shotgun sequence
NC 022933.1	Ganoderma sinense mitochondrion, complete genome
NC 022797.1	Monomastix sp. OKE-1 mitochondrion, complete genome
NC 022862.1	Microspora stagnorum culture-collection SAG:51.86 mitochondrion, complete genome
NC 022671.1	Batocera lineolata mitochondrion, complete genome
NC 022676.1	Spodoptera litura mitochondrion, complete genome
NC 022679.1	Sphyrna lewini mitochondrion, complete genome
NC 022680.1	Hylobitelus xiaoi mitochondrion, complete genome
NC 022682.1	Cavariella salicicola voucher ZMIOZ 20711 mitochondrion, complete genome
NC 022684.1	Arborophila brunneopectus voucher AB01 mitochondrion, complete genome
NC 022685.1	Eurema hecabe mitochondrion, complete genome
NC 022688.1	Ostrea lurida mitochondrion, complete genome
NC 022690.1	Rhodeus shitaiensis mitochondrion, complete genome
NC 022697.1	Junonia orithya mitochondrion, complete genome
NC 022698.1	Myotis ikonnikovi mitochondrion, complete genome
NC 022699.1	Glyphodes quadrimaculalis mitochondrion, complete genome
NC 022700.1	Ophisaurus harti mitochondrion, complete genome
NC 022704.1	Microphysogobio brevirostris mitochondrion, complete genome
NC 022705.1	Pseudobagrus trilineatus mitochondrion, complete genome
NC 022706.1	Odontobutis potamophila mitochondrion, complete genome
NC 022707.1	Trachinotus ovatus mitochondrion, complete genome
NC 022710.1	Jellisonia amadoi mitochondrion, complete genome
NC 022711.1	Plagiognathops microlepis mitochondrion, complete genome
NC 022712.1	Misgurnus mohoity mitochondrion, complete genome
NC 022713.1	Channa marulius mitochondrion, complete genome
NC 022716.1	Notochthamalus scabrosus isolate Ari10 mitochondrion, complete genome
NC 022834.1	Cordyceps militaris strain EFCC-C2 mitochondrion, complete genome
NC 022692.1	Rhinogobius giurinus mitochondrion, complete genome
NC 022693.1	Sepiella inermis mitochondrion, complete genome
NC 022694.1	Myotis macrodactylus mitochondrion, complete genome
NC 022695.1	Protobothrops cornutus mitochondrion, complete genome
NC 022696.1	Rana catesbeiana mitochondrion, complete genome
NC 022701.1	Solenaia oleivora haplotype female mitochondrion, complete genome
NC 022702.1	Tor sinensis mitochondrion, complete genome
NC 022703.1	Takydromus sexlineatus mitochondrion, complete genome
NC 022717.1	Cobitis lutheri mitochondrial DNA, complete genome
NC 022718.1	Oxygymnocypris stewartii mitochondrion, complete genome
NC 022719.1	Phrynocephalus przewalskii mitochondrion, complete genome
NC 022720.1	Rhinogobio ventralis mitochondrion, complete genome
NC 022721.1	Rhodeus sinensis mitochondrion, complete genome
NC 022722.1	Hippocampus erectus mitochondrion, complete genome
NC 022723.1	Silurus soldatovi mitochondrial DNA, complete genome
NC 022724.1	Hasemania nana mitochondrial DNA, complete genome
NC 022725.1	Pseudobagrus ondon mitochondrion, complete genome
NC 022726.1	Pseudobagrus albomarginatus mitochondrion, complete genome
NC 022728.1	Helostoma temminkii mitochondrial DNA, complete genome
NC 022729.1	Chlamydoselachus anguineus mitochondrial DNA, complete genome
NC 022731.1	Notorynchus cepedianus mitochondrial DNA, complete genome
NC 022732.1	Hexanchus griseus mitochondrial DNA, complete genome
NC 022733.1	Hexanchus nakamurai mitochondrial DNA, complete genome
NC 022734.1	Somniosus pacificus mitochondrial DNA, complete genome
NC 022735.1	Pseudotriakis microdon mitochondrial DNA, complete genome
NC 022804.1	Corallium elatius mitochondrial DNA, complete genome, isolate: 2007
NC 022805.1	Tursiops australis isolate SABD1 mitochondrion, complete genome
NC 022809.1	Dendronephthya suensoni mitochondrion, complete genome
NC 022815.1	Montifringilla ruficollis mitochondrion, complete genome
NC 022816.1	Oncocephalus breviscutum mitochondrion, complete genome
NC 022818.1	Odontobutis sinensis mitochondrion, complete genome
NC 022819.1	Prionace glauca mitochondrion, complete genome
NC 022820.1	Trimeresurus albolabris mitochondrion, complete genome
NC 022821.1	Pristis clavata mitochondrion, complete genome
NC 022822.1	Alopias pelagicus mitochondrion, complete genome
NC 022823.1	Acropora humilis mitochondrion, complete genome
NC 022824.1	Acropora muricata mitochondrion, complete genome
NC 022825.1	Acropora horrida mitochondrion, complete genome
NC 022826.1	Acropora hyacinthus mitochondrion, complete genome
NC 022827.1	Acropora aspera mitochondrion, complete genome
NC 022828.1	Acropora florida mitochondrion, complete genome
NC 022829.1	Acropora yongei mitochondrion, complete genome
NC 022830.1	Acropora digitifera mitochondrion, complete genome
NC 022831.1	Acropora nasuta mitochondrion, complete genome
NC 022832.1	Acropora divaricata mitochondrion, complete genome
NC 022833.1	Acropora robusta mitochondrion, complete genome
NC 022836.1	Scleropages jardinii mitochondrion, complete genome
NC 022837.1	Aetobatus flagellum strain 09A06 mitochondrion, complete genome
NC 022838.1	Sicyopterus lagocephalus mitochondrion, complete genome
NC 022839.1	Nucifraga columbiana mitochondrion, complete genome
NC 022840.1	Campylorhynchus zonatus mitochondrion, complete genome
NC 022841.1	Rhinobatos hynnicephalus mitochondrion, complete genome
NC 022842.1	Panthera onca mitochondrion, complete genome
NC 022843.1	Dinocras cephalotes mitochondrion, complete genome
NC 022844.1	Salvelinus leucomaenis mitochondrion, complete genome
NC 022845.1	Saurogobio dabryi mitochondrion, complete genome
NC 022846.1	Laternula elliptica mitochondrion, complete genome
NC 022848.1	Epinephelus bleekeri mitochondrion, complete genome
NC 022849.1	Pristaulacus compressus mitochondrion, complete genome
NC 022851.1	Leptobotia rubrilabris mitochondrion, complete genome
NC 022852.1	Pseudobrama simoni mitochondrion, complete genome
NC 022853.1	Celaenorrhinus maculosa mitochondrion, complete genome
NC 022854.1	Misgurnus bipartitus mitochondrion, complete genome
NC 022855.1	Aspiorhynchus laticeps mitochondrion, complete genome
NC 022856.1	Pethia conchonius mitochondrial DNA, complete genome
NC 022858.1	Barbatula nuda mitochondrion, complete genome
NC 022864.1	Corallium rubrum mitochondrial DNA, complete genome
NC 022866.1	Schizopyge niger mitochondrion, complete genome
NC 022867.1	Schizothorax esocinus mitochondrion, complete genome
NC 022869.1	Onychostoma rara mitochondrion, complete genome
NC 022921.1	Pallisentis celatus mitochondrion, complete genome
NC 022922.1	Corythucha ciliata mitochondrion, complete genome
NC 022924.1	Meretrix lyrata mitochondrion, complete genome
NC 022925.1	Thymallus grubii mitochondrion, complete genome
NC 022929.1	Hemiculter leucisculus mitochondrion, complete genome
NC 022931.1	Gobiobotia intermedia mitochondrion, complete genome
NC 022932.1	Caranx ignobilis mitochondrion, complete genome
NC 022934.1	Sarcocheilichthys lacustris mitochondrion, complete genome
NC 022937.1	Cherax quadricarinatus mitochondrion, complete genome
NC 022939.1	Cherax glaber mitochondrion, complete genome
NC 022940.1	Monotrete leiurus mitochondrion, complete genome
NC 022941.1	Garra rufa mitochondrial DNA, complete genome
NC 022942.1	Labeo chrysophekadion mitochondrial DNA, complete genome
NC 022943.1	Labeo pierrei mitochondrial DNA, complete genome
NC 022944.1	Garra spilota mitochondrial DNA, complete genome
NC 022945.1	Labeo angra mitochondrial DNA, complete genome
NC 022946.1	Osteochilus nashii mitochondrial DNA, complete genome
NC 022947.1	Labiobarbus ocellatus mitochondrial DNA, complete genome
NC 022948.1	Schismatorhynchos nukta mitochondrial DNA, complete genome
NC 022949.1	Labeo cyclorhynchus mitochondrial DNA, complete genome
NC 022950.1	Henicorhynchus lineatus mitochondrial DNA, complete genome
NC 022951.1	Osteochilus schlegelii mitochondrial DNA, complete genome
NC 022952.1	Thynnichthys polylepis mitochondrial DNA, complete genome
NC 022953.1	Garra flavatra mitochondrial DNA, complete genome
NC 022954.1	Labiobarbus leptocheilus mitochondrial DNA, complete genome
NC 022955.1	Labiobarbus lineatus mitochondrial DNA, complete genome
NC 022956.1	Labeo lineatus mitochondrial DNA, complete genome
NC 022959.1	Sepia aculeata mitochondrion, complete genome
NC 022708.1	Beauveria pseudobassiana strain C1010 mitochondrion, complete genome
NC 023117.1	Annulohypoxylon stygium mitochondrion, complete genome
NC 023209.1	Salvia miltiorrhiza mitochondrion, complete genome
NC 023249.1	Metagonimus yokogawai mitochondrion, complete genome
NC 023268.1	Acremonium chrysogenum mitochondrion, complete genome
NC 023208.1	Bursaphelenchus xylophilus mitochondrion, complete genome
NC 023080.1	Babylonia areolata mitochondrion, complete genome
NC 023087.1	Lycaena phlaeas mitochondrion, complete genome
NC 023088.1	Curetis bulis mitochondrion, complete genome
NC 023089.1	Petaurista hainana mitochondrion, complete genome
NC 023095.1	Paramphistomum cervi mitochondrion, complete genome
NC 023098.1	Hypodontus macropi voucher SAM 46024 mitochondrion, complete genome
NC 023099.1	Macropicola ocydromi mitochondrion, complete genome
NC 023101.1	Acanthorhodeus chankaensis mitochondrion, complete genome
NC 023105.1	Zacco platypus mitochondrion, complete genome
NC 023106.1	Mystacoleucus marginatus mitochondrion, complete genome
NC 023116.1	Potamotrygon motoro mitochondrion, complete genome
NC 023118.1	Mythimna separata mitochondrion, complete genome
NC 023122.1	Pteropus alecto mitochondrion, complete genome
NC 023124.1	Marphysa sanguinea mitochondrion, complete genome
NC 023129.1	Pleurogrammus azonus mitochondrial DNA, complete genome, isolate: Pazo-YT-2012
NC 023210.1	Mustela kathiah voucher YP6126 mitochondrion, complete genome
NC 023211.1	Saimiri oerstedii citrinellus mitochondrion, complete genome
NC 023212.1	Carposina sasakii mitochondrion, complete genome
NC 023219.1	Leptobelus gazella mitochondrion, complete genome
NC 023220.1	Cyclemys oldhamii voucher ANUM 26080168 mitochondrion, complete genome
NC 023221.1	Cyclemys tcheponensis mitochondrion, complete genome
NC 023222.1	Hemibagrus spilopterus mitochondrion, complete genome
NC 023224.1	Cynoglossus sinicus mitochondrion, complete genome
NC 023225.1	Zebrias quagga mitochondrion, complete genome
NC 023226.1	Cynoglossus bilineatus mitochondrion, complete genome
NC 023227.1	Paraplagusia bilineata mitochondrion, complete genome
NC 023228.1	Paraplagusia blochii mitochondrion, complete genome
NC 023229.1	Cynoglossus puncticeps mitochondrion, complete genome
NC 023230.1	Cynoglossus lineolatus mitochondrion, complete genome
NC 023231.1	Cyclocheilichthys enoplos mitochondrion, complete genome
NC 023232.1	Epiophlebia superstes mitochondrion, complete genome
NC 023244.1	Uropsilus soricipes mitochondrion, complete genome
NC 023250.1	Solenaia carinatus haplotype female mitochondrion, complete genome
NC 023254.1	Ophiacantha linea mitochondrion, complete genome
NC 023255.1	Nacospatangus alta mitochondrion, complete genome
NC 023257.1	Cistopus taiwanicus mitochondrion, complete genome
NC 023262.1	Protostrongylus rufescens mitochondrion, complete genome
NC 023263.1	Meriones unguiculatus mitochondrion, complete genome
NC 023265.1	Sebastes koreanus mitochondrion, complete genome
NC 023266.1	Cetorhinus maximus mitochondrion, complete genome
NC 023267.1	Plesiomyzon baotingensis mitochondrion, complete genome
NC 023269.1	Esox reichertii mitochondrion, complete genome
NC 023272.1	Polypterus palmas buettikoferi voucher NTNU LSP056 mitochondrion, complete genome
NC 006914.1	Mus musculus domesticus mitochondrion, complete genome
NC 023233.1	Vestalis melania mitochondrion, complete genome
NC 015988.1	Argynnis hyperbius mitochondrion, complete genome
NC 016062.1	Apatura ilia mitochondrion, complete genome
NC 016713.1	Liriomyza bryoniae mitochondrion, complete genome
NC 016716.1	Liriomyza huidobrensis mitochondrion, complete genome
NC 019641.1	Taeniura meyeni mitochondrion, complete genome
NC 019644.1	Coilia mystus mitochondrion, complete genome
NC 020335.1	Haemaphysalis parva mitochondrion, complete genome
NC 020337.1	Liobagrus kingi mitochondrion, complete genome
NC 020338.1	Luciobarbus capito mitochondrion, complete genome
NC 020342.1	Gynaephora menyuanensis mitochondrion, complete genome
NC 020344.1	Pseudobagrus ussuriensis mitochondrion, complete genome
NC 020345.1	Oxyurichthys formosanus mitochondrion, complete genome
NC 020346.1	Acentrogobius chlorostigmatoides mitochondrion, complete genome
NC 020373.1	Dolycoris baccarum mitochondrion, complete genome
NC 020461.1	Ammodytes hexapterus mitochondrion, complete genome
NC 020608.1	Sarcocheilichthys nigripinnis mitochondrion, complete genome
NC 020611.1	Carcharhinus obscurus mitochondrion, complete genome
NC 023223.1	Mystus rhegma mitochondrion, complete genome
NC 020659.1	Ctenomys leucodon mitochondrion, complete genome
NC 020771.1	Mesocentrotus nudus mitochondrion, complete genome
NC 020779.1	Cupido argiades mitochondrion, complete genome
NC 020780.1	Sphinx morio mitochondrion, complete genome
NC 020781.1	Schizothorax oconnori voucher ECSFRI-SO01 mitochondrion, complete genome
NC 020782.1	Epinephelus fasciatomaculosus mitochondrion, complete genome
NC 023354.1	Undaria pinnatifida mitochondrion, complete genome
NC 020784.1	Epinephelus latifasciatus mitochondrion, complete genome
NC 020785.1	Epinephelus areolatus mitochondrion complete genome
NC 020786.1	Chaeturichthys stigmatias mitochondrion, complete genome
NC 021107.1	Hippocampus trimaculatus mitochondrion, complete genome
NC 021122.1	Liobagrus marginatoides mitochondrion, complete genome
NC 021123.1	Hebomoia glaucippe mitochondrion, complete genome
NC 021130.1	Johnius grypotus mitochondrion, complete genome
NC 021141.1	Hydatigera parva mitochondrion, complete genome
NC 021142.1	Hydatigera krepkogorski mitochondrion, complete genome
NC 002073.3	Chrysemys picta mitochondrion, complete genome
NC 023355.1	Prasinoderma coloniale culture-collection CCMP:1220 mitochondrion, complete genome
NC 023338.1	Vaccinium macrocarpon mitochondrion, complete genome
NC 021143.1	Versteria mustelae mitochondrion, complete genome
NC 021152.1	Liriodendron tulipifera mitochondrion, complete genome
NC 021369.1	Chikila fulleri mitochondrion, complete genome
NC 021370.1	Melanitis leda mitochondrion, complete genome
NC 021376.1	Paraplagusia japonica mitochondrion, complete genome
NC 021404.1	Lamprotula tortuosa mitochondrion, complete genome
NC 021412.1	Protobothrops mucrosquamatus mitochondrion, complete genome
NC 021414.1	Ancherythroculter nigrocauda mitochondrion, complete genome
NC 021416.1	Amata formosae mitochondrion, complete genome
NC 021417.1	Sogatella furcifera isolate WBPHHN mitochondrion, complete genome
NC 021446.1	Anodontostoma chacunda mitochondrion, complete genome
NC 020657.1	Proechimys longicaudatus mitochondrion, complete genome
NC 022730.1	Heptranchias perlo mitochondrial DNA, complete genome
NC 021765.1	Epinephelus sexfasciatus mitochondrion, complete genome
NC 021935.1	Garra orientalis mitochondrion, complete genome
NC 022455.1	Novumbra hubbsi mitochondrion, complete genome
NC 021377.1	Zebrias zebra mitochondrion, complete genome
NC 022456.1	Umbra pygmaea mitochondrion, complete genome
NC 022672.1	Octostigma sinensis mitochondrion, complete genome
NC 022673.1	Parajapyx emeryanus mitochondrion, complete genome
NC 022674.1	Occasjapyx japonicus mitochondrion, complete genome
NC 022675.1	Lepidocampa weberi mitochondrion, complete genome
NC 022727.1	Diuraphis noxia mitochondrion, complete genome
NC 023091.1	Polytomella magna mitochondrion, complete genome
NC 021467.1	Botrylloides nigrum mitochondrion, complete genome
NC 016949.1	Aplysina cauliformis mitochondrion, complete genome
NC 023335.1	Rhipicephalus microplus isolate BomiB mitochondrion, complete genome
NC 023336.1	Squalidus argentatus mitochondrion, complete genome
NC 023341.1	Necturus beyeri mitochondrion, complete genome
NC 023342.1	Proteus anguinus mitochondrion, complete genome
NC 023344.1	Scleronephthya gracillimum mitochondrion, complete genome
NC 023345.1	Calicogorgia granulosa mitochondrion, complete genome
NC 023346.1	Lamprotula leai haplotype F mitochondrion, complete genome
NC 023347.1	Rattus niobe voucher ABTC:47145 mitochondrion, complete genome
NC 023348.1	Rhipicephalus australis isolate Boau mitochondrion, complete genome
NC 023350.1	Rhipicephalus geigyi isolate Boge mitochondrion, complete genome
NC 023353.1	Mugilogobius abei mitochondrion, complete genome
NC 023361.1	Glyphis garricki mitochondrion, complete genome
NC 023362.1	Rapisma xizangense mitochondrion, complete genome
NC 023363.1	Rapisma zayuanum mitochondrion, complete genome
NC 023364.1	Semisulcospira libertina mitochondrion, complete genome
NC 023365.1	Schizothorax labiatus mitochondrion, complete genome
NC 023366.1	Schizothorax progastus mitochondrion, complete genome
NC 023368.1	Pteronotus parnellii mitochondrion, complete genome
NC 023369.1	Argas lagenoplastis mitochondrion, complete genome
NC 023370.1	Otobius megnini mitochondrion, complete genome
NC 023371.1	Argas miniatus mitochondrion, complete genome
NC 023372.1	Ornithodoros rostratus mitochondrion, complete genome
NC 023373.1	Ornithodoros brasiliensis mitochondrion, complete genome
NC 023374.1	Eubasilissa regina mitochondrion, complete genome
NC 023378.1	Acrossocheilus fasciatus mitochondrion, complete genome
NC 023380.1	Hemisus marmoratus mitochondrion, complete genome
NC 023382.1	Trichobatrachus robustus mitochondrial DNA, complete genome, isolate: No. B05
NC 023444.1	Neochauliodes bowringi mitochondrion, complete genome
NC 023446.1	Cynoglossus itinus mitochondrion, complete genome
NC 023447.1	Colistium nudipinnis mitochondrion, complete genome
NC 023448.1	Peltorhamphus novaezeelandiae mitochondrion, complete genome
NC 023450.1	Cryptocellus narino mitochondrion, complete genome
NC 023451.1	Pseudocellus gertschi mitochondrion, complete genome
NC 023452.1	Ricinoides karschii mitochondrion, complete genome
NC 023456.1	Sebastes inermis mitochondrion, complete genome
NC 023457.1	Capricornis milneedwardsii mitochondrion, complete genome
NC 023458.1	Decapterus macrosoma mitochondrion, complete genome
NC 023459.1	Vulpes zerda mitochondrion, complete genome
NC 023470.1	Heterotilapia buttikoferi mitochondrion, complete genome
NC 023471.1	Paracymoriza distinctalis mitochondrion, complete genome
NC 023472.1	Sinocyclocheilus anophthalmus mitochondrion, complete genome
NC 023460.1	Conus consors mitochondrion, complete genome
NC 023461.1	Microphysogobio tafangensis mitochondrion, complete genome
NC 023462.1	Acanthacorydalis orientalis mitochondrion, complete genome
NC 023466.1	Pampus argenteus mitochondrion, complete genome
NC 023467.1	Orinhippus tibetanus mitochondrion, complete genome
NC 023468.1	Boleophthalmus boddarti mitochondrion, complete genome
NC 023474.1	Ranina ranina mitochondrial DNA, complete genome, isolate: RR-YT-2012
NC 023475.1	Pleurogrammus monopterygius mitochondrial DNA, complete genome, isolate: PM-YT-2012
NC 023478.1	Cherax robustus mitochondrion, complete genome
NC 023479.1	Cherax quinquecarinatus mitochondrion, complete genome
NC 023480.1	Cherax dispar mitochondrion, complete genome
NC 023481.1	Cherax cairnsensis mitochondrion, complete genome
NC 023482.1	Cherax preissii mitochondria, isolate LKA, complete genome
NC 016682.1	Tenualosa ilisha mitochondrial DNA, complete genome, strain: cl10
NC 016695.1	Microthrissa congica mitochondrion, complete genome
NC 016702.1	Clupeichthys aesarnensis mitochondrial DNA, complete genome
NC 016714.1	Clupeoides sp. Chao Phraya mitochondrial DNA, complete genome
NC 016951.1	Mauremys japonica mitochondrion, complete genome
NC 016954.1	Tegula brunnea mitochondrion, complete genome
NC 016956.1	Periplaneta americana mitochondrion, complete genome
NC 017870.1	Echinotriton andersoni mitochondrion, complete genome
NC 017871.1	Tylototriton verrucosus mitochondrion, complete genome
NC 020347.1	Amoya chusanensis mitochondrion, complete genome
NC 020610.1	Leptolalax oshanensis mitochondrion, complete genome
NC 023343.1	Dendronephthya castanea mitochondrion, complete genome
NC 023506.1	Costaria costata mitochondrion, complete genome
NC 023772.1	Strongylocentrotus intermedius mitochondrion, complete genome
NC 023773.1	Pseudocentrotus depressus mitochondrion, complete genome
NC 023774.1	Heliocidaris crassispina mitochondrion, complete genome
NC 023778.1	Aleuroglyphus ovatus mitochondrion, complete genome
NC 023779.1	Lophura swinhoii mitochondrion, complete genome
NC 023780.1	Ratufa bicolor mitochondrion, complete genome
NC 023781.1	Abbottina rivularis mitochondrion, complete genome
NC 023786.1	Parazacco spilurus mitochondrion, complete genome
NC 023789.1	Hynobius maoershanensis mitochondrion, complete genome
NC 023794.1	Megaselia scalaris mitochondrion, complete genome
NC 023795.1	Macaca assamensis mitochondrion, complete genome
NC 023796.1	Adelphocoris fasciaticollis mitochondrion, complete genome
NC 023797.1	Metzia mesembrinum mitochondrion, complete genome
NC 023799.1	Onychostoma macrolepis mitochondrion, complete genome
NC 023803.1	Paramisgurnus dabryanus mitochondrion, complete genome
NC 023804.1	Thamnaconus tessellatus mitochondrion, complete genome
NC 023806.1	Lamprotula gottschei mitochondrion, complete genome
NC 023784.1	Gracilaria salicornia mitochondrion, complete genome
NC 014848.1	Hypsibius dujardini mitochondrion, complete genome
NC 017875.1	Mauremys annamensis mitochondrion, complete genome
NC 023839.1	Liposcelis decolor mitochondrion, complete genome
NC 013709.1	Rhodeus suigensis mitochondrion, complete genome
NC 014873.1	Pseudopungtungia tenuicorpus mitochondrion, complete genome
NC 014877.1	Gobiobotia macrocephala mitochondrion, complete genome
NC 014879.1	Podoces hendersoni mitochondrion, complete genome
NC 014880.1	Microphysogobio koreensis mitochondrion, complete genome
NC 014882.1	Acheilognathus somjinensis mitochondrion, complete genome
NC 018038.1	Cyprinus carpio wuyuanensis x Carassius auratus mitochondrion, complete genome
NC 020462.1	Pseudolaubuca engraulis mitochondrion, complete genome
NC 021132.1	Dasyatis akajei mitochondrion, complete genome
NC 021406.1	Hydra sinensis mitochondrion, complete genome
NC 021419.1	Gymnocypris dobula voucher ECSFRI-GYDO01 mitochondrion, complete genome
NC 021420.1	Gymnocypris namensis voucher ECSFRI-GYNA01 mitochondrion, complete genome
NC 021421.1	Schizopygopsis thermalis voucher ECSFRI-SCTH01 mitochondrion, complete genome
NC 023783.1	Amphiascoides atopus mitochondrion, complete genome
NC 020359.1	Lepomis cyanellus mitochondrion, complete genome
NC 007228.1	Synodus variegatus mitochondrion, complete genome
NC 014878.1	Gobiobotia brevibarba mitochondrion, complete genome
NC 017895.1	Opistognathus jacksoniensis mitochondrion, complete genome
NC 020758.1	Acomys cahirinus isolate E03 mitochondrion, complete genome
NC 013711.1	Acheilognathus macropterus mitochondrion, complete genome
NC 023890.1	Chrysemys picta bellii mitochondrion, complete genome
NC 023889.1	Orcinus orca isolate ENAHN1 mitochondrion, complete genome
NC 022447.1	Pseudorhombus cinnamoneus mitochondrion, complete genome
NC 023838.1	Tapirus indicus isolate Ti-10 mitochondrion, complete genome
NC 023524.1	Alepes kleinii mitochondrion, complete genome
NC 023525.1	Himantura granulata mitochondrion, complete genome
NC 023526.1	Paraneetroplus synspilus mitochondrion, complete genome
NC 023527.1	Mustelus griseus mitochondrion, complete genome
NC 023528.1	Rana dybowskii mitochondrion, complete genome
NC 023530.1	Thitarodes pui mitochondrion, complete genome
NC 023545.1	Tsukubamonas globosa mitochondrial DNA, complete genome
NC 023832.1	Anser cygnoides mitochondrion, complete genome
NC 023837.1	Huso dauricus mitochondrion, complete genome
NC 023504.1	Toxascaris leonina mitochondrion, complete genome
NC 023507.1	Caecilia tentaculata mitochondrion, complete genome
NC 023508.1	Caecilia gracilis mitochondrion, complete genome
NC 023509.1	Chthonerpeton indistinctum mitochondrion, complete genome
NC 023510.1	Grandisonia sechellensis mitochondrion, complete genome
NC 023511.1	Ichthyophis bombayensis mitochondrion, complete genome
NC 023512.1	Indotyphlus maharashtraensis mitochondrion, complete genome
NC 023513.1	Luetkenotyphlus brasiliensis mitochondrion, complete genome
NC 023514.1	Microcaecilia dermatophaga mitochondrion, complete genome
NC 023515.1	Microcaecilia unicolor mitochondrion, complete genome
NC 023516.1	Potomotyphlus kaupii mitochondrion, complete genome
NC 023517.1	Praslinia cooperi mitochondrion, complete genome
NC 023518.1	Schistometopum gregorii mitochondrion, complete genome
NC 023519.1	Uraeotyphlus gansi mitochondrion, complete genome
NC 023520.1	Carcharias taurus mitochondrion, complete genome
NC 023521.1	Carcharhinus sorrah mitochondrion, complete genome
NC 023522.1	Carcharhinus leucas mitochondrion, complete genome
NC 023523.1	Iwatanemertes piperata mitochondrion, complete genome
NC 023529.1	Rana cf. chensinensis QYCRCCH C mitochondrion, complete genome
NC 023531.1	Schizothorax plagiostomus mitochondrion, complete genome
NC 023532.1	Sarcophaga peregrina mitochondrion, complete genome
NC 023534.1	Megalobrama amblycephala x Parabramis pekinensis mitochondrion, complete genome
NC 023535.1	Humphaplotropis culaishanensis (nomen nudum) mitochondrion, complete genome
NC 023538.1	Coilia grayii mitochondrion, complete genome
NC 023539.1	Liachirus melanospilos mitochondrion, complete genome
NC 023541.1	Sus cebifrons mitochondrion, complete genome
NC 023824.1	Nematalosa nasus mitochondrion, complete genome
NC 023825.1	Drosophila santomea strain san BS11 mitochondrion, complete genome
NC 023826.1	Amphiprion polymnus mitochondrion, complete genome
NC 023827.1	Amphilophus citrinellus mitochondrion, complete genome
NC 023829.1	Schizothorax prenanti mitochondrion, complete genome
NC 023830.1	Mesoplodon grayi voucher Mgr159 mitochondrion, complete genome
NC 010965.1	Cairina moschata mitochondrion, complete genome
NC 012838.1	Nerthra indica mitochondrion, complete genome
NC 012842.1	Hydrometra greeni mitochondrion, complete genome
NC 015828.1	Myotis formosus mitochondrion, complete genome
NC 023777.1	Ichthyaetus relictus mitochondrion, complete genome
NC 023802.1	Phoxinus ujmonensis mitochondrion, complete genome
NC 023828.1	Lophius litulon mitochondrion, complete genome
NC 023834.1	Polymastia littoralis mitochondrion, complete genome
NC 016178.1	Cervus nippon kopschi mitochondrion, complete genome
NC 016686.1	Chiloscyllium punctatum mitochondrion, complete genome
NC 018052.1	Scoliodon macrorhynchos mitochondrion, complete genome
NC 018792.1	Cryptococcus neoformans var. grubii H99 mitochondrion, complete genome
NC 020043.1	Magnusiomyces magnusii mitochondrion, complete genome
NC 021133.1	Epinephelus stictus mitochondrion, complete genome
NC 021418.1	Chanodichthys dabryi mitochondrion, complete genome
NC 021427.1	Erynnis montanus mitochondrion, complete genome
NC 021447.1	Nematalosa come mitochondrion, complete genome
NC 021454.1	Hippocampus histrix mitochondrial DNA, complete genome
NC 021763.1	Micropercops swinhonis mitochondrion, complete genome
NC 021937.1	Quasipaa boulengeri mitochondrion, complete genome
NC 022179.1	Thraustotheca clavata mitochondrion, complete genome
NC 022433.1	Haplorchis taichui mitochondrion, complete genome
NC 022817.1	Spheniscus demersus mitochondrion, complete genome
NC 022847.1	Engaeus lengana mitochondrion, complete genome
NC 022923.1	Liobagrus marginatus mitochondrion, complete genome
NC 022938.1	Cherax monticola mitochondrion, complete genome
NC 023919.1	Pacris xizangensis mitochondrion, complete genome
NC 023920.1	Kingdonella bicollina mitochondrion, complete genome
NC 023921.1	Mekongiella kingdoni mitochondrion, complete genome
NC 023922.1	Petaurista alborufus mitochondrion, complete genome
NC 023923.1	Clarias batrachus mitochondrion, complete genome
NC 023924.1	Pangasius pangasius mitochondrion, complete genome
NC 023925.1	Poecilobdella manillensis mitochondrion, complete genome
NC 023926.1	Whitmania laevis mitochondrion, complete genome
NC 023927.1	Erpobdella octoculata mitochondrion, complete genome
NC 023928.1	Whitmania acranulata mitochondrion, complete genome
NC 023937.1	Massicus raddei mitochondrion, complete genome
NC 023938.1	Luehdorfia taibai mitochondrion, complete genome
NC 023939.1	Tetraogallus tibetanus mitochondrion, complete genome
NC 023940.1	Perdix hodgsoniae mitochondrion, complete genome
NC 023941.1	Clarias fuscus mitochondrion, complete genome
NC 023942.1	Dahurinaia dahurica mitochondrion, complete genome
NC 023943.1	Perinereis aibuhitensis mitochondrion, complete genome
NC 023944.1	Zearaja chilensis mitochondrion, complete genome
NC 023945.1	Nobia grandis mitochondrion, complete genome
NC 023946.1	Ciconia nigra mitochondrion, complete genome
NC 023947.1	Cobitis elongatoides mitochondrion, complete genome
NC 023948.1	Carcharhinus amblyrhynchoides mitochondrion, complete genome
NC 023949.1	Amolops ricketti mitochondrion, complete genome
NC 023950.1	Blarinella quadraticauda mitochondrion, complete genome
NC 023951.1	Rhinobatos schlegelii mitochondrion, complete genome
NC 023952.1	Rexea solandri mitochondrion, complete genome
NC 023954.1	Selar crumenophthalmus mitochondrion, complete genome
NC 023955.1	Arconaia lanceolata mitochondrion, complete genome
NC 023958.1	Vulpes corsac mitochondrion, complete genome
NC 023960.1	Niviventer confucianus mitochondrion, complete genome
NC 023961.1	Cercopithecus mitis mitochondrion, complete genome
NC 023962.1	Cercopithecus lhoesti mitochondrion, complete genome
NC 023963.1	Cercopithecus diana mitochondrion, complete genome
NC 023964.1	Cercocebus torquatus mitochondrion, complete genome
NC 023965.1	Allenopithecus nigroviridis mitochondrion, complete genome
NC 023966.1	Amphiprion percula mitochondrion, complete genome
NC 023967.1	Amphiprion clarkii mitochondrion, complete genome
NC 023968.1	Carangoides malabaricus mitochondrion, complete genome
NC 023969.1	Aix galericulata mitochondrion, complete genome
NC 023970.1	Trachypithecus francoisi mitochondrion, complete genome
NC 023971.1	Trachypithecus cristatus mitochondrion, complete genome
NC 023972.1	Nemipterus japonicus mitochondrion, complete genome
NC 023973.1	Pseudaesopia japonica mitochondrion, complete genome
NC 023974.1	Pardachirus pavoninus mitochondrion, complete genome
NC 023975.1	Belligobio nummifer mitochondrion, complete genome
NC 023976.1	Hemibagrus guttatus mitochondrion, complete genome
NC 023977.1	Mastacembelus armatus mitochondrion, complete genome
NC 023979.1	Schizothorax dolichonema mitochondrion, complete genome
NC 023980.1	Saurida microlepis mitochondrion, complete genome
NC 023981.1	Egretta garzetta mitochondrion, complete genome
NC 023982.1	Amaurornis akool mitochondrion, complete genome
NC 024020.1	Rhigonema thysanophora mitochondrion, complete genome
NC 024025.1	Fasciola gigantica mitochondrion, complete genome
NC 024026.1	Trachinotus blochii mitochondrion, complete genome
NC 024028.1	Leptomantella albella mitochondrion, complete genome
NC 024029.1	Cherax crassimanus mitochondria, isolate INR, complete genome
NC 024030.1	Equus przewalskii mitochondrial DNA, complete genome, isolate: NOUMA1
NC 024032.1	Salmo trutta mitochondrion, complete genome
NC 024033.1	Kamimuria wangi mitochondrion, complete genome
NC 024039.1	Epinephelus tukula mitochondrion, complete genome
NC 024044.1	Pampus chinensis mitochondrion, complete genome
NC 024046.1	Pandarus rhincodonicus mitochondria, complete genome
NC 023246.1	Cheirotonus jansoni mitochondrion, complete genome
NC 023248.1	Jaminaea angkorensis mitochondrion, complete genome
NC 023258.1	Pampus echinogaster mitochondrion, complete genome
NC 023264.1	Polyplectron germaini mitochondrion, complete genome
NC 023352.1	Anas falcata mitochondrion, complete genome
NC 023125.1	Rhynchosporium agropyri mitochondrion, complete genome
NC 023127.1	Rhynchosporium orthosporum mitochondrion, complete genome
NC 023128.1	Rhynchosporium secalis mitochondrion, complete genome
NC 023383.1	Macquaria australasica mitochondria, isolate MP C1, complete genome
NC 023384.1	Lutraria rhynchaena mitochondrion, complete genome
NC 023455.1	Rhincodon typus mitochondrion, complete genome
NC 023469.1	Henosepilachna pusillanima mitochondrion, complete genome
NC 023473.1	Cobitis granoei mitochondrion, complete genome
NC 023505.2	Dipturus kwangtungensis mitochondrion, complete genome
NC 021436.1	Rhizoctonia solani strain AG3 Rhs1AP mitochondrion, complete genome
NC 021428.1	Ascalohybris subjacens mitochondrion, complete genome
NC 012833.1	Trionyx triunguis mitochondrion, complete genome
NC 018780.1	Equus zebra hartmannae isolate H21 mitochondrion, complete genome
NC 018782.1	Equus hemionus kulan isolate Ehemionus mitochondrion, complete genome
NC 018783.1	Equus ovodovi isolate ACAD2304 mitochondrion, complete genome
NC 024093.1	Magnusiomyces ingens mitochondrion, complete genome
NC 024094.1	Magnusiomyces tetrasperma mitochondrion, complete genome
NC 024095.1	Magnusiomyces capitatus mitochondrion, complete genome
NC 024107.1	Cecropis daurica mitochondrion, complete genome
NC 018781.1	Equus burchellii chapmani isolate 6381 mitochondrion, complete genome
NC 001673.1	Lumbricus terrestris mitochondrion, complete genome
NC 022936.1	Cherax cainii mitochondrion, complete genome
NC 023126.1	Rhynchosporium commune mitochondrion, complete genome
NC 023477.1	Engaeus lyelli mitochondria, complete genome
NC 002012.1	Squalus acanthias mitochondrion, complete genome
NC 024238.1	Poecilia reticulata mitochondrion, complete genome
NC 024048.1	Fringilla montifringilla voucher AHNU:A0112 mitochondrion, complete genome
NC 024051.1	Tarsius lariang voucher SM14 mitochondrion, complete genome
NC 024052.1	Tarsius dentatus voucher SM10 mitochondrion, complete genome
NC 024053.1	Tarsius wallacei voucher SM27 mitochondrion, complete genome
NC 024054.1	Limnoria quadripunctata mitochondrion, complete genome
NC 024055.1	Carcharhinus acronotus mitochondrion, complete genome
NC 024056.1	Bemisia afer mitochondrion, complete genome
NC 024058.1	Mogurnda adspersa mitochondrion, complete genome
NC 024068.1	Jacana spinosa voucher STRI:BC3332 mitochondrion, complete genome
NC 024069.1	Jacana jacana voucher STRI:BC4055 mitochondrion, complete genome
NC 024086.1	Siganus puellus mitochondrion, complete genome
NC 024087.1	Aquila chrysaetos mitochondrion, complete genome
NC 024088.1	Siganus guttatus mitochondrion, complete genome
NC 024089.1	Isopora togianensis mitochondrion, complete genome
NC 024090.1	Astreopora explanata mitochondrion, complete genome
NC 024091.1	Isopora palifera mitochondrion, complete genome
NC 024092.1	Astreopora myriophthalma mitochondrion, complete genome
NC 024098.1	Graphium timur mitochondrion, complete genome
NC 024099.1	Maruca vitrata mitochondrion, complete genome
NC 024100.1	Cephalopholis sexmaculata voucher F264 mitochondrion, complete genome
NC 024101.1	Isurus paucus mitochondrion, complete genome
NC 024102.1	Gymnura poecilura mitochondrion, complete genome
NC 024103.1	Botrylloides leachii mitochondrion, complete genome
NC 024105.1	Clavelina phlegraea mitochondrion, complete genome
NC 024108.1	Grammistes sexlineatus mitochondrion, complete genome
NC 024109.1	Protosalanx hyalocranius mitochondrion, complete genome
NC 024155.1	Folsomotoma octooculata voucher FOCLIVI 23.1 mitochondrion, complete genome
NC 024177.1	Mesocentrotus franciscanus mitochondrion, complete genome
NC 024180.1	Amolops mantzorum mitochondrion, complete genome
NC 024181.1	Junceella fragilis mitochondrion, complete genome
NC 024184.1	Trachinotus carolinus mitochondrion, complete genome
NC 024185.1	Draconetta xenica mitochondrion, complete genome
NC 024186.1	Solenostomus paradoxus mitochondrion, complete genome
NC 024187.1	Doryrhamphus japonicus mitochondrion, complete genome
NC 024188.1	Mulloidichthys vanicolensis mitochondrion, complete genome
NC 024189.1	Dactyloptena orientalis mitochondrion, complete genome
NC 024190.1	Fistularia petimba mitochondrion, complete genome
NC 024191.1	Phycodurus eques mitochondrion, complete genome
NC 024192.1	Parupeneus multifasciatus mitochondrion, complete genome
NC 024193.1	Neosynchiropus moyeri mitochondrion, complete genome
NC 024194.1	Callionymus enneactis mitochondrion, complete genome
NC 024195.1	Synchiropus splendidus mitochondrion, complete genome
NC 024197.1	Hoplolatilus cuniculus mitochondrion, complete genome
NC 024199.1	Takifugu flavidus voucher ECSFRI-JHDFT01 mitochondrion, complete genome
NC 024202.1	Lithodes nintokuae mitochondrion, complete genome
NC 024164.1	Hypsiglena unaocularus isolate DGM2285 voucher IBUNAM:28127 mitochondrion, complete genome
NC 024172.1	Chrysocyon brachyurus mitochondrion, complete genome
NC 024173.1	Sypharochiton sinclairi mitochondrion, complete genome
NC 024174.1	Sypharochiton pelliserpentis mitochondrion, complete genome
NC 024178.1	Atractosteus tropicus mitochondrion, complete genome
NC 024182.1	Porites panamensis mitochondrion, complete genome
NC 013601.1	Pythonichthys microphthalmus mitochondrion, complete genome
NC 013602.1	Moringua microchir mitochondrion, complete genome
NC 013605.1	Simenchelys parasitica mitochondrion, complete genome
NC 013606.1	Coloconger cadenati mitochondrion, complete genome
NC 013607.1	Kaupichthys hyoproroides mitochondrion, complete genome
NC 013608.1	Nessorhamphus ingolfianus mitochondrion, complete genome
NC 013609.1	Cyema atrum mitochondrion, complete genome
NC 013610.1	Rhinomuraena quaesita mitochondrion, complete genome
NC 013611.1	Derichthys serpentinus mitochondrion, complete genome
NC 013612.1	Monognathus jesperseni mitochondrion, complete genome
NC 013613.1	Anarchias sp. Ansp mitochondrion, complete genome
NC 013614.1	Muraenesox bagio mitochondrion, complete genome
NC 013615.1	Leptocephalus sp. 'type II larva' (Smith, 1989) mitochondrion, complete genome
NC 013616.1	Culter alburnus mitochondrion, complete genome
NC 013618.1	Thalassenchelys sp. Tht2 mitochondrion, complete genome
NC 024265.1	Kappaphycus striatus mitochondrion, complete genome
NC 013620.1	Nemichthys scolopaceus mitochondrion, complete genome
NC 018367.1	Marmota himalayana mitochondrion, complete genome
NC 018567.1	Repomucenus curvicornis mitochondrion, complete genome
NC 019623.1	Carcinoscorpius rotundicauda mitochondrion, complete genome
NC 020143.1	Sirthenea flavipes mitochondrion, complete genome
NC 020148.1	Phlebia radiata strain 79 mitochondrion, complete genome
NC 021770.1	Attacus atlas isolate SYAU01 mitochondrion, complete genome
NC 021621.1	Ficedula albicollis mitochondrion, complete genome
NC 022670.1	Brachyrhynchus hsiaoi mitochondrion, complete genome
NC 022677.1	Nesidiocoris tenuis mitochondrion, complete genome
NC 022681.1	Fusarium circinatum mitochondrion, complete genome
NC 022935.1	Diabrotica barberi mitochondrion, complete genome
NC 023083.1	Apolygus lucorum mitochondrion, complete genome
NC 024040.1	Lepus timidus haplotype tim mitochondrion, complete genome
NC 024041.1	Lepus townsendii haplotype tow mitochondrion, complete genome
NC 024042.1	Lepus granatensis haplotype gra int mitochondrion, complete genome
NC 024043.1	Lepus americanus haplotype ame mitochondrion, complete genome
NC 024288.1	Pyropia fucicola mitochondrion, complete genome
NC 024289.1	Pyropia kanakaensis voucher UC 1863890 mitochondrion, complete genome
NC 024110.1	Pristiophorus japonicus mitochondrion, complete genome
NC 016756.1	Ashbya gossypii FDAG1 mitochondrion, complete genome
NC 017896.1	Aspergillus nidulans FGSC A4 mitochondrion, complete genome
NC 024293.1	Rhazya stricta mitochondrion, complete genome
NC 024429.1	Batis maritima mitochondrion, complete genome
NC 024257.1	Pericrocotus ethologus mitochondrion, complete genome
NC 024259.1	Lepus coreanus mitochondrion, complete genome
NC 024263.1	Samariscus latus mitochondrion, complete genome
NC 024264.1	Peirates arcuatus mitochondrion, complete genome
NC 024269.1	Lamna ditropis mitochondrion, complete genome
NC 024272.1	Nanorana taihangnica mitochondrion, complete genome
NC 024273.1	Hemibagrus nemurus mitochondrion, complete genome
NC 024274.1	Barbonymus schwanenfeldii mitochondrion, complete genome
NC 024275.1	Meloidogyne graminicola complete mitochondrial genome
NC 024276.1	Squatina japonica mitochondrion, complete genome
NC 024277.1	Culter recurviceps mitochondrion complete genome
NC 024278.1	Hemibagrus wyckioides mitochondrion, complete genome
NC 024279.1	Pseudobagrus emarginatus mitochondrion, complete genome
NC 024280.1	Ceryle rudis mitochondrion, complete genome
NC 024281.1	Argiope bruennichi mitochondrion, complete genome
NC 024282.1	Argiope amoena mitochondrion, complete genome
NC 024283.1	Maruca testulalis mitochondrion, complete genome
NC 024284.1	Carcharhinus melanopterus mitochondrion, complete genome
NC 024285.1	Aseraggodes kobensis mitochondrion, complete genome
NC 024287.1	Telamonia vlijmi mitochondrion, complete genome
NC 024294.1	Ptychidio jordani mitochondrion, complete genome
NC 024295.1	Gramastacus lacus mitochondrial complete genome
NC 024393.1	Athyma selenophora isolate LWW1204387 mitochondrion, complete genome
NC 024394.1	Athyma kasa isolate LWW1204385 mitochondrion, complete genome
NC 024395.1	Athyma cama isolate N114 mitochondrion, complete genome
NC 024396.1	Euthalia irrubescens isolate N150 mitochondrion, complete genome
NC 024397.1	Athyma perius isolate N321 mitochondrion, complete genome
NC 024398.1	Pandita sinope isolate N455 mitochondrion, complete genome
NC 024399.1	Lexias dirtea isolate N520 mitochondrion, complete genome
NC 024400.1	Dophla evelina isolate N529 mitochondrion, complete genome
NC 024401.1	Neptis soma isolate N546 mitochondrion, complete genome
NC 024402.1	Pantoporia hordonia isolate N629 mitochondrion, complete genome
NC 024403.1	Yoma sabina isolate N688 mitochondrion, complete genome
NC 024404.1	Abrota ganga isolate N793 mitochondrion, complete genome
NC 024405.1	Parasarpa dudu isolate N802 mitochondrion, complete genome
NC 024406.1	Melanitis phedima isolate N866 mitochondrion, complete genome
NC 024407.1	Junonia almana isolate N877 mitochondrion, complete genome
NC 024408.1	Polyura arja isolate N1696 mitochondrion, complete genome
NC 024409.1	Dichorragia nesimachus isolate N1720 mitochondrion, complete genome
NC 024410.1	Athyma asura isolate N1803 mitochondrion, complete genome
NC 024411.1	Neope pulaha isolate N1819 mitochondrion, complete genome
NC 024412.1	Parantica sita isolate N1822 mitochondrion, complete genome
NC 024413.1	Bhagadatta austenia isolate N1842 mitochondrion, complete genome
NC 024414.1	Euploea core isolate N1845 mitochondrion, complete genome
NC 024415.1	Argynnis childreni isolate N1860 mitochondrion, complete genome
NC 024416.1	Tanaecia julii isolate N2038 mitochondrion, complete genome
NC 024417.1	Parthenos sylvia isolate N6770 mitochondrion, complete genome
NC 024418.1	Athyma opalina isolate N7153 mitochondrion, complete genome
NC 024419.1	Neptis philyra isolate N8659 mitochondrion, complete genome
NC 024420.1	Ypthima akragas isolate N344 mitochondrion, complete genome
NC 024422.1	Megalobrama skolkovii mitochondrion, complete genome
NC 024423.1	Rhinogobio typus mitochondrion, complete genome
NC 024424.1	Napialus hunanensis voucher NCULSA527 mitochondrion, complete genome
NC 024427.1	Leptobrachium boringii voucher SCUM120630 mitochondrion, complete genome
NC 024428.1	Ideopsis similis voucher ASD1435 mitochondrion, complete genome
NC 024430.1	Paracanthobrama guichenoti mitochondrion, complete genome
NC 024431.1	Coreoperca loona mitochondrion, complete genome
NC 024432.1	Siniperca roulei mitochondrion, complete genome
NC 024433.1	Siniperca undulata mitochondrion, complete genome
NC 024434.1	Pareuchiloglanis sinensis mitochondrion, complete genome
NC 024435.1	Ashtoret lunaris complete mitochondrial genome
NC 024436.1	Gadopsis marmoratus complete mitochondrial genome, isolate RBF569
NC 024437.1	Myomenippe fornasinii complete mitochondrial genome
NC 024438.1	Thalamita crenata complete mitochondrial genome
NC 024439.1	Triops australiensis complete mitochondrial genome
NC 024440.1	Thenus orientalis complete mitochondrial genome
NC 024441.1	Engaeus sericatus complete mitochondrial genome, isolate MBS004
NC 024442.1	Engaeus quadrimanus complete mitochondrial genome, isolate MBS270
NW 007931071.1	Beauveria bassiana ARSEF 2860 mitochondrial scaffold BBA S00171, whole genome shotgun sequence
NW 007931072.1	Beauveria bassiana ARSEF 2860 mitochondrial scaffold BBA S00206, whole genome shotgun sequence
NC 020040.1	Ilyoplax deschampsi mitochondrion, complete genome
NC 021768.2	Glyphis glyphis mitochondrion, complete genome
NC 024555.1	Heterobasidion irregulare strain TC 32-1 mitochondrion, complete genome
NC 024613.1	Sargassum horneri mitochondrion, complete genome
NC 024614.1	Sargassum muticum mitochondrion, complete genome
NC 024579.1	Wildemania schizophylla voucher Holotype sheet of Porphyra schizophylla, Hollenberg 1914 (UC 306400) mitochondrion, complete genome
NC 001636.1	Katharina tunicata mitochondrion, complete genome
NC 024655.1	Sargassum fusiforme mitochondrion, complete genome
NC 024626.1	Chlorella sorokiniana isolate 1230 mitochondrion, complete genome
NC 024755.1	Bracteacoccus aerius strain UTEX 1250 mitochondrion, complete genome
NC 024756.1	Bracteacoccus minor strain UTEX B66 mitochondrion, complete genome
NC 024757.1	Chlorotetraedron incus strain SAG 43.81 mitochondrion, complete genome
NC 024758.1	Chromochloris zofingiensis strain UTEX 56 mitochondrion, complete genome
NC 024759.1	Kirchneriella aperta strain SAG 2004 mitochondrion, complete genome
NC 024760.1	Mychonastes homosphaera strain CAUP H6502 mitochondrion, complete genome
NC 024761.1	Neochloris aquatica strain UTEX 138 mitochondrion, complete genome
NC 024762.1	Ourococcus multisporus strain UTEX 1240 mitochondrion, complete genome
NC 024763.1	Pseudomuriella schumacherensis strain SAG 2137 mitochondrion, complete genome
NC 024513.1	Crocodylus rhombifer mitochondrion, complete genome
NC 024524.1	Emberiza cioides mitochondrion, complete genome
NC 024525.1	Amphibalanus amphitrite mitochondrion, complete genome
NC 024526.1	Striatobalanus amaryllis mitochondrion, complete genome
NC 024527.1	Hemibarbus medius mitochondrion, complete genome
NC 024528.1	Leuciscus baicalensis mitochondrion, complete genome
NC 024529.1	Trachypithecus pileatus mitochondrion, complete genome
NC 024530.1	Hippocampus ingens mitochondrion, complete genome
NC 024531.1	Liza haematocheila mitochondrion, complete genome
NC 024532.1	Danaus chrysippus voucher DC13 mitochondrion, complete genome
NC 024533.1	Pavo cristatus mitochondrion, complete genome
NC 024534.1	Sinogastromyzon sichangensis voucher 0301073 mitochondrion, complete genome
NC 024535.1	Lista haraldusalis mitochondrion, complete genome
NC 024536.1	Hippocampus barbouri mitochondrion, complete genome
NC 024537.1	Ptychobarbus dipogon mitochondrion, complete genome
NC 024538.1	Myodes glareolus mitochondrion, complete genome
NC 024539.1	Paradoxornis webbianus mitochondrion, complete genome
NC 024540.1	Rhinogobio cylindricus voucher 20130517-1 mitochondrion, complete genome
NC 024546.1	Euprepiophis perlacea voucher SCUM120628 mitochondrion, complete genome
NC 024547.1	Microhyla pulchra mitochondrion, complete genome
NC 024548.1	Rana kunyuensis mitochondrion, complete genome
NC 024549.1	Sebastes oblongus mitochondrion, complete genome
NC 024550.1	Melanargia asiatica voucher ZW004 mitochondrion, complete genome
NC 024551.1	Triphysa phryne voucher ZW005 mitochondrion, complete genome
NC 024552.1	Turdus hortulorum mitochondrion, complete genome
NC 024553.1	Garrulax cineraceus mitochondrion, complete genome
NC 024554.1	Lyrurus tetrix mitochondrion, complete genome
NC 024556.1	Decapterus maruadsi mitochondrion, complete genome
NC 024557.1	Aprasia parapulchella mitochondrion, complete genome
NC 024558.1	Vespertilio sinensis mitochondrion, complete genome
NC 024559.1	Lycodon rufozonatus mitochondrion, complete genome
NC 024561.1	Squalidus gracilis mitochondrion, complete genome
NC 024562.1	Haliotis laevigata mitochondrion, complete genome
NC 024563.1	Anourosorex squamipes mitochondrion, complete genome
NC 024564.1	Atrophaneura alcinous mitochondrion, complete genome
NC 024566.1	Tanakia lanceolata mitochondrion, complete genome
NC 024567.1	Nandinia binotata isolate GLC8 mitochondrion, complete genome
NC 024568.1	Genetta servalina isolate GLC9 mitochondrion, complete genome
NC 024569.1	Prionodon pardicolor isolate TC108 mitochondrion, complete genome
NC 024570.1	Pteroplatytrygon violacea mitochondrion, complete genome
NC 024571.1	Apodemia mormo voucher AP1234 mitochondrion, complete genome
NC 024572.1	Lutjanus johnii mitochondrion, complete genome
NC 024574.1	Xenophysogobio boulengeri mitochondrion, complete genome
NC 024575.1	Dupetor flavicollis mitochondrion, complete genome
NC 024576.1	Plestiodon elegans mitochondrion, complete genome
NC 024577.1	Paratrioza sinica mitochondrion, complete genome
NC 024578.1	Discogobio tetrabarbatus mitochondrion, complete genome
NC 024580.1	Platax teira mitochondrion, complete genome
NC 024581.1	Aphis gossypii mitochondrion, complete genome
NC 024585.1	Salvelinus curilus isolate SMK33 mitochondrion, complete genome
NC 024586.1	Pomacea canaliculata mitochondrion, complete genome
NC 024587.1	Plectorhinchus cinctus mitochondrion, complete genome
NC 024588.1	Pseudogyrinocheilus prochilus voucher NJNU:20130503301CS mitochondrion, complete genome
NC 024589.1	Taenia regis isolate Tre152 mitochondrion, complete genome
NC 024590.1	Taenia arctos isolate 33-2 voucher USNPC104372, United States National Parasite Collection mitochondrion, complete genome
NC 024591.1	Taenia crocutae isolate 41(2011) voucher MZH:127009 mitochondrion, complete genome
NC 024592.1	Cricetulus kamensis mitochondrion, complete genome
NC 024593.1	Amaurornis phoenicurus mitochondrion, complete genome
NC 024594.1	Tachybaptus ruficollis mitochondrion, complete genome
NC 024595.1	Aythya fuligula voucher JS04 mitochondrion, complete genome
NC 024596.1	Carcharhinus plumbeus mitochondrion, complete genome
NC 024597.1	Triplophysa anterodorsalis mitochondrion, complete genome
NC 024598.1	Jinshaia sinensis mitochondrion, complete genome
NC 024599.1	Pavoraja nitida isolate GN2574 mitochondrion, complete genome
NC 024600.1	Tribolium audax mitochondrion, complete genome
NC 024601.1	Achatina fulica mitochondrion, complete genome
NC 024602.1	Aythya ferina mitochondrion, complete genome
NC 024603.1	Odorrana margaretae mitochondrion, complete genome
NC 024604.1	Suncus murinus mitochondrion, complete genome
NC 024605.1	Tirumala limniace mitochondrion, complete genome
NC 024606.1	Jinshaia abbreviata voucher IHCAS0301073 mitochondrion, complete genome
NC 024607.1	Corvus splendens mitochondrion, complete genome
NC 024609.1	Lepturichthys fimbriata mitochondrion, complete genome
NC 024610.1	Solea ovata mitochondrion, complete genome
NC 024611.1	Triplophysa siluroides mitochondrion, complete genome
NC 024612.1	Phrynocephalus putjatai mitochondrion, complete genome
NC 024616.1	Ptilopachus petrosus mitochondrion, complete genome
NC 024617.1	Crax daubentoni mitochondrion, complete genome
NC 024618.1	Crax rubra mitochondrion, complete genome
NC 024619.1	Caloperdix oculeus mitochondrion, complete genome
NC 024620.1	Colinus virginianus mitochondrion, complete genome
NC 024621.1	Schizothorax chongi voucher IHE-SC-YL20121124003 mitochondrion, complete genome
NC 024623.1	Megalobrama amblycephala x Ancherythroculter nigrocauda mitochondrion, complete genome
NC 024628.1	Callimico goeldii mitochondrion, complete genome
NC 024629.1	Chiropotes israelita mitochondrion, complete genome
NC 024630.1	Callicebus lugens mitochondrion, complete genome
NC 024631.1	Anas acuta mitochondrion, complete genome
NC 024632.1	Charybdis feriata mitochondrion, complete genome
NC 024634.1	Ladislavia taczanowskii mitochondrion, complete genome
NC 024636.1	Megabalanus ajax mitochondrion, complete genome
NC 024637.1	Caloglyphus berlesei mitochondrion, complete genome
NC 024638.1	Nematodirus spathiger mitochondrion, complete genome
NC 024639.1	Nematodirus oiratianus mitochondrion, complete genome
NC 024644.1	Chilo auricilius mitochondrion, complete genome
NC 024645.1	Culter alburnus x Ancherythroculter nigrocauda mitochondrion, complete genome
NC 024646.1	Carterocephalus silvicola mitochondrion, complete genome
NC 024647.1	Choaspes benjaminii mitochondrion, complete genome
NC 024648.1	Daimio tethys mitochondrion, complete genome
NC 024649.1	Lobocla bifasciatus voucher LB1234 mitochondrion, complete genome
NC 024650.1	Potanthus flavus voucher PF13113 mitochondrion, complete genome
NC 024651.1	Paraglypturus tonganus (nomen nudum) mitochondrion, complete genome
NC 024652.1	Monochamus alternatus mitochondrion, complete genome
NC 024653.1	Ridgeia piscesae mitochondrion, complete genome
NC 024654.1	Phrynocephalus versicolor mitochondrion, complete genome
NC 024656.1	Parafilaroides normani mitochondrion, complete genome
NC 024657.1	Dysmicohermes ingens mitochondrion, complete genome
NC 024658.1	Zootermopsis nevadensis mitochondrion, complete genome
NC 024667.1	Chelodina longicollis mitochondrion, complete genome
NC 024670.1	Tetrastemma olgarum mitochondrion, complete genome
NC 024671.1	Turbinaria peltata mitochondrion, complete genome
NC 024672.1	Glyptothorax sinensis mitochondrion, complete genome
NC 024673.1	Henicorhina leucosticta mitochondrion, complete genome
NC 024674.1	Brachymystax tumensis isolate Bikin mitochondrion, complete genome
NC 024675.1	Psoroptes cuniculi mitochondrion, complete genome
NC 024682.1	Mionectes oleagineus voucher MJM2008 mitochondrion, complete genome
NC 024683.1	Sitobion avenae mitochondrion, complete genome
NC 024726.1	Phylloscopus inornatus voucher AHU-bird20121022 mitochondrion, complete genome
NC 024727.1	Parnassius apollo isolate cyh0315 mitochondrion, complete genome
NC 024729.1	Metzia longinasus mitochondrion, complete genome
NC 024730.1	Pycnonotus melanicterus voucher AHNU:A0014 mitochondrion, complete genome
NC 024733.1	Mytilus coruscus mitochondrion, complete genome
NC 024737.1	Paraneetroplus synspilus x Amphilophus citrinellus mitochondrion, complete genome
NC 024738.1	Mya arenaria mitochondrion, complete genome
NC 024739.1	Cottus dzungaricus mitochondrion, complete genome
NC 024740.1	Anopheles cruzii mitochondrion, complete genome
NC 024741.1	Heliconius pachinus mitochondrion, complete genome
NC 024742.1	Papilio polytes mitochondrion, complete genome
NC 024743.1	Elaphe bimaculata mitochondrion, complete genome
NC 024744.1	Heliconius hecale mitochondrion, complete genome
NC 024746.1	Pterois miles mitochondrion, complete genome
NC 024748.1	Hylarana guentheri mitochondrion, complete genome
NC 024749.1	Culter erythropterus mitochondrion, complete genome
NC 024750.1	Tadorna tadorna mitochondrion, complete genome
NC 024752.1	Anabas testudineus mitochondrion, complete genome
NC 024753.1	Macropodus ocellatus mitochondrion, complete genome
NC 024754.1	Paragyrodactylus variegatus mitochondrion, complete genome
NC 024624.1	Capsicum annuum cultivar Jeju mitochondrion, complete genome
NC 018598.1	Uropsilus sp. 1 FT-2014 mitochondrion, complete genome
NC 020006.2	Papio anubis isolate east mitochondrion, complete genome
NC 015142.1	Carassius auratus ssp. 'Pingxiang' mitochondrion, complete genome
NC 017837.1	Pyropia yezoensis mitochondrion, complete genome
NC 020038.1	Phyllodactylus unctus mitochondrion, complete genome
NC 021134.1	Cephalopholis boenak voucher CB20120821A mitochondrion, complete genome
NC 021393.1	Pseudobagrus brevicaudatus mitochondrion, complete genome
NC 021395.1	Pseudobagrus truncatus mitochondrion, complete genome
NC 021422.1	Hyattella sinuosa isolate LCJ04 mitochondrion, complete genome
NC 021442.1	Megachasma pelagios mitochondrion, complete genome
NC 021443.1	Alopias superciliosus mitochondrion, complete genome
NC 021445.1	Emberiza spodocephala mitochondrion, complete genome
NC 021448.1	Schizothorax richardsonii mitochondrion, complete genome
NC 021450.1	Epinephelus quoyanus mitochondrion, complete genome
NC 021451.1	Microphysogobio alticorpus mitochondrion, complete genome
NC 021460.1	Psenopsis anomala mitochondrion, complete genome
NC 021462.1	Epinephelus epistictus mitochondrion, complete genome
NC 021473.1	Onychostoma alticorpus mitochondrion, complete genome
NC 021478.1	Rhizomys pruinosus mitochondrion, complete genome
NC 021612.1	Epinephelus trimaculatus mitochondrion, complete genome
NC 021614.1	Cromileptes altivelis mitochondrion, complete genome
NC 021615.1	Heterodontus zebra mitochondrion, complete genome
NC 021616.1	Spinibarbus denticulatus mitochondrion, complete genome
NC 021617.1	Ischnura pumilio mitochondrion, complete genome
NC 021619.1	Psenes pellucidus mitochondrion, complete genome
NC 021651.1	Parahucho perryi mitochondrion, complete genome
NC 021749.1	Martes martes mitochondrion, complete genome
NC 021751.1	Mustela altaica mitochondrion, complete genome
NC 021752.1	Pangasianodon hypophthalmus mitochondrion, complete genome
NC 021753.1	Palinurellus wieneckii mitochondrion, complete genome
NC 021754.1	Pachygrapsus crassipes mitochondrion, complete genome
NC 021755.1	Tor putitora mitochondrion, complete genome
NC 021756.1	Elophila interruptalis mitochondrion, complete genome
NC 021757.1	Acipenser schrenckii mitochondrion, complete genome
NC 022145.1	Acrossocheilus monticola mitochondrion, complete genome
NC 022473.1	Protobothrops dabieshanensis mitochondrion, complete genome
NC 022678.1	Parabramis pekinensis mitochondrion, complete genome
NC 022689.1	Agrotis segetum mitochondrion, complete genome
NC 022930.1	Romanogobio tenuicorpus mitochondrion, complete genome
NC 024861.1	Sargassum hemiphyllum mitochondrion, complete genome
NC 024862.1	Carcharhinus macloti mitochondrion, complete genome
NC 024866.1	Regulus calendula voucher MMNH FKB243 mitochondrion, complete genome
NC 024867.1	Poecile atricapilla voucher MMNH 47022 mitochondrion, complete genome
NC 024883.1	Chirostoma humboldtianum mitochondrion, complete genome
NC 021136.1	Siniperca obscura isolate BG mitochondrion, complete genome
NC 023251.1	Gracilariopsis chorda mitochondrion, complete genome
NC 023252.1	Rhodymenia pseudopalmata mitochondrion, complete genome
NC 023351.1	Nectogale elegans mitochondrion, complete genome
NC 023453.1	Protaetia brevitarsis mitochondrion, complete genome
NC 023536.1	Sus verrucosus mitochondrion, complete genome
NC 023770.1	Loxechinus albus mitochondrion, complete genome
NC 023823.1	Neocaridina denticulata mitochondrion, complete genome
NC 024924.1	Emberiza rustica voucher AHHF01 mitochondrion, complete genome
NC 024925.1	Emberiza rutila mitochondrion, complete genome
NC 024926.1	Cervaphis quercus mitochondrion, complete genome
NC 024930.1	Microphysogobio fukiensis mitochondrion, complete genome
NC 024932.1	Strombus gigas isolate Sg300-UNAL-SAA mitochondrion, complete genome
NC 019574.1	Alburnus istanbulensis mitochondrion, complete genome
NC 019575.1	Alburnus tarichi mitochondrion, complete genome
NC 023771.1	Hemicentrotus pulcherrimus mitochondrion, complete genome
NC 023932.1	Oesophagostomum asperum mitochondrion, complete genome
NC 023933.1	Oesophagostomum columbianum mitochondrion, complete genome
NC 023936.1	Eogystia hippophaecolus mitochondrion, complete genome
NC 024037.1	Contracaecum osculatum mitochondrion, complete genome
NC 024049.1	Leptobotia microphthalma mitochondrion, complete genome
NC 024163.1	Platysmacheilus exiguus mitochondrion, complete genome
NC 024200.1	Lichtheimia hongkongensis mitochondrion, complete genome
NC 024511.2	Drosophila melanogaster mitochondrion, complete genome
NC 025200.1	Sclerotinia borealis strain F-4128 mitochondrion, complete genome
NC 025227.1	Petalonia fascia mitochondrion, complete genome
NC 025240.1	Scytosiphon lomentaria mitochondrion, complete genome
NW 009243181.1	Fonticula alba strain ATCC 38817 mitochondrial scaffold supercont2.211, whole genome shotgun sequence
NW 009243182.1	Fonticula alba strain ATCC 38817 mitochondrial scaffold supercont2.212, whole genome shotgun sequence
NW 009243183.1	Fonticula alba strain ATCC 38817 mitochondrial scaffold supercont2.213, whole genome shotgun sequence
NW 009243184.1	Fonticula alba strain ATCC 38817 mitochondrial scaffold supercont2.214, whole genome shotgun sequence
NC 024922.1	Netta rufina mitochondrion, complete genome
NC 011137.1	Homo sapiens neanderthalensis mitochondrion, complete genome
NW 009276968.1	Verticillium dahliae VdLs.17 supercont1.55 mitochondrial scaffold, whole genome shotgun sequence
NW 009276969.1	Verticillium dahliae VdLs.17 supercont1.54 mitochondrial scaffold, whole genome shotgun sequence
NW 009276970.1	Verticillium dahliae VdLs.17 supercont1.53 mitochondrial scaffold, whole genome shotgun sequence
NC 024821.1	Passer montanus mitochondrion, complete genome
NC 024822.1	Gononemertes parasita mitochondrion, complete genome
NC 024823.1	Nemertopsis tetraclitophila mitochondrion, complete genome
NC 024824.1	Apocheima cinerarium mitochondrion, complete genome
NC 024825.1	Nymphes myrmeleonoides mitochondrion, complete genome
NC 024826.1	Myrmeleon immanis mitochondrion, complete genome
NC 024833.1	Schizothorax pseudoaksaiensis mitochondrion, complete genome
NC 024834.1	Elopichthys bambusa mitochondrion, complete genome
NC 024835.1	Petenia splendida mitochondrion, complete genome
NC 024836.1	Saurida umeyoshii mitochondrion, complete genome
NC 024837.1	Gnathopogon polytaenia mitochondrion, complete genome
NC 024838.1	Empoasca vitis mitochondrion, complete genome
NC 024840.1	Amphiprion frenatus isolate AF20131222A mitochondrion, complete genome
NC 024841.1	Amphiprion perideraion isolate AP20140328A mitochondrion, complete genome
NC 024842.1	Premnas biaculeatus isolate PB20130909A mitochondrion, complete genome
NC 024843.1	Quasipaa yei voucher HNNU0908I061 mitochondrion, complete genome
NC 024844.1	Acrossocheilus kreyenbergii mitochondrion, complete genome
NC 024846.1	Percilia irwini mitochondrial DNA, complete genome
NC 024847.1	Bostockia porosa mitochondrial DNA, complete genome
NC 024848.1	Gadopsis bispinosus mitochondrial DNA, complete genome
NC 024849.1	Macquaria ambigua mitochondrial DNA, complete genome
NC 024850.1	Percalates novemaculeata mitochondrion, complete genome
NC 024851.1	Nannoperca variegata mitochondrial DNA, complete genome
NC 024852.1	Howella brodiei mitochondrial DNA, complete genome
NC 024853.1	Tilodon sexfasciatum mitochondrial DNA, complete genome
NC 024854.1	Bidyanus bidyanus mitochondrial DNA, complete genome
NC 024855.1	Musca domestica mitochondrion, complete genome
NC 024856.1	Scathophaga stercoraria mitochondrion, complete genome
NC 024857.1	Cirrhitichthys aprinus mitochondrial DNA, complete genome
NC 024858.1	Cheilodactylus zonatus mitochondrial DNA, complete genome
NC 024860.1	Sus celebensis mitochondrion, complete genome
NC 024864.1	Heliconius cydno mitochondrion, complete genome
NC 024865.1	Oedistoma iliolophum voucher AMNH AM956 mitochondrion, complete genome
NC 024869.1	Vireo olivaceus voucher MMNH 47300 mitochondrion, complete genome
NC 024870.1	Sitta carolinensis voucher MMNH 47277 mitochondrion, complete genome
NC 024872.1	Turdus migratorius voucher MMNH 46438 mitochondrion, complete genome
NC 024873.1	Malurus melanocephalus voucher AMNH Lab1109 mitochondrion, complete genome
NC 024874.1	Tetranychus truncatus mitochondrion, complete genome
NC 024875.1	Phrynocephalus guinanensis mitochondrion, complete genome
NC 024876.1	Siniperca chuatsi x Siniperca scherzeri mitochondrion, complete genome
NC 024877.1	Plexippus paykulli voucher 2014-ple-pay mitochondrion, complete genome
NC 024878.1	Selenops bursarius voucher 2014-sel-bur-2 mitochondrion, complete genome
NC 024879.1	Siniperca scherzeri x Siniperca chuatsi mitochondrion, complete genome
NC 024880.1	Schizopygopsis malacanthus mitochondrion, complete genome
NC 024881.1	Siganus canaliculatus mitochondrion, complete genome
NC 024882.1	Brachidontes exustus mitochondrion, complete genome
NC 024884.1	Parascaris univalens mitochondrion, complete genome
NC 024885.1	Rhodeus lighti mitochondrion, complete genome
NC 024921.1	Heteromycteris japonicus mitochondrion, complete genome
NC 024927.1	Anadara sativa mitochondrion, complete genome
NC 024931.1	Philometroides sanguineus mitochondrion, complete genome
NC 024933.1	Chlorocebus cynosuros mitochondrion, complete genome
NC 024934.1	Acrossocheilus stenotaeniatus mitochondrion, complete genome
NC 024935.1	Mastigeulota kiangsinensis voucher Shan Ouyang:01-KI-2014 mitochondrion, complete genome
NC 024937.1	Zapteryx exasperata mitochondrion, complete genome
NC 024938.1	Brycon orbignyanus mitochondrion, complete genome
NC 024939.1	Prochilodus lineatus mitochondrion, complete genome
NC 024940.1	Piaractus mesopotamicus mitochondrion, complete genome
NC 024941.1	Salminus brasiliensis mitochondrion, complete genome
NC 024942.1	Mustela nigripes mitochondrion, complete genome
NC 024943.1	Sinanodonta woodiana voucher 2014-phc-si-wo-001 mitochondrion, complete genome
NC 025199.1	Zebrias zebrinus isolate 4 mitochondrion, complete genome
NC 025201.1	Macaca arctoides mitochondrion, complete genome
NC 025222.1	Macaca tonkeana mitochondrion, complete genome
NC 025223.1	Pardosa laura mitochondrion complete genome
NC 025224.1	Oxyopes sertatus voucher 2013-phc-nj-ox-se mitochondrion, complete genome
NC 025225.1	Channa asiatica mitochondrion, complete genome
NC 025239.1	Lernaea cyprinacea mitochondrion, complete genome
NC 025242.1	Cottus czerskii mitochondrion, complete genome
NC 025243.1	Aeolesthes oenochrous mitochondrial DNA, complete genome
NC 024871.1	Tregellasia leucops voucher AMNH AM819 mitochondrion, complete genome
NC 025221.1	Macaca silenus mitochondrion, complete genome
NC 025226.1	Glandirana tientaiensis mitochondrion, complete genome
NC 025302.1	Colpomenia peregrina mitochondrion, complete genome
NC 025293.1	Gloeochaete wittrockiana mitochondrion, complete genome
NC 012920.1	Homo sapiens mitochondrion, complete genome
NC 025570.1	Aspergillus ustus strain 3.3904 mitochondrion, complete genome
NC 019572.1	Perca flavescens mitochondrion, complete genome
NC 025765.1	Pseudoxya diminuta mitochondrion, complete genome
NC 006923.1	Bradypus variegatus mitochondrion, complete genome
NC 025900.1	Ardea cinerea mitochondrion, complete genome
NC 025268.1	Mus caroli isolate R5231 mitochondrion, complete genome
NC 025269.1	Mus cervicolor isolate R4864 mitochondrion, complete genome
NC 025270.1	Mus cookii isolate R5155 mitochondrion, complete genome
NC 025273.1	Aporia intercostata mitochondrion, complete genome
NC 025274.1	Anthocharis bambusarum mitochondrion, complete genome
NC 025275.1	Orthriophis taeniurus mitochondrion, complete genome
NC 025276.1	Aquatica leii mitochondrion, complete genome
NC 025277.1	Tamias sibiricus mitochondrion, complete genome
NC 025278.1	Sorex cylindricauda mitochondrion, complete genome
NC 025279.1	Dicrocoelium chinensis mitochondrion, complete genome
NC 025280.1	Dicrocoelium dendriticum mitochondrion, complete genome
NC 025281.1	Neochauliodes rotundatus mitochondrion, complete genome
NC 025282.1	Neochauliodes fraternus mitochondrion, complete genome
NC 025283.1	Lasiopodomys mandarinus mitochondrion, complete genome
NC 025284.1	Scutopus ventrolineatus mitochondrion, complete genome
NC 025285.1	Ceracris versicolor mitochondrion, complete genome
NC 025286.1	Nipponocypris koreanus mitochondrion, complete genome
NC 025287.1	Mus fragilicauda isolate R5125 mitochondrion, complete genome
NC 025289.1	Orthogonalys pulchella voucher M16 mitochondrion, complete genome
NC 025290.1	Pterois volitans mitochondrion, complete genome
NC 025291.1	Aphelenchoides besseyi isolate AB1 mitochondrion, complete genome
NC 025295.1	Lepas australis mitochondrion, complete genome
NC 025296.1	Viverricula indica mitochondrion, complete genome
NC 025297.1	Metahomaloptera omeiensis mitochondrion, complete genome
NC 025298.1	Sillago indica mitochondrion, complete genome
NC 025299.1	Pseudacysta perseae mitochondrion, complete genome
NC 025300.1	Xenophysogobio nudicorpa mitochondrion, complete genome
NC 025301.1	Rhabdosargus sarba mitochondrion, complete genome
NC 025303.1	Ptychobarbus kaznakovi mitochondrion, complete genome
NC 025304.1	Eremias multiocellata mitochondrion, complete genome
NC 025307.1	Nibea coibor mitochondrion, complete genome
NC 025308.1	Myotis brandtii mitochondrion, complete genome
NC 025309.1	Hyla annectans mitochondrion, complete genome
NC 025316.1	Lepus sinensis mitochondrion, complete genome
NC 025317.1	Siniperca chuatsi x Siniperca knerii mitochondrion, complete genome
NC 025318.1	Tetrastes sewerzowi voucher 7783 mitochondrion, complete genome
NC 025319.1	Discogobio yunnanensis mitochondrion, complete genome
NC 025320.1	Eremias vermiculata mitochondrion, complete genome
NC 025321.1	Homatula potanini mitochondrion, complete genome
NC 025322.1	Plutella xylostella mitochondrion, complete genome
NC 025325.1	Mictyris longicarpus isolate D51 mitochondrion, complete genome
NC 025338.1	Chrysomya pinguis mitochondrion, complete genome
NC 025494.1	Lissemys scutata mitochondrion, complete genome
NC 025495.1	Aeneolamia contigua mitochondrion, complete genome
NC 025496.1	Callitettix biformis mitochondrion, complete genome
NC 025497.1	Callitettix braconoides mitochondrion, complete genome
NC 025498.1	Raja pulchra mitochondrion, complete genome
NC 025499.1	Heliornis fulica mitochondrion, complete genome
NC 025511.1	Camaena cicatricosa mitochondrion, complete genome
NC 025512.1	Narcine entemedor mitochondrion, complete genome
NC 025513.1	Macaca fuscata mitochondrion, complete genome
NC 025514.1	Vanellus cinereus mitochondrion, complete genome
NC 025515.1	Tanakia limbata mitochondrion, complete genome
NC 025516.1	Mustela erminea mitochondrion, complete genome
NC 025517.1	Plectorhinchus lineatus isolate SCAUA 120 mitochondrion, complete genome
NC 025518.1	Damithrax spinosissimus voucher Mspi-UNAL-001 mitochondrion, complete genome
NC 025519.1	Thunnus atlanticus voucher Talt-UNAL-001 mitochondrion, complete genome
NC 025521.1	Scolopax rusticola mitochondrion, complete genome
NC 025522.1	Macrotermes natalensis mitochondrion, complete genome
NC 025523.1	Pirata subpiraticus mitochondrion, complete genome
NC 025551.1	Hamadryas epinome voucher epinome cracker mitochondrion, complete genome
NC 025553.1	Ichthyomyzon unicuspis mitochondrion, complete genome
NC 025555.1	Oreochromis esculentus mitochondrion, complete genome
NC 025556.1	Larus crassirostris mitochondrion, complete genome
NC 025557.1	Oxytate striatipes mitochondrion, complete genome
NC 025558.1	Angaracris barabensis mitochondrion, complete genome
NC 025559.1	Neomys fodiens mitochondrion, complete genome
NC 025560.1	Gloydius intermedius mitochondrion, complete genome
NC 025562.1	Garra imberba mitochondrion, complete genome
NC 025563.1	Bos mutus mitochondrion, complete genome
NC 025564.1	Eulimnogammarus vittatus mitochondrion, complete genome
NC 025565.1	Megalaspis cordyla mitochondrion, complete genome
NC 025566.1	Alectis ciliaris mitochondrion, complete genome
NC 025567.1	Reticulitermes chinensis mitochondrion, complete genome
NC 025568.1	Myotis davidii mitochondrion, complete genome
NC 025569.1	Tyspanodes hypsalis mitochondrion, complete genome
NC 025612.1	Loxops coccineus mitochondrion, complete genome
NC 025613.1	Haemorhous cassinii mitochondrion, complete genome
NC 025614.1	Coccothraustes coccothraustes mitochondrion, complete genome
NC 025615.1	Leucosticte arctoa mitochondrion, complete genome
NC 025616.1	Eremopsaltria mongolica mitochondrion, complete genome
NC 025617.1	Melamprosops phaeosoma mitochondrion, complete genome
NC 025618.1	Cardinalis cardinalis mitochondrion, complete genome
NC 025619.1	Carduelis pinus mitochondrion, complete genome
NC 025620.1	Vestiaria coccinea mitochondrion, complete genome
NC 025621.1	Serinus dorsostriatus mitochondrion, complete genome
NC 025622.1	Hemignathus parvus mitochondrion, complete genome
NC 025623.1	Loxia curvirostra mitochondrion, complete genome
NC 025624.1	Hemignathus stejnegeri mitochondrion, complete genome
NC 025625.1	Pyrrhula pyrrhula mitochondrion, complete genome
NC 025627.1	Carduelis psaltria mitochondrion, complete genome
NC 025628.1	Oreomystis bairdi mitochondrion, complete genome
NC 025630.1	Pseudonestor xanthophrys mitochondrion, complete genome
NC 025631.1	Platysmacheilus nudiventris mitochondrion, complete genome
NC 025632.1	Triplophysa robusta mitochondrion, complete genome
NC 025634.1	Araneus ventricosus mitochondrion, complete genome
NC 025635.1	Panopea generosa mitochondrion, complete genome
NC 025636.1	Panopea globosa mitochondrion, complete genome
NC 025637.1	Vanellus vanellus mitochondrion, complete genome
NC 025639.1	Phrynocephalus helioscopus mitochondrion, complete genome
NC 025640.1	Phrynocephalus grumgrzimailoi mitochondrion, complete genome
NC 025643.1	Elaphe davidi mitochondrion, complete genome
NC 025644.1	Carangoides equula mitochondrion, complete genome
NC 025645.1	Cerion incanum mitochondrion, complete genome
NC 025646.1	Ochetobius elongatus mitochondrion, complete genome
NC 025647.1	Tenuibranchiurus glypticus mitochondrion, complete genome
NC 025648.1	Coregonus ussuriensis mitochondrion, complete genome
NC 025649.1	Chroicocephalus ridibundus mitochondrion, complete genome
NC 025650.1	Diptychus maculatus voucher BCCGNS2011 mitochondrion, complete genome
NC 025756.1	Caenorhabditis tropicalis mitochondrion, complete genome
NC 025758.1	Hydrobasileus croceus mitochondrion, complete genome
NC 025759.1	Neptis clinia mitochondrion, complete genome
NC 025760.1	Ctenoplusia limbirena mitochondrion, complete genome
NC 025761.1	Rhodopsona rubiginosa mitochondrion, complete genome
NC 025762.1	Mycalesis mineus mitochondrion, complete genome
NC 025763.1	Dendrolimus spectabilis mitochondrion, complete genome
NC 025764.1	Nomophila noctuella mitochondrion, complete genome
NC 025766.1	Aphelasterias japonica mitochondrion, complete genome
NC 025769.1	Manis temminckii mitochondrion, complete genome
NC 025770.1	Procypris mera mitochondrion, complete genome
NC 025771.1	Choerodon schoenleinii mitochondrion, complete genome
NC 025773.1	Caprimulgus indicus mitochondrion, complete genome
NC 025777.1	Scapanulus oweni voucher SAF QL120129 mitochondrion, complete genome
NC 025778.1	Sphyrna zygaena mitochondrion, complete genome
NC 014485.1	Wallacidia oculata mitochondrion, complete genome
NC 015109.1	Clupeonella cultriventris mitochondrion, complete genome
NC 015799.1	Abidama producta mitochondrion, complete genome
NC 016663.1	Sundasalanx sp. Chao Phraya mitochondrial DNA, complete genome
NC 025326.1	Rhodeus sericeus mitochondrion, complete genome
NC 025327.1	Sorex tundrensis mitochondrion, complete genome
NC 025328.1	Squatina formosa mitochondrion, complete genome
NC 025330.1	Cricetulus longicaudatus mitochondrion, complete genome
NC 025332.1	Ulomoides dermestoides mitochondrion, complete genome
NC 025334.1	Marisa cornuarietis mitochondrion, complete genome
NC 025335.1	Poecillastra laminaris mitochondrion, complete genome
NC 025336.1	Rasbora trilineata mitochondrion, complete genome
NC 025337.1	Sillago asiatica mitochondrion, complete genome
NC 025472.1	Solenosmilia variabilis voucher 94287 mitochondrion, complete genome
NC 025473.1	Aedes notoscriptus isolate MC04 mitochondrion, complete genome
NC 025500.1	Fulica atra mitochondrion, complete genome
NC 025501.1	Eulabeornis castaneoventris mitochondrion, complete genome
NC 025502.1	Lewinia muelleri mitochondrion, complete genome
NC 025503.1	Liposcelis entomophila minichromosome I mitochondrion, complete sequence
NC 025504.1	Liposcelis entomophila minichromosome II mitochondrion, complete sequence
NC 025505.1	Liposcelis paeta minichromosome II mitochondrion, complete sequence
NC 025506.1	Liposcelis paeta minichromosome I mitochondrion, complete sequence
NC 025507.1	Gallirallus philippensis mitochondrion, complete genome
NC 025508.1	Porphyrio porphyrio mitochondrion, complete genome
NC 025510.1	Mactra chinensis mitochondrion, complete genome
NC 025550.1	Callosciurus erythraeus mitochondrion, complete genome
NC 025552.1	Ichthyomyzon fossor mitochondrion, complete genome
NC 025572.1	Petrolisthes haswelli complete mitochondrial genome, isolate Mar55
NC 025573.1	Sarcophaga similis mitochondrion, complete genome
NC 025574.1	Sarcophaga portschinskyi mitochondrion, complete genome
NC 025575.1	Pelophylax cretensis isolate CR03 mitochondrion, complete genome
NC 025576.1	Coregonus peled mitochondrion, complete genome
NC 025577.1	Cipangopaludina cathayensis mitochondrion, complete genome
NC 025578.1	Squatina nebulosa mitochondrion, complete genome
NC 025580.1	Accipiter nisus mitochondrion, complete genome
NC 025581.1	Ibacus ciliatus mitochondrion, complete genome
NC 025582.1	Eudontomyzon morii mitochondrion, complete genome
NC 025583.1	Lampetra appendix mitochondrion, complete genome
NC 025584.1	Hypostomus plecostomus mitochondrion, complete genome
NC 025585.1	Platydoras armatulus mitochondrion, complete genome
NC 025586.1	Callithrix jacchus mitochondrion, complete genome
NC 025587.1	Parnassius imperator mitochondrion, complete genome
NC 025588.1	Siganus vulpinus mitochondrion, complete genome
NC 025589.1	Hucho hucho mitochondrion, complete genome
NC 025590.1	Ctenopharyngodon idellus x Elopichthys bambusa mitochondrion, complete genome
NC 025591.1	Amolops wuyiensis mitochondrion, complete genome
NC 025592.1	Enoplometopus debelius mitochondrion, complete genome
NC 025594.1	Uragus sibiricus mitochondrion, complete genome
NC 025595.1	Serinus albogularis mitochondrion, complete genome
NC 025596.1	Thraupis episcopus mitochondrion, complete genome
NC 025597.1	Carpodacus erythrinus mitochondrion, complete genome
NC 025598.1	Loxops mana mitochondrion, complete genome
NC 025599.1	Fringilla coelebs mitochondrion, complete genome
NC 025600.1	Hesperiphona vespertina mitochondrion, complete genome
NC 025601.1	Paroreomyza montana mitochondrion, complete genome
NC 025602.1	Himatione sanguinea mitochondrion, complete genome
NC 025604.1	Leucosticte brandti mitochondrion, complete genome
NC 025605.1	Loxops caeruleirostris mitochondrion, complete genome
NC 025606.1	Chlorophanes spiza mitochondrion, complete genome
NC 025607.1	Carpodacus roseus mitochondrion, complete genome
NC 025608.1	Hemignathus flavus mitochondrion, complete genome
NC 025609.1	Pinicola enucleator mitochondrion, complete genome
NC 025610.1	Haemorhous mexicanus mitochondrion, complete genome
NC 025611.1	Passer domesticus mitochondrion, complete genome
NC 025654.1	Anser indicus mitochondrion, complete genome
NC 025665.1	Seriolella porosa mitochondrion, complete genome
NC 025666.1	Gloydius saxatilis mitochondrion, complete genome
NC 025669.1	Oreochromis niloticus x Oreochromis aureus mitochondrion, complete genome
NC 025670.1	Leopoldamys edwardsi mitochondrion, complete genome
NC 025671.1	Andinoacara rivulatus mitochondrion, complete genome
NC 025746.1	Akodon montensis mitochondrion, complete genome
NC 025747.1	Wiedomys cerradensis mitochondrion, complete genome
NC 025748.1	Lepus tolai mitochondrion, complete genome
NC 025776.1	Clibanarius infraspinatus mitochondrion, complete genome
NC 025779.1	Uroplatus fimbriatus isolate Ufim3 mitochondrion, complete genome
NC 025785.1	Gymnocephalus cernua mitochondrion, complete genome
NC 025786.1	Chrysolampis mosquitus mitochondrion, complete genome
NC 025902.1	Lepus hainanus mitochondrion, complete genome
NC 025903.1	Samaris cristatus mitochondrion, complete genome
NC 025911.1	Montifringilla nivalis mitochondrion, complete genome
NC 025912.1	Pyrgilauda blanfordi mitochondrion, complete genome
NC 025913.1	Montifringilla adamsi mitochondrion, complete genome
NC 025914.1	Montifringilla taczanowskii mitochondrion, complete genome
NC 025915.1	Pyrgilauda davidiana mitochondrion, complete genome
NC 025916.1	Ardea modesta mitochondrion, complete genome
NC 025917.1	Bubulcus ibis mitochondrion, complete genome
NC 025918.1	Ardea intermedia mitochondrion, complete genome
NC 025919.1	Ardea purpurea mitochondrion, complete genome
NC 025920.1	Egretta sacra mitochondrion, complete genome
NC 025921.1	Ardeola bacchus mitochondrion, complete genome
NC 025922.1	Butorides striata mitochondrion, complete genome
NC 025923.1	Botaurus stellaris mitochondrion, complete genome
NC 025924.1	Ixobrychus eurhythmus mitochondrion, complete genome
NC 025925.1	Ixobrychus sinensis mitochondrion, complete genome
NC 025926.1	Pyrrhocorax pyrrhocorax mitochondrion, complete genome
NC 025927.1	Pyrrhocorax graculus mitochondrion, complete genome
NC 025929.1	Eremias przewalskii mitochondrion, complete genome
NC 025934.1	Euthynnus affinis mitochondrion, complete genome
NC 025937.1	Argyrosomus amoyensis mitochondrion, complete genome
NC 025939.1	Takifugu flavidus x Takifugu rubripes voucher NEAU-HY01 mitochondrion, complete genome
NC 025941.1	Oedalechilus labiosus mitochondrion, complete genome
NC 025945.1	Eucryptorhynchus brandti mitochondrion, complete genome
NC 025946.1	Angaracris rhodopa mitochondrion, complete genome
NC 025947.1	Parasinilabeo assimilis mitochondrion, complete genome
NC 025948.1	Prays oleae isolate P38 mitochondrion, complete genome
NC 025949.1	Murina leucogaster mitochondrion, complete genome
NC 025950.1	Ichthyoelephas longirostris voucher Ilong-UNAL-001 mitochondrion, complete genome
NC 025951.1	Curimata mivartii voucher Cmiv-UNAL-001 mitochondrion, complete genome
NC 025952.1	Mus spretus mitochondrion, complete genome
NC 025953.1	Chelmon rostratus mitochondrion, complete genome
NC 025954.1	Mobula eregoodootenkee mitochondrion, complete genome
NC 019578.2	Globicephala macrorhynchus mitochondrion, complete genome
NC 025775.1	Tetragnatha maxillosa voucher 2013-tet-max-1 mitochondrion, complete genome
NC 025931.1	Codriophorus laevigatus voucher KRAM B-190278 mitochondrion, complete genome
NC 026009.1	Auxenochlorella protothecoides mitochondrion, complete genome
NC 026126.1	Berkeleya fennica mitochondrion, complete genome
NC 026108.1	Saccharina latissima strain ye-C14 mitochondrion, complete genome
NC 026188.1	Phoebastria nigripes mitochondrion, complete genome
NC 026189.1	Phoebastria immutabilis mitochondrion, complete genome
NC 026190.1	Phoebastria albatrus mitochondrion, complete genome
NC 026191.1	Sebastes owstoni mitochondrion, complete genome
NC 026192.1	Narella hawaiinensis voucher USNM:1072109 mitochondrion, complete genome
NC 026200.1	Temnopleurus hardwickii mitochondrion, complete genome
NC 026208.1	Himantura gerrardi mitochondrion, complete genome
NC 026209.1	Portunus pelagicus voucher KUGEN mt08RnPp mitochondrion, complete genome
NC 026210.1	Taeniura lymma mitochondrion, complete genome
NC 026211.1	Sorubim cuspicaudus voucher Scus-UNAL-001 mitochondrion, complete genome
NC 026213.1	Vanmanenia pingchowensis mitochondrion, complete genome
NC 026216.1	Pseudocarcharias kamoharai mitochondrion, complete genome
NC 026218.1	Colletes gigas mitochondrion, complete genome
NC 026221.1	Bangana decora mitochondrion, complete genome
NC 026222.1	Atule mate mitochondrion, complete genome
NC 026229.1	Lagocephalus suezensis mitochondrion, complete genome
NC 026231.1	Uvarovites inflatus mitochondrion, complete genome
NC 026193.1	Sibogagorgia cauliflora voucher USNM:1122229 mitochondrion, complete genome
NC 026196.1	Ravinia pernix mitochondrion, complete genome
NC 026313.1	Perca fluviatilis mitochondrion, complete genome
NC 018045.1	Lateolabrax maculatus mitochondrion, complete genome
NC 026023.1	Anisakis simplex C Nascetti et al., 1986 isolate 2c mitochondrion, complete genome
NC 026024.1	Heosemys depressa mitochondrion, complete genome
NC 026025.1	Tubastraea coccinea mitochondrion, complete genome
NC 026026.1	Dendrophyllia cribrosa mitochondrion, complete genome
NC 026027.1	Cyclemys pulchristriata mitochondrion, complete genome
NC 026028.1	Chitra indica mitochondrion, complete genome
NC 026032.1	Hynobius kimurae voucher CIB-XM3136 mitochondrion, complete genome
NC 026033.1	Hynobius nigrescens voucher CIB-XM3142 mitochondrion, complete genome
NC 026034.1	Myospalax psilurus mitochondrion, complete genome
NC 026035.1	Lamprotula coreana mitochondrion, complete genome
NC 026043.1	Gastrocopta cristata mitochondrion, complete genome
NC 026044.1	Pupilla muscorum mitochondrion, complete genome
NC 026045.1	Vertigo pusilla mitochondrion, complete genome
NC 026046.1	Gonepteryx rhamni mitochondrion, complete genome
NC 026047.1	Elseya branderhorsti voucher AHNU26080281 mitochondrion, complete genome
NC 026048.1	Emydura subglobosa voucher AHNU26080282 mitochondrion, complete genome
NC 026050.1	Platemys platycephala voucher AHNU26080233 mitochondrion, complete genome
NC 026057.1	Euphaea yayeyamana mitochondrion,complete genome
NC 026058.1	Euphaea decorata mitochondrion,complete genome
NC 026059.1	Euphaea ornata mitochondrion,complete genome
NC 026060.1	Callerebia suroia mitochondrion, complete genome
NC 026061.1	Elymnias hypermnestra mitochondrion, complete genome
NC 026062.1	Lethe dura mitochondrion, complete genome
NC 026066.1	Phoenicurus auroreus mitochondrion, complete genome
NC 026067.1	Luscinia cyanura mitochondrion, complete genome
NC 026068.1	Garrulax perspicillatus mitochondrion, complete genome
NC 026069.1	Ariadne ariadne mitochondrion, complete genome
NC 026070.1	Cethosia biblis mitochondrion, complete genome
NC 026071.1	Cyrestis thyodamas mitochondrion, complete genome
NC 026072.1	Hypolimnas bolina mitochondrion, complete genome
NC 026073.1	Polyura nepenthes mitochondrion, complete genome
NC 026074.1	Dicentrarchus labrax isolate DLmgm57 mitochondrion, complete genome
NC 026075.1	Dicentrarchus punctatus isolate DP4M mitochondrion, complete genome
NC 026077.1	Zorotypus medoensis mitochondrion, complete genome
NC 026078.1	Brachirus orientalis mitochondrion, complete genome
NC 026079.1	Tyrophagus putrescentiae mitochondrion, complete genome
NC 026110.1	Coptodon zillii mitochondrion, complete genome
NC 026111.1	Unio douglasiae haplotype F mitochondrion, complete genome
NC 026084.1	Propithecus diadema isolate ANJZ5 mitochondrion, complete genome
NC 026085.1	Varecia variegata isolate ANOSIB7 mitochondrion, complete genome
NC 026086.1	Propithecus edwardsi isolate FAN4.3 mitochondrion, complete genome
NC 026088.1	Megaladapis edwardsi mitochondrion, complete genome
NC 026090.1	Palaeopropithecus ingens mitochondrion, complete genome
NC 026095.1	Indri indri isolate TANDRA4.18 mitochondrion, complete genome
NC 026098.1	Eulemur rubriventer isolate TRA216 mitochondrion, complete genome
NC 026100.1	Sebastes longispinis mitochondrion, complete genome
NC 026101.1	Demodex brevis mitochondrion, complete genome
NC 026102.1	Demodex folliculorum mitochondrion, complete genome
NC 026104.1	Acroneuria hainana mitochondrion, complete genome
NC 026105.1	Goniurosaurus luii voucher GL511 mitochondrion, complete genome
NC 026106.1	Neolissochilus hexagonolepis mitochondrion, complete genome
NC 026107.1	Didemnum vexillum isolate clade A mitochondrion, complete genome
NC 026109.1	Oreochromis variabilis mitochondrion, complete genome
NC 026113.1	Cubitermes ugandensis mitochondrion, complete genome
NC 026114.1	Microcerotermes parvus mitochondrion, complete genome
NC 026115.1	Nasutitermes corniger mitochondrion, complete genome
NC 026116.1	Neocapritermes taracua mitochondrion, complete genome
NC 026117.1	Termes hospes mitochondrion, complete genome
NC 026118.1	Megalobrama amblycephala x Megalobrama hoffmanni mitochondrion, complete genome
NC 026119.1	Sinibrama taeniatus mitochondrion, complete genome
NC 026120.1	Macaca nigra mitochondrion, complete genome
NC 026122.1	Devario laoensis voucher HTU20060912058 mitochondrion, complete genome
NC 026123.1	Wadicosa fidelis mitochondrion, complete genome
NC 026124.1	Rhizomys sinensis mitochondrion, complete genome
NC 026125.1	Stercorarius maccormicki mitochondrion, complete genome
NC 026127.1	Parabotia banarescui mitochondrion, complete genome
NC 026128.1	Parabotia fasciata mitochondrion, complete genome
NC 026129.1	Spinibarbus hollandi mitochondrion, complete genome
NC 026130.1	Leptobotia taeniops mitochondrion, complete genome
NC 026131.1	Episoriculus caudatus mitochondrion, complete genome
NC 026132.1	Formica fusca mitochondrion, complete genome
NC 026133.1	Myrmica scabrinodis mitochondrion, complete genome
NC 026284.1	Pelotretis flavilatus mitochondrion, complete genome
NC 026285.1	Himantura microphthalma mitochondrion, complete genome
NC 026287.1	Triaenodon obesus mitochondrion, complete genome
NC 026288.1	Perna perna mitochondrion, complete genome
NC 026290.1	Neoscona theisi mitochondrion, complete genome
NC 026292.1	Muscina stabulans mitochondrion, complete genome
NC 026294.1	Schizothorax lantsangensis mitochondrion, complete genome
NC 026303.1	Pomacanthus xanthometopon mitochondrion, complete genome
NC 026304.1	Pomacanthus imperator mitochondrion, complete genome
NC 026305.1	Brachythemis contaminata mitochondrion, complete genome
NC 026306.1	Cuneopsis pisciculus mitochondrion, complete genome
NC 026307.1	Anoxypristis cuspidata mitochondrion, complete genome
NC 026308.1	Urosaurus nigricaudus voucher ROM53168 mitochondrion, complete genome
NC 026309.1	Brachyuropus grewingkii mitochondrion, complete genome
NC 026080.1	Homologenus malayensis mitochondrion, complete genome
NC 026081.1	Tegillarca granosa mitochondrion, complete genome
NC 026082.1	Accipiter virgatus mitochondrion, complete genome
NC 026083.1	Oligodon ningshaanensis mitochondrion, complete genome
NC 026286.1	Acrasis kona culture-collection ATCC:MYA-3509 mitochondrion, complete genome
NC 026310.1	Paracercomonas marina strain ATCC 50344 mitochondrion, complete genome
NC 026311.1	Malawimonas californiana strain ATCC 50740 culture-collection ATCC:50740 mitochondrion, complete genome
NC 026312.1	Stachyamoeba lipophora strain ATCC 50324 culture-collection ATCC:50324 mitochondrion, complete genome
NC 026051.1	Protobothrops maolanensis mitochondrion, complete genome
NC 009493.1	Fusarium graminearum mitochondrion, complete genome
NC 020094.1	Paracymoriza prodigalis mitochondrion, complete genome
NC 021931.1	Anomodon attenuatus mitochondrion, complete genome
NC 020432.2	Equus grevyi mitochondrion, complete genome
NC 021378.1	Frankliniella intonsa mitochondrion, complete genome
NC 021963.1	Hongeo koreana mitochondrion, complete genome
NC 022194.1	Fulvia mutica mitochondrion, complete genome
NC 000878.1	Falco peregrinus mitochondrion, complete genome
NW 008751656.1	Exophiala dermatitidis NIH/UT8656 mitochondrion, whole genome shotgun sequence
NC 026614.1	Neurospora crassa OR74A mitochondrion, complete genome
NC 025749.1	Trichinella pseudospiralis isolate ISS13 mitochondrion, complete genome
NC 025750.1	Trichinella britovi isolate ISS120 mitochondrion, complete genome
NC 025751.1	Trichinella murrelli isolate ISS417 mitochondrion, complete genome
NC 025752.1	Trichinella nativa isolate ISS10 mitochondrion, complete genome
NC 025753.1	Trichinella nelsoni isolate ISS37 mitochondrion, complete genome
NC 025754.1	Trichinella papuae isolate ISS1980 mitochondrion, complete genome
NC 025755.1	Trichinella zimbabwensis isolate ISS1029 mitochondrion, complete genome
NC 025774.1	Striacosta albicosta mitochondrion, complete genome
NC 025932.1	Macropodus opercularis mitochondrion, complete genome
NC 025561.1	Tylorrhynchus heterochaetus mitochondrion, complete genome
NC 025292.1	Amynthas aspergillus isolate M01 mitochondrion, complete genome
NC 026442.1	Dremomys rufigenis mitochondrion, complete genome
NC 026443.1	Hylopetes phayrei mitochondrion, complete genome
NC 026451.1	Centropyge interrupta mitochondrion, complete genome
NC 026452.1	Thecamonas trahens strain ATCC 50062 mitochondrion, complete genome
NC 026453.1	Holacanthus clarionensis mitochondrion, complete genome
NC 026454.1	Phrynocephalus forsythii voucher CIB<CHN>:WGXG08371 mitochondrion, complete genome
NC 026455.1	Neosalanx tangkahkeii isolate TH-1 mitochondrion, complete genome
NC 026457.1	Parnassius cephalus mitochondrion, complete genome
NC 026458.1	Megalobrama pellegrini mitochondrion, complete genome
NC 026459.1	Streptopelia chinensis mitochondrion, complete genome
NC 026460.1	Rhinolophus macrotis voucher Gz-07-64 mitochondrion, complete genome
NC 026461.1	Corvus brachyrhynchos mitochondrion, complete genome
NC 026463.1	Heliconius ismenius voucher HISM20141218 mitochondrion, complete genome
NC 026464.1	Epinephelus coioides x Epinephelus lanceolatus mitochondrion, complete genome
NC 026465.1	Cynopterus brachyotis mitochondrion, complete genome
NC 026466.1	Balanus balanus mitochondrion, complete genome
NC 026467.1	Hyporhamphus intermedius isolate JXZ-1 mitochondrion, complete genome
NC 026468.1	Hylaeus dilatatus voucher R0131103811 mitochondrion, complete genome
NC 026516.1	Southwellina hispida mitochondrion, complete genome
NC 026517.1	Japonica lutea mitochondrion, complete genome
NC 026518.1	Bombyx huttoni voucher BHUT20141201 mitochondrion, complete genome
NC 026519.1	Mugilogobius chulae mitochondrion, complete genome
NC 026520.1	Apolemichthys kingi mitochondrion, complete genome
NC 026521.1	Chaetodontoplus mesoleucus mitochondrion, complete genome
NC 026524.1	Hyla tsinlingensis voucher HTSIN20141129 mitochondrion, complete genome
NC 026525.1	Sinotmethis brachypterus mitochondrion, complete genome
NC 026526.1	Pseudoplatystoma magdaleniatum voucher Pmag-UNAL-001 mitochondrion, complete genome
NC 026527.1	Pavona decussata mitochondrion, complete genome
NC 026528.1	Ictiobus cyprinellus mitochondrial DNA, complete genome
NC 026529.1	Vulpes lagopus mitochondrion, complete genome
NC 026531.1	Pseudosiderastrea tayami mitochondrion, complete genome
NC 026532.1	Pieris canidia mitochondrion, complete genome
NC 026533.1	Sander lucioperca mitochondrion, complete genome
NC 026534.1	Acremonium implicatum mitochondrion, complete genome
NC 026542.1	Pteropus vampyrus mitochondrion, complete genome
NC 026544.1	Tachysurus fulvidraco x Tachysurus vachelli mitochondrion, complete genome
NC 026547.1	Crossoptilon harmani voucher M10 mitochondrion, complete genome
NC 026548.1	Crossoptilon mantchuricum voucher 11798 mitochondrion, complete genome
NC 026549.1	Onychostoma gerlachi mitochondrion, complete genome
NC 026553.1	Gloydius ussuriensis mitochondrion, complete genome
NC 026557.1	Strigamia maritima mitochondrion, complete genome
NC 026558.1	Tridacna squamosa mitochondrion, complete genome
NC 026559.1	Cherax tenuimanus mitochondrion, complete genome
NC 026560.1	Austropotamobius pallipes mitochondrion, complete genome
NC 026561.1	Orconectes limosus mitochondrion, complete genome
NC 026564.1	Heliconius sara voucher HSARA20141214 mitochondrion, complete genome
NC 026566.1	Hypomesus olidus mitochondrion, complete genome
NC 026569.1	Chitoria ulupi mitochondrion, complete genome
NC 026575.1	Euastacus armatus mitochondrion, complete genome
NC 026576.1	Lepas anserifera mitochondrion, complete genome
NC 026578.1	Parachaenichthys charcoti mitochondrion, complete genome
NC 026579.1	Poecilia sphenops mitochondrial DNA, complete genome
NC 026581.1	Betta splendens mitochondrial DNA, complete genome
NC 026700.1	Sargassum thunbergii mitochondrion, complete genome
NC 026571.1	Dunaliella viridis strain CCM-UDEC 002 mitochondrion, complete genome
NC 026572.1	Polytoma uvella strain UTEX 964 mitochondrion, complete genome
NC 026540.1	Racomitrium ericoides mitochondrion, complete genome
NC 026573.1	Chlamydomonas leiostraca strain SAG 11-49 mitochondrion, complete genome
NC 016738.1	Heterosigma akashiwo mitochondrial DNA, complete genome, strain: Y
NC 013837.1	Chattonella marina strain KA11-m-1 mitochondrion, complete genome
NC 022686.1	Leptidea morsei mitochondrion, complete genome
NC 022687.1	Catopsilia pomona mitochondrion, complete genome
NC 022709.1	Arctica islandica pop-variant 27663 mitochondrion, complete genome
NC 022835.1	Metacordyceps chlamydosporia strain 170 mitochondrion, complete genome
NC 022857.1	Cuora trifasciata mitochondrion, complete genome
NC 022960.1	Campylomormyrus compressirostris isolate Cam com-y mitochondrion, complete genome
NC 023542.1	Beatragus hunteri mitochondrion, complete genome
NC 023543.1	Damaliscus lunatus mitochondrion, complete genome
NC 023791.1	Helicoverpa punctigera mitochondrion, complete genome
NC 023929.1	Amphiporus formidabilis mitochondrion, complete genome
NC 023930.1	Nipponnemertes punctatula mitochondrion, complete genome
NC 023931.1	Prosadenoporus spectaculum mitochondrion, complete genome
NC 024096.1	Meloidogyne chitwoodi mitochondrion, complete genome
NC 024097.1	Meloidogyne incognita mitochondrion, complete genome
NC 011608.1	Mimachlamys nobilis mitochondrion, complete genome
NC 026782.1	Ganoderma meredithae strain CGMCC5.766 mitochondrion, complete genome
NC 026784.1	Codriophorus aciculare isolate Cacicularis1 mitochondrion, complete genome
NC 026831.1	Gracilaria chilensis voucher CNU050183 mitochondrion, complete genome
NW 012157837.1	Saprolegnia parasitica CBS 223.65 mitochondrial scaffold supercont2.1443, whole genome shotgun sequence
NC 015096.1	Chromodoris magnifica mitochondrion, complete genome
NC 026666.1	Acerentomon microrhinus mitochondrion, complete genome
NC 026667.1	Sarcophaga crassipalpis mitochondrion, complete genome
NC 026668.1	Phormia regina mitochondrion, complete genome
NC 026669.1	Peirates fulvescens isolate WH1 mitochondrion, complete genome
NC 026670.1	Peirates atromaculatus isolate WH2 mitochondrion, complete genome
NC 026671.1	Peirates turpis isolate WH52 mitochondrion, complete genome
NC 026672.1	Peirates lepturoides mitochondrion, complete genome
NC 026673.1	Anodonta lucida mitochondrion, complete genome
NC 026674.1	Anodonta arcaeformis mitochondrion, complete genome
NC 026675.1	Acerella muscorum mitochondrion, complete genome
NC 026686.1	Lanceolaria grayana mitochondrion, complete genome
NC 026687.1	Gongylonema pulchrum mitochondrion, complete genome
NC 026688.1	Umalia orientalis mitochondrion, complete genome
NC 026689.1	Symphysodon discus mitochondrion, complete genome
NC 026692.1	Lemyra melli mitochondrion, complete genome
NC 026693.1	Hemiculterella sauvagei mitochondrion, complete genome
NC 026695.1	Reticulitermes aculabialis mitochondrion, complete genome
NC 026696.1	Carcharhinus amboinensis mitochondrion, complete genome
NC 026697.1	Promalactis suzukiella mitochondrion, complete genome
NC 026698.1	Pseudohynobius jinfo voucher SWU-AMP-140715001 mitochondrion, complete genome
NC 026701.1	Parus venustulus mitochondrion, complete genome
NC 026702.1	Tribolium confusum mitochondrion, complete genome
NC 026704.1	Streptocephalus sirindhornae mitochondrion, complete genome
NC 026705.1	Cynomys leucurus mitochondrion, complete genome
NC 026706.1	Cynomys ludovicianus mitochondrion, complete genome
NC 026708.1	Planorbarius corneus mitochondrion, complete genome
NC 026709.1	Sinobdella sinensis mitochondrion, complete genome
NC 026710.1	Phallocryptus tserensodnomi mitochondrion, complete genome
NC 026711.1	Formica selysi voucher FSELY20150118 mitochondrion, complete genome
NC 026712.1	Pseudolaubuca sinensis mitochondrion, complete genome
NC 026715.1	Falco cherrug mitochondrion, complete genome
NC 026716.1	Fruhstorferiola kulinga voucher FruKul2014 mitochondrion, complete genome
NC 026717.1	Ageneiosus pardalis voucher Apar-UNAL-001 mitochondrion, complete genome
NC 026718.1	Decapterus macarellus mitochondrion, complete genome
NC 026719.1	Eucryptorrhynchus chinensis mitochondrion, complete genome
NC 026721.1	Lyreidus brevifrons mitochondrion, complete genome
NC 026723.1	Urocyon cinereoargenteus isolate 01PANT-20090525 mitochondrion, complete genome
NC 026727.1	Parastichopus californicus mitochondrion, complete genome
NC 026728.1	Saxidomus purpuratus mitochondrion, complete genome
NC 026729.1	Triodontophorus brevicauda mitochondrion, complete genome
NC 026730.1	Chthamalus antennatus mitochondrion, complete genome
NC 026731.1	Epinephelus corallicola mitochondrion, complete genome
NC 026774.1	Hemitriakis japanica mitochondrion, complete genome
NC 026783.1	Corvus hawaiiensis isolate SB33 mitochondrion, complete genome
NC 026788.1	Euseius nicholsi mitochondrion, complete genome
NC 026789.1	Nanorana parkeri mitochondrion, complete genome
NC 026792.1	Anodonta euscaphys mitochondrion, complete genome
NC 026793.1	Sylviparus modestus voucher IZCAS:IOZ8837 mitochondrion, complete genome
NC 026794.1	Colisa fasciata mitochondrion, complete genome
NC 026833.1	Siboglinum fiordicum mitochondrion, complete genome
NC 026843.1	Asparagopsis taxiformis strain CCAP 1341/1 mitochondrion, complete genome
NC 026869.1	Shiraia bambusicola mitochondrion, complete genome
NC 026890.1	Racomitrium elongatum mitochondrion, complete genome
NC 026891.1	Codriophorus varius mitochondrion, complete genome
NC 026901.1	Aneura pinguis mitochondrion, complete genome
NC 026905.1	Bangia fuscopurpurea isolate OUPT01 mitochondrion, complete genome
NC 026052.1	Protobothrops mangshanensis mitochondrion, complete genome
NC 026920.1	Aspergillus flavus strain TCM2014 mitochondrion, complete genome
NC 026974.1	Bucklandiella orthotrichacea mitochondrion, complete genome
NC 026975.1	Racomitrium emersum mitochondrion, complete genome
NC 026993.1	Fusarium culmorum strain CBS 139512 mitochondrion, complete genome
NC 025294.1	Cyanoptyche gloeocystis mitochondrion, complete genome
NC 027064.1	Gracilaria vermiculophylla voucher 201103102 mitochondrion, complete genome
NC 026836.1	Epigonichthys cultellus mitochondrion, complete genome
NC 026837.1	Gonepteryx mahaguru mitochondrion, complete genome
NC 026838.1	Ninguta schrenckii mitochondrion, complete genome
NC 026840.1	Eutelia adulatricoides mitochondrion, complete genome
NC 026841.1	Risoba prominens mitochondrion, complete genome
NC 026842.1	Gabala argentata mitochondrion, complete genome
NC 026844.1	Vamuna virilis mitochondrion, complete genome
NC 026845.1	Lophiosilurus alexandri mitochondrion, complete genome
NC 026846.1	Pseudoplatystoma corruscans mitochondrion, complete genome
NC 026848.1	Cyanoplax caverna mitochondrion, complete genome
NC 026849.1	Nuttallina californica mitochondrion, complete genome
NC 026850.1	Cryptochiton stelleri mitochondrion, complete genome
NC 026852.1	Spirometra decipiens mitochondrion, complete genome
NC 026853.1	Onychodactylus zhangyapingi mitochondrion, complete genome
NC 026855.1	Sclerolinum brattstromi mitochondrion, complete genome
NC 026856.1	Escarpia spicata mitochondrion, complete genome
NC 026857.1	Galathealinum brachiosum mitochondrion, complete genome
NC 026858.1	Lamellibrachia luymesi mitochondrion, complete genome
NC 026859.1	Oasisia alvinae mitochondrion, complete genome
NC 026860.1	Riftia pachyptila mitochondrion, complete genome
NC 026861.1	Seepiophila jonesi mitochondrion, complete genome
NC 026862.1	Tevnia jerichonana mitochondrion, complete genome
NC 026863.1	Argyroneta aquatica mitochondrion, complete genome
NC 026864.1	Parnassius epaphus mitochondrion, complete genome
NC 026865.1	Pelecinus polyturator voucher M22 mitochondrion, complete genome
NC 026866.1	Nemopoda mamaevi mitochondrion, complete genome
NC 026867.1	Zootoca vivipara mitochondrion, complete genome
NC 026868.1	Strongylus equinus mitochondrion, complete genome
NC 026870.1	Cyprinus carpio specularis x Carassius cuvieri mitochondrion, complete genome
NC 026871.1	Carcharhinus tjutjot mitochondrion, complete genome
NC 026872.1	Acheilognathus barbatus mitochondrion, complete genome
NC 026873.1	Brycon henni voucher Bhen-UNAL-001 mitochondrion, complete genome
NC 026874.1	Micrura ignea mitochondrion, complete genome
NC 026875.1	Tamiops swinhoei mitochondrion, complete genome
NC 026883.1	Chaetodontoplus conspicillatus mitochondrion, complete genome
NC 026884.1	Fenneropenaeus merguiensis mitochondrion, complete genome
NC 026885.1	Fenneropenaeus penicillatus mitochondrion, complete genome
NC 026886.1	Oxyeleotris lineolata mitochondrion, complete genome
NC 026887.1	Ophiodon elongatus isolate 467 20140002 V mitochondrion, complete genome
NC 026888.1	Hexagrammos lagocephalus isolate AB-3F mitochondrion, complete genome
NC 026889.1	Erilepis zonifer voucher UW:153249 mitochondrion, complete genome
NC 026893.1	Pelophylax cypriensis isolate GM157-11 mitochondrion, complete genome
NC 026894.1	Pelophylax epeiroticus isolate MPFC1392 mitochondrion, complete genome
NC 026895.1	Pelophylax kurtmuelleri isolate MPFC1475 mitochondrion, complete genome
NC 026896.1	Pelophylax shqipericus isolate GM1013 mitochondrion, complete genome
NC 026897.1	Diploprion bifasciatum mitochondrion, complete genome
NC 026899.1	Cheilodactylus variegatus mitochondrion, complete genome
NC 026900.1	Abbottina obtusirostris mitochondrion, complete genome
NC 026902.1	Eleotris oxycephala mitochondrion, complete genome
NC 026904.1	Melanotaenia parkinsoni mitochondrion, complete genome
NC 026908.1	Illex argentinus mitochondrion, complete genome
NC 026910.1	Graphium chironides mitochondrion, complete genome
NC 026911.1	Poecile palustris voucher CEH14022 mitochondrion, complete genome
NC 026912.1	Coilia brachygnathus mitochondrion, complete genome
NC 026914.1	Daphnia magna mitochondrion, complete genome
NC 026915.1	Myospalax aspalax mitochondrion, complete genome
NC 026917.1	Lampetra aepyptera mitochondrion, complete genome
NC 026918.1	Parachromis managuensis mitochondrion, complete genome
NC 026919.1	Selenotoca multifasciata mitochondrion, complete genome
NC 018793.1	Cyclemys dentata mitochondrion, complete genome
NC 022141.1	Aethaloperca rogaa mitochondrion, complete genome
NC 022683.1	Arborophila ardens voucher B032 mitochondrion, complete genome
NC 027062.1	Luciogobius pallidus mitochondrion, complete genome
NC 027063.1	Sterechinus neumayeri mitochondrion, complete genome
NC 027086.1	Holothuria scabra mitochondrion, complete genome
NC 027087.1	Cacopsylla coccinea mitochondrion, complete genome
NC 027088.1	Polydactylus sextarius mitochondrion, complete genome
NC 027089.1	Cyclura pinguis isolate LB185 mitochondrion, complete genome
NC 027094.1	Callimorpha dominula voucher CDOMI20150314 mitochondrion, complete genome
NC 027100.1	Discosoma nummiforme mitochondrion, complete genome
NC 026973.1	Acrossocheilus parallens mitochondrion, complete genome
NC 026976.1	Macaca nemestrina mitochondrion, complete genome
NC 026977.1	Nephotettix cincticeps mitochondrion, complete genome
NC 026978.1	Obama sp. MAP-2014 mitochondrion, complete genome
NC 026983.1	Gnathostomula armata mitochondrion, complete genome
NC 026984.1	Gnathostomula paradoxa mitochondrion, complete genome
NC 026985.1	Lepidodermella squamata mitochondrion, complete genome
NC 026987.1	Melibe leonina mitochondrion, complete genome
NC 026988.1	Tritonia diomedea mitochondrion, complete genome
NC 026989.1	Synanceia verrucosa mitochondrion, complete genome
NC 026990.1	Polytremis jigongi voucher Pj WTMM 2 mitochondrion, complete genome
NC 026992.1	Sus barbatus mitochondrion, complete genome
NC 026994.1	Scombrops boops mitochondrial DNA, complete genome, specimen voucher: KPM-NI:37539
NC 026995.1	Goniada japonica mitochondrion, complete genome
NC 026996.1	Aldrichina grahami mitochondrion, complete genome
NC 026998.1	Strongylura anastomella mitochondrion, complete genome
NC 027001.1	Elaphe anomala voucher HRB14061805 mitochondrion, complete genome
NC 027067.1	Pitta nympha mitochondrion, complete genome
NC 027069.1	Bangana tungting mitochondrion, complete genome
NC 027070.1	Thamnaconus hypargyreus mitochondrion, complete genome
NC 027071.1	Antheraea frithi voucher IBSDIRWSA1 mitochondrion, complete genome
NC 027081.1	Carcharhinus brevipinna mitochondrion, complete genome
NC 027082.1	Clinostomum complanatum mitochondrion, complete genome
NC 027083.1	Lynx lynx mitochondrion, complete genome
NC 027084.1	Tanakia himantegus mitochondrion, complete genome
NC 027097.1	Plectorhinchus orientalis mitochondrion, complete genome
NC 027098.1	Plectorhinchus vittatus mitochondrion, complete genome
NC 027101.1	Amplexidiscus fenestrafer mitochondrion, complete genome
NC 027102.1	Corynactis californica mitochondrion, complete genome
NC 027103.1	Rhodactis indosinensis mitochondrion, complete genome
NC 027104.1	Rhodactis mussoides mitochondrion, complete genome
NC 027105.1	Corallimorphus profundus mitochondrion, complete genome
NC 027106.1	Ricordea yuma mitochondrion, complete genome
NC 027107.1	Pterocryptis cochinchinensis mitochondrion, complete genome
NC 027109.1	Euripus nyctelius mitochondrion, complete genome
NC 027111.1	Biston suppressaria mitochondrion, complete genome
NC 027112.1	Ogmocotyle sikae isolate OHX mitochondrion, complete genome
NC 027114.1	Galeruca daurica mitochondrion, complete genome
NC 027115.1	Catopuma temminckii mitochondrion, complete genome
NC 027116.1	Rimicaris exoculata mitochondrion, complete genome
NW 007361658.1	Colletotrichum graminicola M1.001 mitochondrion, whole genome shotgun sequence
NC 024183.1	Cultrichthys compressocorpus mitochondrion, complete genome
NC 024515.1	Climacium americanum mitochondrion, complete genome
NC 024516.1	Hypnum imponens mitochondrion, complete genome
NC 024517.1	Ulota hutchinsiae mitochondrion, complete genome
NC 024518.1	Buxbaumia aphylla mitochondrion, complete genome
NC 024519.1	Bartramia pomiformis mitochondrion, complete genome
NC 024520.1	Atrichum angustatum mitochondrion, complete genome
NC 024521.1	Sphagnum palustre mitochondrion, complete genome
NC 024522.1	Orthotrichum stellatum mitochondrion, complete genome
NC 024523.1	Funaria hygrometrica mitochondrion, complete genome
NC 024633.1	Tenebrio molitor mitochondrion, complete genome
NC 024640.1	Tadorna ferruginea mitochondrion, complete genome
NC 024676.1	Tetranychus kanzawai mitochondrion, complete genome
NC 024677.1	Tetranychus ludeni mitochondrion, complete genome
NC 024678.1	Tetranychus malaysiensis mitochondrion, complete genome
NC 024679.1	Tetranychus phaselus mitochondrion, complete genome
NC 024680.1	Tetranychus pueraricola mitochondrion, complete genome
NC 024266.1	Aegithalos fuliginosus mitochondrion, complete genome
NC 024267.1	Aegithalos bonvaloti mitochondrion, complete genome
NC 024268.1	Aegithalos glaucogularis mitochondrion, complete genome
NC 024514.1	Ptychomnion cygnisetum mitochondrion, complete genome
NC 024745.1	Brontostoma colossus mitochondrion, complete genome
NC 024868.1	Hyliota flavigaster voucher FMNH 440798 mitochondrion, complete genome
NC 024944.1	Parasitella parasitica strain CBS 412.66 mitochondrion, complete genome
NC 024946.1	Arnoglossus polyspilus mitochondrial DNA, complete genome
NC 024947.1	Bothus pantherinus mitochondrial DNA, complete genome
NC 024948.1	Citharoides macrolepidotus mitochondrial DNA, complete genome
NC 024949.1	Crossorhombus kobensis mitochondrial DNA, complete genome
NC 024950.1	Cyclopsetta fimbriata mitochondrial DNA, complete genome
NC 024951.1	Laeops lanceolata mitochondrial DNA, nearly complete genome
NC 024952.1	Lepidoblepharon ophthalmolepis mitochondrial DNA, complete genome
NC 024953.1	Neoachiropsetta milfordi mitochondrial DNA, complete genome
NC 025271.1	Capreolus pygargus isolate Cp5 mitochondrion, complete genome
NC 026903.1	Thitarodes gonggaensis mitochondrion, complete genome
NC 026997.1	Allonautilus scrobiculatus voucher AMNH:AMCC224119 mitochondrion, complete genome
NC 025757.1	Papilio helenus mitochondrion, complete genome
NC 026456.1	Neophocaena asiaeorientalis mitochondrion, complete genome
NW 012236426.1	Pseudogymnoascus destructans 20631-21 cont1.3580 mitochondrial, whole genome shotgun sequence
NC 027264.1	Saccharomyces cerevisiae isolate NCYC3594 mitochondrion, complete genome
NC 027143.1	Adelphocoris lineolatus mitochondrion, complete genome
NC 027144.1	Adelphocoris nigritylus mitochondrion, complete genome
NC 027156.1	Dendrolimus punctatus isolate 1 mitochondrion, complete genome
NC 027157.1	Dendrolimus tabulaeformis isolate 1 mitochondrion, complete genome
NC 027160.1	Odontobutis yaluensis mitochondrion, complete genome
NC 027162.1	Schizothorax lissolabiatus isolate NJNU20110817004 mitochondrion, complete genome
NC 027164.1	Coreoperca herzi mitochondrion, complete genome
NC 027165.1	Microphysogobio yaluensis mitochondrion, complete genome
NC 027166.1	Kichulchoia multifasciata mitochondrion, complete genome
NC 027167.1	Liobagrus mediadiposalis mitochondrion, complete genome
NC 027168.1	Sinocyclocheilus rhinocerous mitochondrion,complete genome
NC 027169.1	Sinocyclocheilus anshuiensis mitochondrion,complete genome
NC 027170.1	Hasora vitta mitochondrion, complete genome
NC 027171.1	Scortum barcoo mitochondrion, complete genome
NC 027173.1	Corvus macrorhynchos isolate SRI37 mitochondrion, complete genome
NC 027174.1	Loxostege sticticalis mitochondrion, complete genome
NC 027175.1	Ambastaia sidthimunki mitochondrion, complete genome
NC 027176.1	Luciola substriata mitochondrion, complete genome
NC 027178.1	Squilloides leptosquilla mitochondrion, complete genome
NC 027179.1	Trilophidia annulata voucher ANNU20141204 mitochondrion, complete genome
NC 027180.1	Platycnemis foliacea voucher PFOL20141204 mitochondrion, complete genome
NC 027181.1	Atrocalopteryx atrata voucher Agrion2014 mitochondrion, complete genome
NC 027182.1	Pristis pectinata mitochondrion, complete genome
NC 027183.1	Seriola rivoliana mitochondrion, complete genome
NC 027186.1	Conger japonicus mitochondrion, complete genome
NC 027187.1	Qinlingacris taibaiensis voucher QinTai2014 mitochondrion, complete genome
NC 027189.1	Tarimichthys bombifrons mitochondrion, complete genome
NC 027190.1	Oxyuris equi mitochondrion, complete genome
NC 027192.1	Barbatula barbatula mitochondrion, complete genome
NC 027193.1	Chaenogobius gulosus mitochondrion, complete genome
NC 027194.1	Lethocerus indicus mitochondrion, complete genome
NC 027228.1	Siniperca knerii x Siniperca chuatsi mitochondrion, complete genome
NC 027229.1	Eopsaltria griseogularis voucher B31918 mitochondrion, complete genome
NC 027230.1	Eopsaltria georgiana voucher B31892 mitochondrion, complete genome
NC 027231.1	Tregellasia capito voucher B31376 mitochondrion, complete genome
NC 027233.1	Bison priscus voucher SGE2 mitochondrion, complete genome
NC 027234.1	Enchelynassa canina voucher 352 mitochondrion, complete genome
NC 027237.1	Nyctalus noctula mitochondrion, complete genome
NC 027238.1	Trichogaster microlepis mitochondrion, complete genome
NC 027239.1	Liza macrolepis voucher 321 mitochondrion, complete genome
NC 027240.1	Gymnomuraena zebra voucher 348 mitochondrion, complete genome
NC 027241.1	Aethopyga gouldiae mitochondrion, complete genome
NC 027242.1	Crocidura orientalis voucher FMNH212778 mitochondrion, complete genome
NC 027243.1	Crocidura palawanensis voucher FMNH195992 mitochondrion, complete genome
NC 027244.1	Crocidura ninoyi voucher FMNH145685 mitochondrion, complete genome
NC 027245.1	Crocidura negrina voucher KU165049 mitochondrion, complete genome
NC 027246.1	Crocidura panayensis voucher KU164877 mitochondrion, complete genome
NC 027247.1	Crocidura grayi voucher KU165178 mitochondrion, complete genome
NC 027248.1	Crocidura mindorus voucher FMNH221890 mitochondrion, complete genome
NC 027249.1	Crocidura beatus voucher KU165969 mitochondrion, complete genome
NC 027251.1	Emberiza jankowskii isolate GHT-LB-07 mitochondrion, complete genome
NC 027253.1	Colias erate mitochondrion, complete genome
NC 027254.1	Bactrocera scutellata voucher SZYD13070003 A mitochondrion, complete genome
NC 027255.1	Gnathopogon imberbis mitochondrion, complete genome
NC 027256.1	Asbolus verrucosus mitochondrion, complete genome
NC 027257.1	Metaphire californica mitochondrion, complete genome
NC 027258.1	Amynthas gracilis mitochondrion, complete genome
NC 027260.1	Tinamus guttatus mitochondrion, complete genome
NC 027261.1	Uta stansburiana voucher UWBM 7605 mitochondrion, complete genome
NC 027263.1	Hasora anura mitochondrion, complete genome
NC 027267.1	Phalacrocorax carbo mitochondrion, complete genome
NC 027268.1	Aluterus monoceros mitochondrion, complete genome
NC 027270.1	Gnathopogon taeniellus mitochondrion, complete genome
NC 027271.1	Calicophoron microbothrioides mitochondrion, complete genome
NC 027273.1	Phoxinus oxycephalus voucher IHB-LHG20130605 mitochondrion, complete genome
NC 027274.1	Telmatobufo australis mitochondrion, complete genome
NC 027275.1	Phaethon lepturus mitochondrion, complete genome
NC 027277.1	Coregonus autumnalis mitochondrion, complete genome
NC 027278.1	Ictidomys tridecemlineatus mitochondrion, complete genome
NC 027279.1	Tetraogallus himalayensis voucher THIM20150414 mitochondrion, complete genome
NC 027281.1	Terapon jarbua mitochondrion, complete genome
NC 027283.1	Spermophilus dauricus mitochondrion, complete genome
NC 027284.1	Prunella montanella mitochondrion, complete genome
NC 027285.1	Acanthis flammea mitochondrion, complete genome
NC 027289.1	Haplochromis burtoni mitochondrion, complete genome
NC 027290.1	Bactrocera tau voucher SZYD13070005 A mitochondrion, complete genome
NC 027291.1	Beaufortia szechuanensis mitochondrion, complete genome
NC 027406.1	Gossypium hirsutum mitochondrion, complete genome
NC 027407.1	Gossypium harknessii mitochondrion, complete genome
NC 027413.1	Turbinaria ornata mitochondrion, complete genome
NC 027416.1	Penicillium roqueforti strain UASWS P1 mitochondrion, complete genome
NC 027422.1	Pseudogymnoascus pannorum strain NN050741 mitochondrion, complete genome
NC 027433.1	Torulaspora delbrueckii strain CBS 5448 mitochondrion, complete genome
NC 027408.1	Thymallus pallasii mitochondrion, complete genome
NC 027409.1	Thymallus tugarinae mitochondrion, complete genome
NC 027410.1	Thymallus yaluensis mitochondrion, complete genome
NC 027411.1	Thymallus burejensis mitochondrion, complete genome
NC 027412.1	Thymallus brevirostris mitochondrion, complete genome
NC 027414.1	Gandalfus puia mitochondrion, complete genome
NC 027417.1	Acipenser sturio mitochondrion, complete genome
NC 027418.1	Eothenomys melanogaster mitochondrion, complete genome
NC 027420.1	Recurvirostra avosetta voucher NJNU:ZBHH-2014002 mitochondrion, complete genome
NC 027421.1	Tylototriton taliangensis mitochondrion, complete genome
NC 027424.1	Macropus giganteus complete mitochondrial genome
NC 023381.1	Hyperolius marmoratus mitochondrion, complete genome
NC 027457.1	Torulaspora pretoriensis strain YB2430 mitochondrion, complete genome
NC 027458.1	Torulaspora franciscae strain Y6686 mitochondrion, complete genome
NC 027459.1	Torulaspora globosa strain CBS 2947 mitochondrion, complete genome
NC 027508.1	Sargassum vachellianum mitochondrion, complete genome
NC 027509.1	Diaporthe longicolla mitochondrion, complete genome
NC 027515.1	Syntrichia filaris mitochondrion, complete genome
NC 027517.1	Triplophysa yarkandensis mitochondrion, complete genome
NC 003029.1	Tetrahymena thermophila mitochondrion, complete genome
NC 006893.1	Crocidura russula mitochondrion, complete genome
NC 024820.1	Giraffa camelopardalis isolate Waza mitochondrion, complete genome
NC 009768.1	Agkistrodon piscivorus mitochondrion, complete genome
NC 025579.1	Falco columbarius mitochondrion, complete genome
NC 027596.1	Genicanthus semifasciatus mitochondrion, complete genome
NC 027616.1	Pyropia nitida voucher UC1966781 mitochondrion, complete genome
NC 012431.1	Anguis fragilis mitochondrion, complete genome
NC 022691.1	Isurus oxyrinchus mitochondrion, complete genome
NC 014048.1	Carettochelys insculpta mitochondrion, complete genome
NC 025520.1	Carcharhinus longimanus mitochondrion, complete genome
NC 027435.1	Macrognathus aculeatus mitochondrion, complete genome
NC 027437.1	Rhodeus fangi mitochondrion, complete genome
NC 027438.1	Sebastes vulpes mitochondrion, complete genome
NC 027439.1	Sebastes taczanowskii mitochondrion, complete genome
NC 027440.1	Sebastes hubbsi mitochondrion, complete genome
NC 027443.1	Spoladea recurvalis mitochondrion, complete genome
NC 027444.1	Sebastes minor mitochondrion, complete genome
NC 027445.1	Sebastes steindachneri mitochondrion, complete genome
NC 027446.1	Sebastes trivittatus mitochondrion, complete genome
NC 027447.1	Sebastes thompsoni mitochondrion, complete genome
NC 027449.1	Macaca cyclopis isolate Mc-mitogm12060805 mitochondrion, complete genome
NC 027452.1	Rhacophorus dennysi mitochondrion, complete genome
NC 027453.1	Hylocharis cyanus mitochondrion, complete genome
NC 027454.1	Oreotrochilus melanogaster mitochondrion, complete genome
NC 027455.1	Florisuga mellivora mitochondrion, complete genome
NC 027488.1	Haplothrips aculeatus mitochondrion, complete genome
NC 027489.1	Eurydema gebleri mitochondrion, complete genome
NC 027492.1	Carrhotus xanthogramma mitochondrion, complete genome
NC 027493.1	Dolicheulota formosensis mitochondrion, complete genome
NC 027494.1	Ochlerotatus vigilax isolate Mi140 mitochondrion, complete genome
NC 027495.1	Botia lohachata mitochondrion, complete genome
NC 027496.1	Eurynorhynchus pygmeus voucher NJNU:SBS01 mitochondrion, complete genome
NC 027497.1	Himantura hortlei isolate GN11211 mitochondrion, complete genome
NC 027498.1	Tor tor voucher TTSU-01 mitochondrion, complete genome
NC 027499.1	Dipus sagitta mitochondrion, complete genome
NC 027500.1	Euchoreutes naso mitochondrion, complete genome
NC 027501.1	Ambystoma bishopi mitochondrion, complete genome
NC 027502.1	Anopheles culicifacies B mitochondrion, complete genome
NC 027503.1	Pomacea maculata mitochondrion, complete genome
NC 027504.1	Eudocimus ruber mitochondrion, complete genome
NC 027505.1	Tylototriton shanjing mitochondrion, complete genome
NC 027506.1	Papilio demoleus mitochondrion, complete genome
NC 027507.1	Tylototriton wenxianensis mitochondrion, complete genome
NC 027516.1	Heliconius clysonymus voucher Heliconius clysonymus mitochondrion, complete genome
NC 027521.1	Dipturus trachyderma mitochondrion, complete genome
NC 027522.1	Acipenser schrenckii x Huso dauricus mitochondrion, complete genome
NC 027577.1	Aegorhinus superciliosus mitochondrion, complete genome
NC 027578.1	Eozapus setchuanus mitochondrion, complete genome
NC 027579.1	Sicista concolor mitochondrion, complete genome
NC 027580.1	Prosopocoilus gracilis mitochondrion, complete genome
NC 027582.1	Orestias ascotanensis mitochondrion, complete genome
NC 027583.1	Odontobutis interrupta mitochondrion, complete genome
NC 027584.1	Aegista diversifamilia mitochondrion, complete genome
NC 027585.1	Holacanthus africanus voucher 275 mitochondrion, complete genome
NC 027586.1	Holacanthus tricolor voucher 277 mitochondrion, complete genome
NC 027587.1	Icelus spatula mitochondrion, complete genome
NC 027588.1	Leptoclinus maculatus mitochondrion, complete genome
NC 027590.1	Dendrophyllia arbuscula mitochondrion, complete genome
NC 027591.1	Parochlus steinenii isolate Sejong01 mitochondrion, complete genome
NC 027593.1	Mesoplodon ginkgodens voucher NMNS17594 mitochondrion, complete genome
NC 027594.1	Holacanthus passer voucher 274 mitochondrion, complete genome
NC 027595.1	Holacanthus ciliaris voucher 279 mitochondrion, complete genome
NC 027597.1	Genicanthus bellus mitochondrion, complete genome
NC 027598.1	Centropyge venusta voucher 362 mitochondrion, complete genome
NC 027599.1	Paracentropyge multifasciata voucher 343 mitochondrion, complete genome
NC 027600.1	Ulcina olrikii mitochondrion, complete genome
NC 027601.1	Palaemon serenus strain APR1 mitochondrion, complete genome
NC 027602.1	Macrobrachium bullatum strain MAR41 mitochondrion, complete genome
NC 027603.1	Paratya australiensis strain APR12 mitochondrion, complete genome
NC 027604.1	Macaca leonina mitochondrion, complete genome
NC 027605.1	Elaphe schrenckii voucher HRB14061802 mitochondrion, complete genome
NC 027606.1	Asio flammeus mitochondrion, complete genome
NC 027608.1	Metanephrops thomsoni mitochondrion, complete genome
NC 027609.1	Amblyomma americanum mitochondrion, complete genome
NC 027610.1	Alicia sansibarensis mitochondrion, complete genome
NC 027611.1	Antholoba achates mitochondrion, complete genome
NC 027612.1	Halcampoides purpurea mitochondrion, complete genome
NC 027613.1	Isosicyonis striata mitochondrion, complete genome
NC 027614.1	Phymanthus crucifer mitochondrion, complete genome
NC 027615.1	Sagartia ornata mitochondrion, complete genome
NC 027617.1	Tor khudree voucher CIFEFGBTk-001 mitochondrion, complete genome
NC 027660.1	Hirsutella minnesotensis strain 3608 mitochondrion, complete genome
NC 027519.1	Petrosia ficiformis mitochondrion, complete genome
NC 027520.1	Crella elegans mitochondrion, complete genome
NC 027526.1	Porites rus mitochondrial complete genome, isolate 14846/IV/SATS-LN/2007
NC 011394.1	Ophiophagus hannah mitochondrion, complete genome
NC 015992.1	Tridentiger bifasciatus mitochondrion, complete genome
NC 018548.1	Larus brunnicephalus haplogroup A mitochondrion, complete genome
NC 018823.1	Tridentiger barbatus mitochondrion, complete genome
NC 020374.1	Echinococcus equinus mitochondrion, complete genome
NC 024059.2	Cirrhigaleus australis voucher GN4944 mitochondrion, complete genome
NC 024156.1	Amazilia versicolor mitochondrion, complete genome
NC 024271.1	Dastarcus helophoroides mitochondrion, complete genome
NC 025241.1	Scirtothrips dorsalis mitochondrion, complete genome
NC 025267.1	Uncinaria sanguinis haplotype 45 mitochondrion, complete genome
NC 025324.1	Ocypode ceratophthalmus complete mitochondrial genome, isolate Darwin1
NC 025571.1	Cyclograpsus granulosus complete mitochondrial genome
NC 025767.1	Leporinus piavussu mitochondrion, complete genome
NC 025768.1	Galactomyces candidum complete mitochondrial genome, strain CLIB 918
NC 026121.1	Orthotrichum speciosum voucher OL-M661543 mitochondrion, complete genome
NC 026195.1	Grundulus bogotensis voucher MPUJ 7078 mitochondrion, complete genome
NC 026228.1	Polytremis nascens voucher Pn MES 2 mitochondrion, complete genome
NC 026293.1	Parus major mitochondrion, complete genome
NC 026515.1	Hyoscyamus niger mitochondrion, complete genome
NC 026535.1	Pterophyllum scalare mitochondrion, complete genome
NC 026537.1	Oncorhynchus mykiss x Salmo salar mitochondrion, complete genome
NC 026543.1	Cyprinus carpio 'Furong' x Carassius auratus red var. mitochondrion, complete genome
NC 026554.1	Meloidogyne arenaria mitochondrion, complete genome
NC 026555.1	Meloidogyne enterolobii mitochondrion, complete genome
NC 026556.1	Meloidogyne javanica mitochondrion, complete genome
NC 026714.1	Triplophysa strauchii mitochondrion, complete genome
NC 026780.1	Manis tricuspis isolate GLC14 mitochondrion, complete genome
NC 026781.1	Manis javanica isolate T298 mitochondrion, complete genome
NC 027072.1	Leiopelma hochstetteri mitochondrion, complete genome
[truncated: 6,487 more rows]
