# Supplementary material for: Environmental palaeogenomic reconstruction of an Ice Age algal population
Source: Commun Biol. 2021 Feb 16;4:220. doi: 10.1038/s42003-021-01710-4 (PMC7887274; doi:10.1038/s42003-021-01710-4)
Supplement: Supplementary file 9 — Supplementary Data 6 [file 42003_2021_1710_MOESM9_ESM.xlsx]

## Sheet: Nannochloropsis results
Total read count	Total repeat count	EMBL_143_identity	EMBL_143_family	EMBL_143_family_name	EMBL_143_genus	EMBL_143_genus_name	EMBL_143_rank	EMBL_143_scientific_name	EMBL_143_taxid	Updated identification	sequence	totread_sample.A08_1088_R	avgpread_sample.A08_1088_R	totrep_sample.A08_1088_R	proprep_sample.A08_1088_R	totread_sample.A08_1092_R	avgpread_sample.A08_1092_R	totrep_sample.A08_1092_R	proprep_sample.A08_1092_R	totread_sample.A08_1096_R	avgpread_sample.A08_1096_R	totrep_sample.A08_1096_R	proprep_sample.A08_1096_R	totread_sample.A08_1100_R	avgpread_sample.A08_1100_R	totrep_sample.A08_1100_R	proprep_sample.A08_1100_R	totread_sample.A08_1104_R	avgpread_sample.A08_1104_R	totrep_sample.A08_1104_R	proprep_sample.A08_1104_R	totread_sample.A08_1108_R	avgpread_sample.A08_1108_R	totrep_sample.A08_1108_R	proprep_sample.A08_1108_R	totread_sample.A08_1111_R	avgpread_sample.A08_1111_R	totrep_sample.A08_1111_R	proprep_sample.A08_1111_R	totread_sample.A08_1116_R	avgpread_sample.A08_1116_R	totrep_sample.A08_1116_R	proprep_sample.A08_1116_R	totread_sample.A08_1120_R	avgpread_sample.A08_1120_R	totrep_sample.A08_1120_R	proprep_sample.A08_1120_R	totread_sample.A08_1124_R	avgpread_sample.A08_1124_R
271661	295	1	425072	Monodopsidaceae	5748	Nannochloropsis	species	Nannochloropsis gaditana	72520	Nannochloropsis sp. - Andøya shotgun low frequency variant	ctcataaaaatg	133	0.25	2	0.25	133	0.353668	4	0.5	0	0	0	0	0	0	0	0	197	0.125	1	0.125	0	0	0	0	9	0.125	1	0.125	0	0	0	0	0	0	0	0	0	0
157759	226	1	425072	Monodopsidaceae	5748	Nannochloropsis	genus	Nannochloropsis	5748	Nannochloropsis sp. - Andøya shotgun high frequency variant	ctcatgaaaatg	0	0	0	0	0	0	0	0	0	0	0	0	0	0	0	0	0	0	0	0	0	0	0	0	0	0	0	0	0	0	0	0	0	0	0	0	0	0
30136	11	1	425072	Monodopsidaceae	5748	Nannochloropsis	species	Nannochloropsis granulata	43926	Nannochloropsis granulata	ctcatgaaagtg	0	0	0	0	0	0	0	0	0	0	0	0	0	0	0	0	0	0	0	0	0	0	0	0	0	0	0	0	0	0	0	0	0	0	0	0	0	0
[truncated: 886 more columns]
