# Supplementary material for: Environmental palaeogenomic reconstruction of an Ice Age algal population
Source: Commun Biol. 2021 Feb 16;4:220. doi: 10.1038/s42003-021-01710-4 (PMC7887274; doi:10.1038/s42003-021-01710-4)
Supplement: Supplementary file 11 — Supplementary Data 8 [file 42003_2021_1710_MOESM11_ESM.xlsx]

## Sheet: Skartjørna
Tag lookup table for the Skartjørna metabarcode data.
Data accession code: ERR4128913
# Experiment	Sample	Tags	Forward primer	Rerverse Primer
Skartjørna	K01-R1	tgagagct:tgagagct	GGGCAATCCTGAGCCAA	CCATTGAGTCTCTGCACCTATC	F
Skartjørna	K01-R2	tgcaagag:tgcaagag	GGGCAATCCTGAGCCAA	CCATTGAGTCTCTGCACCTATC	F
Skartjørna	K01-R3	tcgcatac:tcgcatac	GGGCAATCCTGAGCCAA	CCATTGAGTCTCTGCACCTATC	F
Skartjørna	K01-R4	agctgtga:agctgtga	GGGCAATCCTGAGCCAA	CCATTGAGTCTCTGCACCTATC	F
Skartjørna	K02-R1	aattgccg:aattgccg	GGGCAATCCTGAGCCAA	CCATTGAGTCTCTGCACCTATC	F
Skartjørna	K02-R2	tccatacg:tccatacg	GGGCAATCCTGAGCCAA	CCATTGAGTCTCTGCACCTATC	F
Skartjørna	K02-R3	attctcgc:attctcgc	GGGCAATCCTGAGCCAA	CCATTGAGTCTCTGCACCTATC	F
Skartjørna	K02-R4	gaaggaag:gaaggaag	GGGCAATCCTGAGCCAA	CCATTGAGTCTCTGCACCTATC	F
Skartjørna	K03-R1	tcagtcga:tcagtcga	GGGCAATCCTGAGCCAA	CCATTGAGTCTCTGCACCTATC	F
Skartjørna	K03-R2	gtgcctat:gtgcctat	GGGCAATCCTGAGCCAA	CCATTGAGTCTCTGCACCTATC	F
Skartjørna	K03-R3	accgcata:accgcata	GGGCAATCCTGAGCCAA	CCATTGAGTCTCTGCACCTATC	F
Skartjørna	K03-R4	ctagcaga:ctagcaga	GGGCAATCCTGAGCCAA	CCATTGAGTCTCTGCACCTATC	F
Skartjørna	K04-R1	atggaggt:atggaggt	GGGCAATCCTGAGCCAA	CCATTGAGTCTCTGCACCTATC	F
Skartjørna	K04-R2	gatatcgc:gatatcgc	GGGCAATCCTGAGCCAA	CCATTGAGTCTCTGCACCTATC	F
Skartjørna	K04-R3	agcaactg:agcaactg	GGGCAATCCTGAGCCAA	CCATTGAGTCTCTGCACCTATC	F
Skartjørna	K04-R4	gaagtgtg:gaagtgtg	GGGCAATCCTGAGCCAA	CCATTGAGTCTCTGCACCTATC	F
Skartjørna	K05-R1	caggaaca:caggaaca	GGGCAATCCTGAGCCAA	CCATTGAGTCTCTGCACCTATC	F
Skartjørna	K05-R2	aatgccag:aatgccag	GGGCAATCCTGAGCCAA	CCATTGAGTCTCTGCACCTATC	F
Skartjørna	K05-R3	caggtgtt:caggtgtt	GGGCAATCCTGAGCCAA	CCATTGAGTCTCTGCACCTATC	F
Skartjørna	K05-R4	tatgcagg:tatgcagg	GGGCAATCCTGAGCCAA	CCATTGAGTCTCTGCACCTATC	F
Skartjørna	K06-R1	aaccaacg:aaccaacg	GGGCAATCCTGAGCCAA	CCATTGAGTCTCTGCACCTATC	F
Skartjørna	K06-R2	cggtcatt:cggtcatt	GGGCAATCCTGAGCCAA	CCATTGAGTCTCTGCACCTATC	F
Skartjørna	K06-R3	ttcgacgt:ttcgacgt	GGGCAATCCTGAGCCAA	CCATTGAGTCTCTGCACCTATC	F
Skartjørna	K06-R4	cgagatca:cgagatca	GGGCAATCCTGAGCCAA	CCATTGAGTCTCTGCACCTATC	F
Skartjørna	K07-R1	tagagctg:tagagctg	GGGCAATCCTGAGCCAA	CCATTGAGTCTCTGCACCTATC	F
Skartjørna	K07-R2	tgcgaatg:tgcgaatg	GGGCAATCCTGAGCCAA	CCATTGAGTCTCTGCACCTATC	F
Skartjørna	K07-R3	tcgttcac:tcgttcac	GGGCAATCCTGAGCCAA	CCATTGAGTCTCTGCACCTATC	F
Skartjørna	K07-R4	gcctatct:gcctatct	GGGCAATCCTGAGCCAA	CCATTGAGTCTCTGCACCTATC	F
Skartjørna	K08-R1	tccaagca:tccaagca	GGGCAATCCTGAGCCAA	CCATTGAGTCTCTGCACCTATC	F
Skartjørna	K08-R2	catcggat:catcggat	GGGCAATCCTGAGCCAA	CCATTGAGTCTCTGCACCTATC	F
Skartjørna	K08-R3	gcacattc:gcacattc	GGGCAATCCTGAGCCAA	CCATTGAGTCTCTGCACCTATC	F
Skartjørna	K08-R4	gaattggc:gaattggc	GGGCAATCCTGAGCCAA	CCATTGAGTCTCTGCACCTATC	F
Skartjørna	K09-R1	tagccact:tagccact	GGGCAATCCTGAGCCAA	CCATTGAGTCTCTGCACCTATC	F
Skartjørna	K09-R2	ggtagttc:ggtagttc	GGGCAATCCTGAGCCAA	CCATTGAGTCTCTGCACCTATC	F
Skartjørna	K09-R3	ttcgatcg:ttcgatcg	GGGCAATCCTGAGCCAA	CCATTGAGTCTCTGCACCTATC	F
Skartjørna	K09-R4	ttgacggt:ttgacggt	GGGCAATCCTGAGCCAA	CCATTGAGTCTCTGCACCTATC	F
Skartjørna	K10-R1	ctgtcaac:ctgtcaac	GGGCAATCCTGAGCCAA	CCATTGAGTCTCTGCACCTATC	F
Skartjørna	K10-R2	cggcataa:cggcataa	GGGCAATCCTGAGCCAA	CCATTGAGTCTCTGCACCTATC	F
Skartjørna	K10-R3	accttgtg:accttgtg	GGGCAATCCTGAGCCAA	CCATTGAGTCTCTGCACCTATC	F
Skartjørna	K10-R4	gcggtatt:gcggtatt	GGGCAATCCTGAGCCAA	CCATTGAGTCTCTGCACCTATC	F
Skartjørna	K11-R1	ggattcga:ggattcga	GGGCAATCCTGAGCCAA	CCATTGAGTCTCTGCACCTATC	F
Skartjørna	K11-R2	gatgcctt:gatgcctt	GGGCAATCCTGAGCCAA	CCATTGAGTCTCTGCACCTATC	F
Skartjørna	K11-R3	ccaatagc:ccaatagc	GGGCAATCCTGAGCCAA	CCATTGAGTCTCTGCACCTATC	F
Skartjørna	K11-R4	ccgtaaga:ccgtaaga	GGGCAATCCTGAGCCAA	CCATTGAGTCTCTGCACCTATC	F
Skartjørna	K12-R1	gatacgct:gatacgct	GGGCAATCCTGAGCCAA	CCATTGAGTCTCTGCACCTATC	F
Skartjørna	K12-R2	tagtcgag:tagtcgag	GGGCAATCCTGAGCCAA	CCATTGAGTCTCTGCACCTATC	F
Skartjørna	K12-R3	atcaccag:atcaccag	GGGCAATCCTGAGCCAA	CCATTGAGTCTCTGCACCTATC	F
Skartjørna	K12-R4	aggtgact:aggtgact	GGGCAATCCTGAGCCAA	CCATTGAGTCTCTGCACCTATC	F
Skartjørna	K13-R1	gtcacaga:gtcacaga	GGGCAATCCTGAGCCAA	CCATTGAGTCTCTGCACCTATC	F
Skartjørna	K13-R2	attcgcag:attcgcag	GGGCAATCCTGAGCCAA	CCATTGAGTCTCTGCACCTATC	F
Skartjørna	K13-R3	ccacactt:ccacactt	GGGCAATCCTGAGCCAA	CCATTGAGTCTCTGCACCTATC	F
Skartjørna	K13-R4	tgcaacga:tgcaacga	GGGCAATCCTGAGCCAA	CCATTGAGTCTCTGCACCTATC	F
Skartjørna	K14-R1	cgcgtaat:cgcgtaat	GGGCAATCCTGAGCCAA	CCATTGAGTCTCTGCACCTATC	F
Skartjørna	K14-R2	cgtctaca:cgtctaca	GGGCAATCCTGAGCCAA	CCATTGAGTCTCTGCACCTATC	F
Skartjørna	K14-R3	agctcaag:agctcaag	GGGCAATCCTGAGCCAA	CCATTGAGTCTCTGCACCTATC	F
Skartjørna	K14-R4	tgtgcttg:tgtgcttg	GGGCAATCCTGAGCCAA	CCATTGAGTCTCTGCACCTATC	F
Skartjørna	K15-R1	agacatcc:agacatcc	GGGCAATCCTGAGCCAA	CCATTGAGTCTCTGCACCTATC	F
Skartjørna	K15-R2	atgagcac:atgagcac	GGGCAATCCTGAGCCAA	CCATTGAGTCTCTGCACCTATC	F
Skartjørna	K15-R3	tcgttgct:tcgttgct	GGGCAATCCTGAGCCAA	CCATTGAGTCTCTGCACCTATC	F
Skartjørna	K15-R4	accagtac:accagtac	GGGCAATCCTGAGCCAA	CCATTGAGTCTCTGCACCTATC	F
Skartjørna	KPCR-R1	ctgttgtg:ctgttgtg	GGGCAATCCTGAGCCAA	CCATTGAGTCTCTGCACCTATC	F
Skartjørna	KPCR-R2	agatggag:agatggag	GGGCAATCCTGAGCCAA	CCATTGAGTCTCTGCACCTATC	F
Skartjørna	KPCR-R3	gaagctga:gaagctga	GGGCAATCCTGAGCCAA	CCATTGAGTCTCTGCACCTATC	F
Skartjørna	KPCR-R4	acggaact:acggaact	GGGCAATCCTGAGCCAA	CCATTGAGTCTCTGCACCTATC	F
Skartjørna	STA1099-R1	agaatgcc:agaatgcc	GGGCAATCCTGAGCCAA	CCATTGAGTCTCTGCACCTATC	F
Skartjørna	STA1099-R2	aagaaccg:aagaaccg	GGGCAATCCTGAGCCAA	CCATTGAGTCTCTGCACCTATC	F
Skartjørna	STA1099-R3	gaactcgt:gaactcgt	GGGCAATCCTGAGCCAA	CCATTGAGTCTCTGCACCTATC	F
Skartjørna	STA1099-R4	atcggatg:atcggatg	GGGCAATCCTGAGCCAA	CCATTGAGTCTCTGCACCTATC	F
Skartjørna	STA1111-R1	ggatgtct:ggatgtct	GGGCAATCCTGAGCCAA	CCATTGAGTCTCTGCACCTATC	F
Skartjørna	STA1111-R2	cttcaacg:cttcaacg	GGGCAATCCTGAGCCAA	CCATTGAGTCTCTGCACCTATC	F
Skartjørna	STA1111-R3	tctaaccg:tctaaccg	GGGCAATCCTGAGCCAA	CCATTGAGTCTCTGCACCTATC	F
Skartjørna	STA1111-R4	atcgctga:atcgctga	GGGCAATCCTGAGCCAA	CCATTGAGTCTCTGCACCTATC	F
Skartjørna	STA1123-R1	gtgtgaag:gtgtgaag	GGGCAATCCTGAGCCAA	CCATTGAGTCTCTGCACCTATC	F
Skartjørna	STA1123-R2	catcgatg:catcgatg	GGGCAATCCTGAGCCAA	CCATTGAGTCTCTGCACCTATC	F
Skartjørna	STA1123-R3	aaggctgt:aaggctgt	GGGCAATCCTGAGCCAA	CCATTGAGTCTCTGCACCTATC	F
Skartjørna	STA1123-R4	acgtctac:acgtctac	GGGCAATCCTGAGCCAA	CCATTGAGTCTCTGCACCTATC	F
Skartjørna	STA1133-R1	cgccaatt:cgccaatt	GGGCAATCCTGAGCCAA	CCATTGAGTCTCTGCACCTATC	F
Skartjørna	STA1133-R2	tcgagcat:tcgagcat	GGGCAATCCTGAGCCAA	CCATTGAGTCTCTGCACCTATC	F
Skartjørna	STA1133-R3	gcacttga:gcacttga	GGGCAATCCTGAGCCAA	CCATTGAGTCTCTGCACCTATC	F
Skartjørna	STA1133-R4	gtcaatgc:gtcaatgc	GGGCAATCCTGAGCCAA	CCATTGAGTCTCTGCACCTATC	F
Skartjørna	STA1139-R1	gatagagg:gatagagg	GGGCAATCCTGAGCCAA	CCATTGAGTCTCTGCACCTATC	F
Skartjørna	STA1139-R2	ggttactg:ggttactg	GGGCAATCCTGAGCCAA	CCATTGAGTCTCTGCACCTATC	F
Skartjørna	STA1139-R3	ccacgtta:ccacgtta	GGGCAATCCTGAGCCAA	CCATTGAGTCTCTGCACCTATC	F
Skartjørna	STA1139-R4	ctaggtgt:ctaggtgt	GGGCAATCCTGAGCCAA	CCATTGAGTCTCTGCACCTATC	F
Skartjørna	STA1153-R1	aacgagtg:aacgagtg	GGGCAATCCTGAGCCAA	CCATTGAGTCTCTGCACCTATC	F
Skartjørna	STA1153-R2	tgaagtcg:tgaagtcg	GGGCAATCCTGAGCCAA	CCATTGAGTCTCTGCACCTATC	F
Skartjørna	STA1153-R3	tggtcgta:tggtcgta	GGGCAATCCTGAGCCAA	CCATTGAGTCTCTGCACCTATC	F
Skartjørna	STA1153-R4	cttgtgac:cttgtgac	GGGCAATCCTGAGCCAA	CCATTGAGTCTCTGCACCTATC	F
Skartjørna	STA1165-R1	cgcataga:cgcataga	GGGCAATCCTGAGCCAA	CCATTGAGTCTCTGCACCTATC	F
Skartjørna	STA1165-R2	tcgactct:tcgactct	GGGCAATCCTGAGCCAA	CCATTGAGTCTCTGCACCTATC	F
Skartjørna	STA1165-R3	ttcgtgct:ttcgtgct	GGGCAATCCTGAGCCAA	CCATTGAGTCTCTGCACCTATC	F
Skartjørna	STA1165-R4	aggtagtg:aggtagtg	GGGCAATCCTGAGCCAA	CCATTGAGTCTCTGCACCTATC	F
Skartjørna	STA1177-R1	gaggacta:gaggacta	GGGCAATCCTGAGCCAA	CCATTGAGTCTCTGCACCTATC	F
Skartjørna	STA1177-R2	cgtaagtc:cgtaagtc	GGGCAATCCTGAGCCAA	CCATTGAGTCTCTGCACCTATC	F
Skartjørna	STA1177-R3	tggcgtta:tggcgtta	GGGCAATCCTGAGCCAA	CCATTGAGTCTCTGCACCTATC	F
Skartjørna	STA1177-R4	aatacggc:aatacggc	GGGCAATCCTGAGCCAA	CCATTGAGTCTCTGCACCTATC	F
Skartjørna	STA1189-R1	aacctagc:aacctagc	GGGCAATCCTGAGCCAA	CCATTGAGTCTCTGCACCTATC	F
Skartjørna	STA1189-R2	tcctggta:tcctggta	GGGCAATCCTGAGCCAA	CCATTGAGTCTCTGCACCTATC	F
Skartjørna	STA1189-R3	gcaatggt:gcaatggt	GGGCAATCCTGAGCCAA	CCATTGAGTCTCTGCACCTATC	F
Skartjørna	STA1189-R4	ccgaacaa:ccgaacaa	GGGCAATCCTGAGCCAA	CCATTGAGTCTCTGCACCTATC	F
Skartjørna	STA1199-R1	gtgtagtc:gtgtagtc	GGGCAATCCTGAGCCAA	CCATTGAGTCTCTGCACCTATC	F
Skartjørna	STA1199-R2	accactca:accactca	GGGCAATCCTGAGCCAA	CCATTGAGTCTCTGCACCTATC	F
Skartjørna	STA1199-R3	gcaatcca:gcaatcca	GGGCAATCCTGAGCCAA	CCATTGAGTCTCTGCACCTATC	F
Skartjørna	STA1199-R4	atcgagac:atcgagac	GGGCAATCCTGAGCCAA	CCATTGAGTCTCTGCACCTATC	F
Skartjørna	STA1209-R1	caacctca:caacctca	GGGCAATCCTGAGCCAA	CCATTGAGTCTCTGCACCTATC	F
Skartjørna	STA1209-R2	tcgaagtg:tcgaagtg	GGGCAATCCTGAGCCAA	CCATTGAGTCTCTGCACCTATC	F
Skartjørna	STA1209-R3	gaactgca:gaactgca	GGGCAATCCTGAGCCAA	CCATTGAGTCTCTGCACCTATC	F
Skartjørna	STA1209-R4	tccttagc:tccttagc	GGGCAATCCTGAGCCAA	CCATTGAGTCTCTGCACCTATC	F
Skartjørna	STA1223-R1	cgatgagt:cgatgagt	GGGCAATCCTGAGCCAA	CCATTGAGTCTCTGCACCTATC	F
Skartjørna	STA1223-R2	catcagca:catcagca	GGGCAATCCTGAGCCAA	CCATTGAGTCTCTGCACCTATC	F
Skartjørna	STA1223-R3	tacagcct:tacagcct	GGGCAATCCTGAGCCAA	CCATTGAGTCTCTGCACCTATC	F
Skartjørna	STA1223-R4	ccattgca:ccattgca	GGGCAATCCTGAGCCAA	CCATTGAGTCTCTGCACCTATC	F
Skartjørna	STA1231-R1	ctggttga:ctggttga	GGGCAATCCTGAGCCAA	CCATTGAGTCTCTGCACCTATC	F
Skartjørna	STA1231-R2	tccttcca:tccttcca	GGGCAATCCTGAGCCAA	CCATTGAGTCTCTGCACCTATC	F
Skartjørna	STA1231-R3	caacagtg:caacagtg	GGGCAATCCTGAGCCAA	CCATTGAGTCTCTGCACCTATC	F
Skartjørna	STA1231-R4	acgtcaca:acgtcaca	GGGCAATCCTGAGCCAA	CCATTGAGTCTCTGCACCTATC	F
Skartjørna	STA1238-R1	acacaggt:acacaggt	GGGCAATCCTGAGCCAA	CCATTGAGTCTCTGCACCTATC	F
Skartjørna	STA1238-R2	catccagt:catccagt	GGGCAATCCTGAGCCAA	CCATTGAGTCTCTGCACCTATC	F
Skartjørna	STA1238-R3	acctgcaa:acctgcaa	GGGCAATCCTGAGCCAA	CCATTGAGTCTCTGCACCTATC	F
Skartjørna	STA1238-R4	caatccgt:caatccgt	GGGCAATCCTGAGCCAA	CCATTGAGTCTCTGCACCTATC	F
Skartjørna	STA1249-R1	aacgcgat:aacgcgat	GGGCAATCCTGAGCCAA	CCATTGAGTCTCTGCACCTATC	F
Skartjørna	STA1249-R2	agatctcg:agatctcg	GGGCAATCCTGAGCCAA	CCATTGAGTCTCTGCACCTATC	F
Skartjørna	STA1249-R3	gaagatcc:gaagatcc	GGGCAATCCTGAGCCAA	CCATTGAGTCTCTGCACCTATC	F
Skartjørna	STA1249-R4	actactgg:actactgg	GGGCAATCCTGAGCCAA	CCATTGAGTCTCTGCACCTATC	F
Skartjørna	STA1259-R1	gttaacgg:gttaacgg	GGGCAATCCTGAGCCAA	CCATTGAGTCTCTGCACCTATC	F
Skartjørna	STA1259-R2	gttgagag:gttgagag	GGGCAATCCTGAGCCAA	CCATTGAGTCTCTGCACCTATC	F
Skartjørna	STA1259-R3	ttctaggc:ttctaggc	GGGCAATCCTGAGCCAA	CCATTGAGTCTCTGCACCTATC	F
Skartjørna	STA1259-R4	cacagagt:cacagagt	GGGCAATCCTGAGCCAA	CCATTGAGTCTCTGCACCTATC	F
Skartjørna	STA1267-R1	acactcct:acactcct	GGGCAATCCTGAGCCAA	CCATTGAGTCTCTGCACCTATC	F
Skartjørna	STA1267-R2	acaggtca:acaggtca	GGGCAATCCTGAGCCAA	CCATTGAGTCTCTGCACCTATC	F
Skartjørna	STA1267-R3	tatcctcc:tatcctcc	GGGCAATCCTGAGCCAA	CCATTGAGTCTCTGCACCTATC	F
Skartjørna	STA1267-R4	cacactct:cacactct	GGGCAATCCTGAGCCAA	CCATTGAGTCTCTGCACCTATC	F
Skartjørna	STB0918-R1	acactagg:acactagg	GGGCAATCCTGAGCCAA	CCATTGAGTCTCTGCACCTATC	F
Skartjørna	STB0918-R2	ggactatg:ggactatg	GGGCAATCCTGAGCCAA	CCATTGAGTCTCTGCACCTATC	F
Skartjørna	STB0918-R3	ggtgtaag:ggtgtaag	GGGCAATCCTGAGCCAA	CCATTGAGTCTCTGCACCTATC	F
Skartjørna	STB0918-R4	cctaagct:cctaagct	GGGCAATCCTGAGCCAA	CCATTGAGTCTCTGCACCTATC	F
Skartjørna	STB0930-R1	ggatagca:ggatagca	GGGCAATCCTGAGCCAA	CCATTGAGTCTCTGCACCTATC	F
Skartjørna	STB0930-R2	agagctac:agagctac	GGGCAATCCTGAGCCAA	CCATTGAGTCTCTGCACCTATC	F
Skartjørna	STB0930-R3	tcggactt:tcggactt	GGGCAATCCTGAGCCAA	CCATTGAGTCTCTGCACCTATC	F
Skartjørna	STB0930-R4	tctcgtca:tctcgtca	GGGCAATCCTGAGCCAA	CCATTGAGTCTCTGCACCTATC	F
Skartjørna	STB0944-R1	agaagagg:agaagagg	GGGCAATCCTGAGCCAA	CCATTGAGTCTCTGCACCTATC	F
Skartjørna	STB0944-R2	atacgtgc:atacgtgc	GGGCAATCCTGAGCCAA	CCATTGAGTCTCTGCACCTATC	F
Skartjørna	STB0944-R3	aaggacac:aaggacac	GGGCAATCCTGAGCCAA	CCATTGAGTCTCTGCACCTATC	F
Skartjørna	STB0944-R4	tctctcgt:tctctcgt	GGGCAATCCTGAGCCAA	CCATTGAGTCTCTGCACCTATC	F
Skartjørna	STB0956-R1	acacacag:acacacag	GGGCAATCCTGAGCCAA	CCATTGAGTCTCTGCACCTATC	F
Skartjørna	STB0956-R2	aactgtcc:aactgtcc	GGGCAATCCTGAGCCAA	CCATTGAGTCTCTGCACCTATC	F
Skartjørna	STB0956-R3	gaacgact:gaacgact	GGGCAATCCTGAGCCAA	CCATTGAGTCTCTGCACCTATC	F
Skartjørna	STB0956-R4	accgtctt:accgtctt	GGGCAATCCTGAGCCAA	CCATTGAGTCTCTGCACCTATC	F
Skartjørna	STB0968-R1	agaacgtg:agaacgtg	GGGCAATCCTGAGCCAA	CCATTGAGTCTCTGCACCTATC	F
Skartjørna	STB0968-R2	gagctaga:gagctaga	GGGCAATCCTGAGCCAA	CCATTGAGTCTCTGCACCTATC	F
Skartjørna	STB0968-R3	aatcacgg:aatcacgg	GGGCAATCCTGAGCCAA	CCATTGAGTCTCTGCACCTATC	F
Skartjørna	STB0968-R4	gccagtta:gccagtta	GGGCAATCCTGAGCCAA	CCATTGAGTCTCTGCACCTATC	F
Skartjørna	STB0980-R1	cacggata:cacggata	GGGCAATCCTGAGCCAA	CCATTGAGTCTCTGCACCTATC	F
Skartjørna	STB0980-R2	cttcaggt:cttcaggt	GGGCAATCCTGAGCCAA	CCATTGAGTCTCTGCACCTATC	F
Skartjørna	STB0980-R3	ttccgctt:ttccgctt	GGGCAATCCTGAGCCAA	CCATTGAGTCTCTGCACCTATC	F
Skartjørna	STB0980-R4	tgtcgtac:tgtcgtac	GGGCAATCCTGAGCCAA	CCATTGAGTCTCTGCACCTATC	F
Skartjørna	STB0992-R1	aacctcag:aacctcag	GGGCAATCCTGAGCCAA	CCATTGAGTCTCTGCACCTATC	F
Skartjørna	STB0992-R2	gagtacag:gagtacag	GGGCAATCCTGAGCCAA	CCATTGAGTCTCTGCACCTATC	F
Skartjørna	STB0992-R3	agcgacat:agcgacat	GGGCAATCCTGAGCCAA	CCATTGAGTCTCTGCACCTATC	F
Skartjørna	STB0992-R4	ttgagagg:ttgagagg	GGGCAATCCTGAGCCAA	CCATTGAGTCTCTGCACCTATC	F
Skartjørna	STB1006-R1	cgcatctt:cgcatctt	GGGCAATCCTGAGCCAA	CCATTGAGTCTCTGCACCTATC	F
Skartjørna	STB1006-R2	tcgagaca:tcgagaca	GGGCAATCCTGAGCCAA	CCATTGAGTCTCTGCACCTATC	F
Skartjørna	STB1006-R3	ttcgttgc:ttcgttgc	GGGCAATCCTGAGCCAA	CCATTGAGTCTCTGCACCTATC	F
Skartjørna	STB1006-R4	cgaaggat:cgaaggat	GGGCAATCCTGAGCCAA	CCATTGAGTCTCTGCACCTATC	F
Skartjørna	STB1018-R1	tagcaagg:tagcaagg	GGGCAATCCTGAGCCAA	CCATTGAGTCTCTGCACCTATC	F
Skartjørna	STB1018-R2	gtgcattg:gtgcattg	GGGCAATCCTGAGCCAA	CCATTGAGTCTCTGCACCTATC	F
Skartjørna	STB1018-R3	ctacagac:ctacagac	GGGCAATCCTGAGCCAA	CCATTGAGTCTCTGCACCTATC	F
Skartjørna	STB1018-R4	tctgttcg:tctgttcg	GGGCAATCCTGAGCCAA	CCATTGAGTCTCTGCACCTATC	F
Skartjørna	STB1032-R1	cagtagac:cagtagac	GGGCAATCCTGAGCCAA	CCATTGAGTCTCTGCACCTATC	F
Skartjørna	STB1032-R2	aactgagg:aactgagg	GGGCAATCCTGAGCCAA	CCATTGAGTCTCTGCACCTATC	F
Skartjørna	STB1032-R3	taacgctc:taacgctc	GGGCAATCCTGAGCCAA	CCATTGAGTCTCTGCACCTATC	F
Skartjørna	STB1032-R4	tgccttga:tgccttga	GGGCAATCCTGAGCCAA	CCATTGAGTCTCTGCACCTATC	F
Skartjørna	STB1044-R1	gagttcct:gagttcct	GGGCAATCCTGAGCCAA	CCATTGAGTCTCTGCACCTATC	F
Skartjørna	STB1044-R2	caatggct:caatggct	GGGCAATCCTGAGCCAA	CCATTGAGTCTCTGCACCTATC	F
Skartjørna	STB1044-R3	acctctgt:acctctgt	GGGCAATCCTGAGCCAA	CCATTGAGTCTCTGCACCTATC	F
Skartjørna	STB1044-R4	aggcaagt:aggcaagt	GGGCAATCCTGAGCCAA	CCATTGAGTCTCTGCACCTATC	F
Skartjørna	STB1054-R1	ggatgatc:ggatgatc	GGGCAATCCTGAGCCAA	CCATTGAGTCTCTGCACCTATC	F
Skartjørna	STB1054-R2	agagtctg:agagtctg	GGGCAATCCTGAGCCAA	CCATTGAGTCTCTGCACCTATC	F
Skartjørna	STB1054-R3	aaggcatg:aaggcatg	GGGCAATCCTGAGCCAA	CCATTGAGTCTCTGCACCTATC	F
Skartjørna	STB1054-R4	cagaacgt:cagaacgt	GGGCAATCCTGAGCCAA	CCATTGAGTCTCTGCACCTATC	F
Skartjørna	STB1064-R1	tccagatc:tccagatc	GGGCAATCCTGAGCCAA	CCATTGAGTCTCTGCACCTATC	F
Skartjørna	STB1064-R2	acaagctg:acaagctg	GGGCAATCCTGAGCCAA	CCATTGAGTCTCTGCACCTATC	F
Skartjørna	STB1064-R3	gtgtacca:gtgtacca	GGGCAATCCTGAGCCAA	CCATTGAGTCTCTGCACCTATC	F
Skartjørna	STB1064-R4	ggagactt:ggagactt	GGGCAATCCTGAGCCAA	CCATTGAGTCTCTGCACCTATC	F
Skartjørna	STB1076-R1	tccaacac:tccaacac	GGGCAATCCTGAGCCAA	CCATTGAGTCTCTGCACCTATC	F
Skartjørna	STB1076-R2	tgcttgtc:tgcttgtc	GGGCAATCCTGAGCCAA	CCATTGAGTCTCTGCACCTATC	F
Skartjørna	STB1076-R3	gcacagaa:gcacagaa	GGGCAATCCTGAGCCAA	CCATTGAGTCTCTGCACCTATC	F
Skartjørna	STB1076-R4	ccgacata:ccgacata	GGGCAATCCTGAGCCAA	CCATTGAGTCTCTGCACCTATC	F
Skartjørna	STB1082-R1	ccgatact:ccgatact	GGGCAATCCTGAGCCAA	CCATTGAGTCTCTGCACCTATC	F
Skartjørna	STB1082-R2	accaacct:accaacct	GGGCAATCCTGAGCCAA	CCATTGAGTCTCTGCACCTATC	F
Skartjørna	STB1082-R3	tgccatct:tgccatct	GGGCAATCCTGAGCCAA	CCATTGAGTCTCTGCACCTATC	F
Skartjørna	STB1082-R4	cctagaga:cctagaga	GGGCAATCCTGAGCCAA	CCATTGAGTCTCTGCACCTATC	F
Skartjørna	STB1088-R1	ttaggcac:ttaggcac	GGGCAATCCTGAGCCAA	CCATTGAGTCTCTGCACCTATC	F
Skartjørna	STB1088-R2	agatcagc:agatcagc	GGGCAATCCTGAGCCAA	CCATTGAGTCTCTGCACCTATC	F
Skartjørna	STB1088-R3	gcactaac:gcactaac	GGGCAATCCTGAGCCAA	CCATTGAGTCTCTGCACCTATC	F
Skartjørna	STB1088-R4	ttgatgcg:ttgatgcg	GGGCAATCCTGAGCCAA	CCATTGAGTCTCTGCACCTATC	F
Skartjørna	STC0821-R1	aacctgct:aacctgct	GGGCAATCCTGAGCCAA	CCATTGAGTCTCTGCACCTATC	F
Skartjørna	STC0821-R2	cgtagcta:cgtagcta	GGGCAATCCTGAGCCAA	CCATTGAGTCTCTGCACCTATC	F
Skartjørna	STC0821-R3	aaccagga:aaccagga	GGGCAATCCTGAGCCAA	CCATTGAGTCTCTGCACCTATC	F
Skartjørna	STC0821-R4	tagaggac:tagaggac	GGGCAATCCTGAGCCAA	CCATTGAGTCTCTGCACCTATC	F
Skartjørna	STC0837-R1	cagttctc:cagttctc	GGGCAATCCTGAGCCAA	CCATTGAGTCTCTGCACCTATC	F
Skartjørna	STC0837-R2	ttcactgg:ttcactgg	GGGCAATCCTGAGCCAA	CCATTGAGTCTCTGCACCTATC	F
Skartjørna	STC0837-R3	tctaaggc:tctaaggc	GGGCAATCCTGAGCCAA	CCATTGAGTCTCTGCACCTATC	F
Skartjørna	STC0837-R4	ccgtagtt:ccgtagtt	GGGCAATCCTGAGCCAA	CCATTGAGTCTCTGCACCTATC	F
Skartjørna	STC0855-R1	gtgttgga:gtgttgga	GGGCAATCCTGAGCCAA	CCATTGAGTCTCTGCACCTATC	F
Skartjørna	STC0855-R2	gatggtca:gatggtca	GGGCAATCCTGAGCCAA	CCATTGAGTCTCTGCACCTATC	F
Skartjørna	STC0855-R3	caacgaga:caacgaga	GGGCAATCCTGAGCCAA	CCATTGAGTCTCTGCACCTATC	F
Skartjørna	STC0855-R4	gcaggata:gcaggata	GGGCAATCCTGAGCCAA	CCATTGAGTCTCTGCACCTATC	F
Skartjørna	STC0865-R1	tccaccta:tccaccta	GGGCAATCCTGAGCCAA	CCATTGAGTCTCTGCACCTATC	F
Skartjørna	STC0865-R2	ggtgcata:ggtgcata	GGGCAATCCTGAGCCAA	CCATTGAGTCTCTGCACCTATC	F
Skartjørna	STC0865-R3	agtaacgc:agtaacgc	GGGCAATCCTGAGCCAA	CCATTGAGTCTCTGCACCTATC	F
Skartjørna	STC0865-R4	ttgcagca:ttgcagca	GGGCAATCCTGAGCCAA	CCATTGAGTCTCTGCACCTATC	F
Skartjørna	STC0881-R1	gtgtgtgt:gtgtgtgt	GGGCAATCCTGAGCCAA	CCATTGAGTCTCTGCACCTATC	F
Skartjørna	STC0881-R2	gatgaggt:gatgaggt	GGGCAATCCTGAGCCAA	CCATTGAGTCTCTGCACCTATC	F
Skartjørna	STC0881-R3	caaccaag:caaccaag	GGGCAATCCTGAGCCAA	CCATTGAGTCTCTGCACCTATC	F
Skartjørna	STC0881-R4	acgtgctt:acgtgctt	GGGCAATCCTGAGCCAA	CCATTGAGTCTCTGCACCTATC	F
Skartjørna	STC0893-R1	tatctggc:tatctggc	GGGCAATCCTGAGCCAA	CCATTGAGTCTCTGCACCTATC	F
Skartjørna	STC0893-R2	cgtagact:cgtagact	GGGCAATCCTGAGCCAA	CCATTGAGTCTCTGCACCTATC	F
Skartjørna	STC0893-R3	ctgctatc:ctgctatc	GGGCAATCCTGAGCCAA	CCATTGAGTCTCTGCACCTATC	F
Skartjørna	STC0893-R4	gtatcgtg:gtatcgtg	GGGCAATCCTGAGCCAA	CCATTGAGTCTCTGCACCTATC	F
Skartjørna	STC0907-R1	tcatgcct:tcatgcct	GGGCAATCCTGAGCCAA	CCATTGAGTCTCTGCACCTATC	F
Skartjørna	STC0907-R2	tgccagta:tgccagta	GGGCAATCCTGAGCCAA	CCATTGAGTCTCTGCACCTATC	F
Skartjørna	STC0907-R3	ctaactcc:ctaactcc	GGGCAATCCTGAGCCAA	CCATTGAGTCTCTGCACCTATC	F
Skartjørna	STC0907-R4	taggtagc:taggtagc	GGGCAATCCTGAGCCAA	CCATTGAGTCTCTGCACCTATC	F

## Sheet: Andøya 1
Tag lookup table for the Andøya metabarcode data, part 1
Data accession code: ERR4425631
# Experiment	Sample	Tags	Forward primer	Rerverse Primer
Andøya	PN01_R1	aacaagcc:aacaagcc	GGGCAATCCTGAGCCAA	CCATTGAGTCTCTGCACCTATC	F
Andøya	A10_0902_A_R1	ggaatgag:ggaatgag	GGGCAATCCTGAGCCAA	CCATTGAGTCTCTGCACCTATC	F
Andøya	A10_0954_A_R1	aattgccg:aattgccg	GGGCAATCCTGAGCCAA	CCATTGAGTCTCTGCACCTATC	F
Andøya	A10_0998_A_R1	cgaccata:cgaccata	GGGCAATCCTGAGCCAA	CCATTGAGTCTCTGCACCTATC	F
Andøya	PP01_R1	atgctgac:atgctgac	GGGCAATCCTGAGCCAA	CCATTGAGTCTCTGCACCTATC	F
Andøya	A10_0974_A_R1	tgagacag:tgagacag	GGGCAATCCTGAGCCAA	CCATTGAGTCTCTGCACCTATC	F
Andøya	A08_1088_A_R1	gagcttac:gagcttac	GGGCAATCCTGAGCCAA	CCATTGAGTCTCTGCACCTATC	F
Andøya	A10_0938_A_R1	ttaccagg:ttaccagg	GGGCAATCCTGAGCCAA	CCATTGAGTCTCTGCACCTATC	F
Andøya	A08_1140_A_R1	tgagagct:tgagagct	GGGCAATCCTGAGCCAA	CCATTGAGTCTCTGCACCTATC	F
Andøya	N01_R1	ctgacctt:ctgacctt	GGGCAATCCTGAGCCAA	CCATTGAGTCTCTGCACCTATC	F
Andøya	A08_1196_A_R1	atgcttgg:atgcttgg	GGGCAATCCTGAGCCAA	CCATTGAGTCTCTGCACCTATC	F
Andøya	A10_0926_A_R1	aacaccgt:aacaccgt	GGGCAATCCTGAGCCAA	CCATTGAGTCTCTGCACCTATC	F
Andøya	A08_1120_A_R1	ttaccgct:ttaccgct	GGGCAATCCTGAGCCAA	CCATTGAGTCTCTGCACCTATC	F
Andøya	A08_1172_A_R1	ccagtatg:ccagtatg	GGGCAATCCTGAGCCAA	CCATTGAGTCTCTGCACCTATC	F
Andøya	PN02_R1	tgagatgc:tgagatgc	GGGCAATCCTGAGCCAA	CCATTGAGTCTCTGCACCTATC	F
Andøya	A08_1180(1176)_A_R1	gtgcaact:gtgcaact	GGGCAATCCTGAGCCAA	CCATTGAGTCTCTGCACCTATC	F
Andøya	A10_0970_A_R1	acaaccga:acaaccga	GGGCAATCCTGAGCCAA	CCATTGAGTCTCTGCACCTATC	F
Andøya	A11_1270(1170)_A_R1	tgagccta:tgagccta	GGGCAATCCTGAGCCAA	CCATTGAGTCTCTGCACCTATC	F
Andøya	A08_1148_A_R1	atggaggt:atggaggt	GGGCAATCCTGAGCCAA	CCATTGAGTCTCTGCACCTATC	F
Andøya	N03_R1	tcatacgc:tcatacgc	GGGCAATCCTGAGCCAA	CCATTGAGTCTCTGCACCTATC	F
Andøya	A10_0922_A_R1	ctgagtct:ctgagtct	GGGCAATCCTGAGCCAA	CCATTGAGTCTCTGCACCTATC	F
Andøya	A11_1276(1176)_A_R1	gaggtgaa:gaggtgaa	GGGCAATCCTGAGCCAA	CCATTGAGTCTCTGCACCTATC	F
Andøya	A08_1100_A_R1	ggcatgta:ggcatgta	GGGCAATCCTGAGCCAA	CCATTGAGTCTCTGCACCTATC	F
Andøya	A10_0982_A_R1	gtgccata:gtgccata	GGGCAATCCTGAGCCAA	CCATTGAGTCTCTGCACCTATC	F
Andøya	A08_1124_A_R1	ttacgcca:ttacgcca	GGGCAATCCTGAGCCAA	CCATTGAGTCTCTGCACCTATC	F
Andøya	PP02_R1	tcatagcg:tcatagcg	GGGCAATCCTGAGCCAA	CCATTGAGTCTCTGCACCTATC	F
Andøya	A11_1234(1134)_A_R1	tgaggaca:tgaggaca	GGGCAATCCTGAGCCAA	CCATTGAGTCTCTGCACCTATC	F
Andøya	A10_0906_A_R1	aacaggag:aacaggag	GGGCAATCCTGAGCCAA	CCATTGAGTCTCTGCACCTATC	F
Andøya	A10_1002_A_R1	gagtaacc:gagtaacc	GGGCAATCCTGAGCCAA	CCATTGAGTCTCTGCACCTATC	F
Andøya	A08_1152_A_R1	cagctcat:cagctcat	GGGCAATCCTGAGCCAA	CCATTGAGTCTCTGCACCTATC	F
Andøya	A10_0995_A_R1	tgctccaa:tgctccaa	GGGCAATCCTGAGCCAA	CCATTGAGTCTCTGCACCTATC	F
Andøya	PN03_R1	tcagtcga:tcagtcga	GGGCAATCCTGAGCCAA	CCATTGAGTCTCTGCACCTATC	F
Andøya	A10_1010_A_R1	ggagaaga:ggagaaga	GGGCAATCCTGAGCCAA	CCATTGAGTCTCTGCACCTATC	F
Andøya	A08_1092_A_R1	gtgctcaa:gtgctcaa	GGGCAATCCTGAGCCAA	CCATTGAGTCTCTGCACCTATC	F
Andøya	A08_1188_A_R1	acaagacc:acaagacc	GGGCAATCCTGAGCCAA	CCATTGAGTCTCTGCACCTATC	F
Andøya	A08_1144_A_R1	caggaaca:caggaaca	GGGCAATCCTGAGCCAA	CCATTGAGTCTCTGCACCTATC	F
Andøya	N05_R1	gtgatctc:gtgatctc	GGGCAATCCTGAGCCAA	CCATTGAGTCTCTGCACCTATC	F
Andøya	A11_1226(1126)_A_R1	acttggct:acttggct	GGGCAATCCTGAGCCAA	CCATTGAGTCTCTGCACCTATC	F
Andøya	A11_1238(1138)_A_R1	cgatacac:cgatacac	GGGCAATCCTGAGCCAA	CCATTGAGTCTCTGCACCTATC	F
Andøya	A08_1116_A_R1	tcatcctg:tcatcctg	GGGCAATCCTGAGCCAA	CCATTGAGTCTCTGCACCTATC	F
Andøya	A10_0910_A_R1	caggctaa:caggctaa	GGGCAATCCTGAGCCAA	CCATTGAGTCTCTGCACCTATC	F
Andøya	A08_1104_A_R1	tcatcggt:tcatcggt	GGGCAATCCTGAGCCAA	CCATTGAGTCTCTGCACCTATC	F
Andøya	PN04_R1	agttccac:agttccac	GGGCAATCCTGAGCCAA	CCATTGAGTCTCTGCACCTATC	F
Andøya	A08_1136_A_R1	aaccaacg:aaccaacg	GGGCAATCCTGAGCCAA	CCATTGAGTCTCTGCACCTATC	F
Andøya	A11_1222(1122)_A_R1	ctgcgaat:ctgcgaat	GGGCAATCCTGAGCCAA	CCATTGAGTCTCTGCACCTATC	F
Andøya	A10_0942_A_R1	gtggttag:gtggttag	GGGCAATCCTGAGCCAA	CCATTGAGTCTCTGCACCTATC	F
Andøya	A08_1186_A_R1	agaacgtg:agaacgtg	GGGCAATCCTGAGCCAA	CCATTGAGTCTCTGCACCTATC	F
Andøya	A08_1096_A_R1	tcatgcct:tcatgcct	GGGCAATCCTGAGCCAA	CCATTGAGTCTCTGCACCTATC	F
Andøya	A10_0986_A_R1	ggatagca:ggatagca	GGGCAATCCTGAGCCAA	CCATTGAGTCTCTGCACCTATC	F
Andøya	A11_1279(1179)_A_R1	cagtagac:cagtagac	GGGCAATCCTGAGCCAA	CCATTGAGTCTCTGCACCTATC	F
Andøya	A10_0934_A_R1	tagccact:tagccact	GGGCAATCCTGAGCCAA	CCATTGAGTCTCTGCACCTATC	F
Andøya	PP03_R1	gaggacta:gaggacta	GGGCAATCCTGAGCCAA	CCATTGAGTCTCTGCACCTATC	F
Andøya	A08_1190_A_R1	agaagagg:agaagagg	GGGCAATCCTGAGCCAA	CCATTGAGTCTCTGCACCTATC	F
Andøya	A10_0978_A_R1	cgatgagt:cgatgagt	GGGCAATCCTGAGCCAA	CCATTGAGTCTCTGCACCTATC	F
Andøya	N07_R1	gtgtagtc:gtgtagtc	GGGCAATCCTGAGCCAA	CCATTGAGTCTCTGCACCTATC	F
Andøya	A10_1012_A_R1	gagttcct:gagttcct	GGGCAATCCTGAGCCAA	CCATTGAGTCTCTGCACCTATC	F
Andøya	A10_0950_A_R1	acacacag:acacacag	GGGCAATCCTGAGCCAA	CCATTGAGTCTCTGCACCTATC	F
Andøya	N09_R1	aacctagc:aacctagc	GGGCAATCCTGAGCCAA	CCATTGAGTCTCTGCACCTATC	F
Andøya	A08_1176(1180)_A_R1	acacaggt:acacaggt	GGGCAATCCTGAGCCAA	CCATTGAGTCTCTGCACCTATC	F
Andøya	A08_1128_A_R1	tagagctg:tagagctg	GGGCAATCCTGAGCCAA	CCATTGAGTCTCTGCACCTATC	F
Andøya	A11_1266(1166)_A_R1	aacctcag:aacctcag	GGGCAATCCTGAGCCAA	CCATTGAGTCTCTGCACCTATC	F
Andøya	A08_1164_A_R1	ggatgatc:ggatgatc	GGGCAATCCTGAGCCAA	CCATTGAGTCTCTGCACCTATC	F
Andøya	A11_1274(1174)_A_R1	tatctggc:tatctggc	GGGCAATCCTGAGCCAA	CCATTGAGTCTCTGCACCTATC	F
Andøya	A10_0914_A_R1	ctggttga:ctggttga	GGGCAATCCTGAGCCAA	CCATTGAGTCTCTGCACCTATC	F
Andøya	A08_1184_A_R1	tccaacac:tccaacac	GGGCAATCCTGAGCCAA	CCATTGAGTCTCTGCACCTATC	F
Andøya	A11_1218(1118)_A_R1	gtgtgaag:gtgtgaag	GGGCAATCCTGAGCCAA	CCATTGAGTCTCTGCACCTATC	F
Andøya	A10_1006_A_R1	aacctgct:aacctgct	GGGCAATCCTGAGCCAA	CCATTGAGTCTCTGCACCTATC	F
Andøya	A08_1194_A_R1	ggatgtct:ggatgtct	GGGCAATCCTGAGCCAA	CCATTGAGTCTCTGCACCTATC	F
Andøya	A10_0946_A_R1	tccaagca:tccaagca	GGGCAATCCTGAGCCAA	CCATTGAGTCTCTGCACCTATC	F
Andøya	PP04_R1	agaatgcc:agaatgcc	GGGCAATCCTGAGCCAA	CCATTGAGTCTCTGCACCTATC	F
Andøya	A11_1282(1182)_A_R1	gtgtgtgt:gtgtgtgt	GGGCAATCCTGAGCCAA	CCATTGAGTCTCTGCACCTATC	F
Andøya	A08_1132_A_R1	cacggata:cacggata	GGGCAATCCTGAGCCAA	CCATTGAGTCTCTGCACCTATC	F
Andøya	A08_1156_A_R1	caacctca:caacctca	GGGCAATCCTGAGCCAA	CCATTGAGTCTCTGCACCTATC	F
Andøya	PN05_R1	ggattcga:ggattcga	GGGCAATCCTGAGCCAA	CCATTGAGTCTCTGCACCTATC	F
Andøya	A11_1262(1162)_A_R1	ttaggcac:ttaggcac	GGGCAATCCTGAGCCAA	CCATTGAGTCTCTGCACCTATC	F
Andøya	A11_1230(1130)_A_R1	cgcataga:cgcataga	GGGCAATCCTGAGCCAA	CCATTGAGTCTCTGCACCTATC	F
Andøya	A08_1108_A_R1	cagttctc:cagttctc	GGGCAATCCTGAGCCAA	CCATTGAGTCTCTGCACCTATC	F
Andøya	A10_0962_A_R1	aacgagtg:aacgagtg	GGGCAATCCTGAGCCAA	CCATTGAGTCTCTGCACCTATC	F
Andøya	A08_1192_A_R1	ctgtcaac:ctgtcaac	GGGCAATCCTGAGCCAA	CCATTGAGTCTCTGCACCTATC	F
Andøya	A10_0990_A_R1	tccaccta:tccaccta	GGGCAATCCTGAGCCAA	CCATTGAGTCTCTGCACCTATC	F
Andøya	A10_1008_A_R1	cgcatctt:cgcatctt	GGGCAATCCTGAGCCAA	CCATTGAGTCTCTGCACCTATC	F
Andøya	A08_1168_A_R1	gatacgct:gatacgct	GGGCAATCCTGAGCCAA	CCATTGAGTCTCTGCACCTATC	F
Andøya	PP05_R1	gtgttgga:gtgttgga	GGGCAATCCTGAGCCAA	CCATTGAGTCTCTGCACCTATC	F
Andøya	A10_0958_A_R1	acactagg:acactagg	GGGCAATCCTGAGCCAA	CCATTGAGTCTCTGCACCTATC	F
Andøya	A11_1272(1172)_A_R1	cgccaatt:cgccaatt	GGGCAATCCTGAGCCAA	CCATTGAGTCTCTGCACCTATC	F
Andøya	A08_1111_A_R1	tagcaagg:tagcaagg	GGGCAATCCTGAGCCAA	CCATTGAGTCTCTGCACCTATC	F
Andøya	N11_R1	gtcacaga:gtcacaga	GGGCAATCCTGAGCCAA	CCATTGAGTCTCTGCACCTATC	F
Andøya	A08_1160_A_R1	tccagatc:tccagatc	GGGCAATCCTGAGCCAA	CCATTGAGTCTCTGCACCTATC	F
Andøya	N13_R1	acactcct:acactcct	GGGCAATCCTGAGCCAA	CCATTGAGTCTCTGCACCTATC	F
Andøya	A10_0930_A_R1	gttaacgg:gttaacgg	GGGCAATCCTGAGCCAA	CCATTGAGTCTCTGCACCTATC	F
Andøya	A10_0993_A_R1	aacgcgat:aacgcgat	GGGCAATCCTGAGCCAA	CCATTGAGTCTCTGCACCTATC	F
Andøya	PN06_R1	cgcgtaat:cgcgtaat	GGGCAATCCTGAGCCAA	CCATTGAGTCTCTGCACCTATC	F
Andøya	A10_1014_A_R1	ccgatact:ccgatact	GGGCAATCCTGAGCCAA	CCATTGAGTCTCTGCACCTATC	F
Andøya	A10_0966_A_R1	agacatcc:agacatcc	GGGCAATCCTGAGCCAA	CCATTGAGTCTCTGCACCTATC	F
Andøya	A10_0918_A_R1	gatagagg:gatagagg	GGGCAATCCTGAGCCAA	CCATTGAGTCTCTGCACCTATC	F
Andøya	PP06_R1	ctgttgtg:ctgttgtg	GGGCAATCCTGAGCCAA	CCATTGAGTCTCTGCACCTATC	F
Andøya	PN01_R2	aacgcttc:aacgcttc	GGGCAATCCTGAGCCAA	CCATTGAGTCTCTGCACCTATC	F
Andøya	A10_0902_A_R2	acactgtc:acactgtc	GGGCAATCCTGAGCCAA	CCATTGAGTCTCTGCACCTATC	F
Andøya	A10_0954_A_R2	tccatacg:tccatacg	GGGCAATCCTGAGCCAA	CCATTGAGTCTCTGCACCTATC	F
Andøya	A10_0998_A_R2	agtgttcc:agtgttcc	GGGCAATCCTGAGCCAA	CCATTGAGTCTCTGCACCTATC	F
Andøya	PP01_R2	acagaagc:acagaagc	GGGCAATCCTGAGCCAA	CCATTGAGTCTCTGCACCTATC	F
Andøya	A10_0974_A_R2	agacctgt:agacctgt	GGGCAATCCTGAGCCAA	CCATTGAGTCTCTGCACCTATC	F
Andøya	A08_1088_A_R2	cgctctta:cgctctta	GGGCAATCCTGAGCCAA	CCATTGAGTCTCTGCACCTATC	F
Andøya	A10_0938_A_R2	agacgaac:agacgaac	GGGCAATCCTGAGCCAA	CCATTGAGTCTCTGCACCTATC	F
Andøya	A08_1140_A_R2	tgcaagag:tgcaagag	GGGCAATCCTGAGCCAA	CCATTGAGTCTCTGCACCTATC	F
Andøya	N01_R2	aagagtgc:aagagtgc	GGGCAATCCTGAGCCAA	CCATTGAGTCTCTGCACCTATC	F
Andøya	A08_1196_A_R2	catacctc:catacctc	GGGCAATCCTGAGCCAA	CCATTGAGTCTCTGCACCTATC	F
Andøya	A10_0926_A_R2	ctgttcgt:ctgttcgt	GGGCAATCCTGAGCCAA	CCATTGAGTCTCTGCACCTATC	F
Andøya	A08_1120_A_R2	cgcttatg:cgcttatg	GGGCAATCCTGAGCCAA	CCATTGAGTCTCTGCACCTATC	F
Andøya	A08_1172_A_R2	agacgctt:agacgctt	GGGCAATCCTGAGCCAA	CCATTGAGTCTCTGCACCTATC	F
Andøya	PN02_R2	aacgtcga:aacgtcga	GGGCAATCCTGAGCCAA	CCATTGAGTCTCTGCACCTATC	F
Andøya	A08_1180(1176)_A_R2	tagcctga:tagcctga	GGGCAATCCTGAGCCAA	CCATTGAGTCTCTGCACCTATC	F
Andøya	A10_0970_A_R2	aaggttcg:aaggttcg	GGGCAATCCTGAGCCAA	CCATTGAGTCTCTGCACCTATC	F
Andøya	A11_1270(1170)_A_R2	atgaggtg:atgaggtg	GGGCAATCCTGAGCCAA	CCATTGAGTCTCTGCACCTATC	F
Andøya	A08_1148_A_R2	gatatcgc:gatatcgc	GGGCAATCCTGAGCCAA	CCATTGAGTCTCTGCACCTATC	F
Andøya	N03_R2	gttactcg:gttactcg	GGGCAATCCTGAGCCAA	CCATTGAGTCTCTGCACCTATC	F
Andøya	A10_0922_A_R2	tccgagat:tccgagat	GGGCAATCCTGAGCCAA	CCATTGAGTCTCTGCACCTATC	F
Andøya	A11_1276(1176)_A_R2	ggctctat:ggctctat	GGGCAATCCTGAGCCAA	CCATTGAGTCTCTGCACCTATC	F
Andøya	A08_1100_A_R2	tagcgtag:tagcgtag	GGGCAATCCTGAGCCAA	CCATTGAGTCTCTGCACCTATC	F
Andøya	A10_0982_A_R2	tgcactac:tgcactac	GGGCAATCCTGAGCCAA	CCATTGAGTCTCTGCACCTATC	F
Andøya	A08_1124_A_R2	acaacgct:acaacgct	GGGCAATCCTGAGCCAA	CCATTGAGTCTCTGCACCTATC	F
Andøya	PP02_R2	tccgctaa:tccgctaa	GGGCAATCCTGAGCCAA	CCATTGAGTCTCTGCACCTATC	F
Andøya	A11_1234(1134)_A_R2	atacagcg:atacagcg	GGGCAATCCTGAGCCAA	CCATTGAGTCTCTGCACCTATC	F
Andøya	A10_0906_A_R2	aactacgc:aactacgc	GGGCAATCCTGAGCCAA	CCATTGAGTCTCTGCACCTATC	F
Andøya	A10_1002_A_R2	caacgtac:caacgtac	GGGCAATCCTGAGCCAA	CCATTGAGTCTCTGCACCTATC	F
Andøya	A08_1152_A_R2	gttaggca:gttaggca	GGGCAATCCTGAGCCAA	CCATTGAGTCTCTGCACCTATC	F
Andøya	A10_0995_A_R2	catagtcg:catagtcg	GGGCAATCCTGAGCCAA	CCATTGAGTCTCTGCACCTATC	F
Andøya	PN03_R2	gtgcctat:gtgcctat	GGGCAATCCTGAGCCAA	CCATTGAGTCTCTGCACCTATC	F
Andøya	A10_1010_A_R2	cggattgt:cggattgt	GGGCAATCCTGAGCCAA	CCATTGAGTCTCTGCACCTATC	F
Andøya	A08_1092_A_R2	agagaacg:agagaacg	GGGCAATCCTGAGCCAA	CCATTGAGTCTCTGCACCTATC	F
Andøya	A08_1188_A_R2	ataccacc:ataccacc	GGGCAATCCTGAGCCAA	CCATTGAGTCTCTGCACCTATC	F
Andøya	A08_1144_A_R2	aatgccag:aatgccag	GGGCAATCCTGAGCCAA	CCATTGAGTCTCTGCACCTATC	F
Andøya	N05_R2	aacagctc:aacagctc	GGGCAATCCTGAGCCAA	CCATTGAGTCTCTGCACCTATC	F
Andøya	A11_1226(1126)_A_R2	cggtacta:cggtacta	GGGCAATCCTGAGCCAA	CCATTGAGTCTCTGCACCTATC	F
Andøya	A11_1238(1138)_A_R2	ataccgga:ataccgga	GGGCAATCCTGAGCCAA	CCATTGAGTCTCTGCACCTATC	F
Andøya	A08_1116_A_R2	gatcatcg:gatcatcg	GGGCAATCCTGAGCCAA	CCATTGAGTCTCTGCACCTATC	F
Andøya	A10_0910_A_R2	agagagtc:agagagtc	GGGCAATCCTGAGCCAA	CCATTGAGTCTCTGCACCTATC	F
Andøya	A08_1104_A_R2	aactcctg:aactcctg	GGGCAATCCTGAGCCAA	CCATTGAGTCTCTGCACCTATC	F
Andøya	PN04_R2	cgaacaac:cgaacaac	GGGCAATCCTGAGCCAA	CCATTGAGTCTCTGCACCTATC	F
Andøya	A08_1136_A_R2	cggtcatt:cggtcatt	GGGCAATCCTGAGCCAA	CCATTGAGTCTCTGCACCTATC	F
Andøya	A11_1222(1122)_A_R2	acagtgag:acagtgag	GGGCAATCCTGAGCCAA	CCATTGAGTCTCTGCACCTATC	F
Andøya	A10_0942_A_R2	cggttgaa:cggttgaa	GGGCAATCCTGAGCCAA	CCATTGAGTCTCTGCACCTATC	F
Andøya	A08_1186_A_R2	gagctaga:gagctaga	GGGCAATCCTGAGCCAA	CCATTGAGTCTCTGCACCTATC	F
Andøya	A08_1096_A_R2	tgccagta:tgccagta	GGGCAATCCTGAGCCAA	CCATTGAGTCTCTGCACCTATC	F
Andøya	A10_0986_A_R2	agagctac:agagctac	GGGCAATCCTGAGCCAA	CCATTGAGTCTCTGCACCTATC	F
Andøya	A11_1279(1179)_A_R2	aactgagg:aactgagg	GGGCAATCCTGAGCCAA	CCATTGAGTCTCTGCACCTATC	F
Andøya	A10_0934_A_R2	ggtagttc:ggtagttc	GGGCAATCCTGAGCCAA	CCATTGAGTCTCTGCACCTATC	F
Andøya	PP03_R2	cgtaagtc:cgtaagtc	GGGCAATCCTGAGCCAA	CCATTGAGTCTCTGCACCTATC	F
Andøya	A08_1190_A_R2	atacgtgc:atacgtgc	GGGCAATCCTGAGCCAA	CCATTGAGTCTCTGCACCTATC	F
Andøya	A10_0978_A_R2	catcagca:catcagca	GGGCAATCCTGAGCCAA	CCATTGAGTCTCTGCACCTATC	F
Andøya	N07_R2	accactca:accactca	GGGCAATCCTGAGCCAA	CCATTGAGTCTCTGCACCTATC	F
Andøya	A10_1012_A_R2	caatggct:caatggct	GGGCAATCCTGAGCCAA	CCATTGAGTCTCTGCACCTATC	F
Andøya	A10_0950_A_R2	aactgtcc:aactgtcc	GGGCAATCCTGAGCCAA	CCATTGAGTCTCTGCACCTATC	F
Andøya	N09_R2	tcctggta:tcctggta	GGGCAATCCTGAGCCAA	CCATTGAGTCTCTGCACCTATC	F
Andøya	A08_1176(1180)_A_R2	catccagt:catccagt	GGGCAATCCTGAGCCAA	CCATTGAGTCTCTGCACCTATC	F
Andøya	A08_1128_A_R2	tgcgaatg:tgcgaatg	GGGCAATCCTGAGCCAA	CCATTGAGTCTCTGCACCTATC	F
Andøya	A11_1266(1166)_A_R2	gagtacag:gagtacag	GGGCAATCCTGAGCCAA	CCATTGAGTCTCTGCACCTATC	F
Andøya	A08_1164_A_R2	agagtctg:agagtctg	GGGCAATCCTGAGCCAA	CCATTGAGTCTCTGCACCTATC	F
Andøya	A11_1274(1174)_A_R2	cgtagact:cgtagact	GGGCAATCCTGAGCCAA	CCATTGAGTCTCTGCACCTATC	F
Andøya	A10_0914_A_R2	tccttcca:tccttcca	GGGCAATCCTGAGCCAA	CCATTGAGTCTCTGCACCTATC	F
Andøya	A08_1184_A_R2	tgcttgtc:tgcttgtc	GGGCAATCCTGAGCCAA	CCATTGAGTCTCTGCACCTATC	F
Andøya	A11_1218(1118)_A_R2	catcgatg:catcgatg	GGGCAATCCTGAGCCAA	CCATTGAGTCTCTGCACCTATC	F
Andøya	A10_1006_A_R2	cgtagcta:cgtagcta	GGGCAATCCTGAGCCAA	CCATTGAGTCTCTGCACCTATC	F
Andøya	A08_1194_A_R2	cttcaacg:cttcaacg	GGGCAATCCTGAGCCAA	CCATTGAGTCTCTGCACCTATC	F
Andøya	A10_0946_A_R2	catcggat:catcggat	GGGCAATCCTGAGCCAA	CCATTGAGTCTCTGCACCTATC	F
Andøya	PP04_R2	aagaaccg:aagaaccg	GGGCAATCCTGAGCCAA	CCATTGAGTCTCTGCACCTATC	F
Andøya	A11_1282(1182)_A_R2	gatgaggt:gatgaggt	GGGCAATCCTGAGCCAA	CCATTGAGTCTCTGCACCTATC	F
Andøya	A08_1132_A_R2	cttcaggt:cttcaggt	GGGCAATCCTGAGCCAA	CCATTGAGTCTCTGCACCTATC	F
Andøya	A08_1156_A_R2	tcgaagtg:tcgaagtg	GGGCAATCCTGAGCCAA	CCATTGAGTCTCTGCACCTATC	F
Andøya	PN05_R2	gatgcctt:gatgcctt	GGGCAATCCTGAGCCAA	CCATTGAGTCTCTGCACCTATC	F
Andøya	A11_1262(1162)_A_R2	agatcagc:agatcagc	GGGCAATCCTGAGCCAA	CCATTGAGTCTCTGCACCTATC	F
Andøya	A11_1230(1130)_A_R2	tcgactct:tcgactct	GGGCAATCCTGAGCCAA	CCATTGAGTCTCTGCACCTATC	F
Andøya	A08_1108_A_R2	ttcactgg:ttcactgg	GGGCAATCCTGAGCCAA	CCATTGAGTCTCTGCACCTATC	F
Andøya	A10_0962_A_R2	tgaagtcg:tgaagtcg	GGGCAATCCTGAGCCAA	CCATTGAGTCTCTGCACCTATC	F
Andøya	A08_1192_A_R2	cggcataa:cggcataa	GGGCAATCCTGAGCCAA	CCATTGAGTCTCTGCACCTATC	F
Andøya	A10_0990_A_R2	ggtgcata:ggtgcata	GGGCAATCCTGAGCCAA	CCATTGAGTCTCTGCACCTATC	F
Andøya	A10_1008_A_R2	tcgagaca:tcgagaca	GGGCAATCCTGAGCCAA	CCATTGAGTCTCTGCACCTATC	F
Andøya	A08_1168_A_R2	tagtcgag:tagtcgag	GGGCAATCCTGAGCCAA	CCATTGAGTCTCTGCACCTATC	F
Andøya	PP05_R2	gatggtca:gatggtca	GGGCAATCCTGAGCCAA	CCATTGAGTCTCTGCACCTATC	F
Andøya	A10_0958_A_R2	ggactatg:ggactatg	GGGCAATCCTGAGCCAA	CCATTGAGTCTCTGCACCTATC	F
Andøya	A11_1272(1172)_A_R2	tcgagcat:tcgagcat	GGGCAATCCTGAGCCAA	CCATTGAGTCTCTGCACCTATC	F
Andøya	A08_1111_A_R2	gtgcattg:gtgcattg	GGGCAATCCTGAGCCAA	CCATTGAGTCTCTGCACCTATC	F
Andøya	N11_R2	attcgcag:attcgcag	GGGCAATCCTGAGCCAA	CCATTGAGTCTCTGCACCTATC	F
Andøya	A08_1160_A_R2	acaagctg:acaagctg	GGGCAATCCTGAGCCAA	CCATTGAGTCTCTGCACCTATC	F
Andøya	N13_R2	acaggtca:acaggtca	GGGCAATCCTGAGCCAA	CCATTGAGTCTCTGCACCTATC	F
Andøya	A10_0930_A_R2	gttgagag:gttgagag	GGGCAATCCTGAGCCAA	CCATTGAGTCTCTGCACCTATC	F
Andøya	A10_0993_A_R2	agatctcg:agatctcg	GGGCAATCCTGAGCCAA	CCATTGAGTCTCTGCACCTATC	F
Andøya	PN06_R2	cgtctaca:cgtctaca	GGGCAATCCTGAGCCAA	CCATTGAGTCTCTGCACCTATC	F
Andøya	A10_1014_A_R2	accaacct:accaacct	GGGCAATCCTGAGCCAA	CCATTGAGTCTCTGCACCTATC	F
Andøya	A10_0966_A_R2	atgagcac:atgagcac	GGGCAATCCTGAGCCAA	CCATTGAGTCTCTGCACCTATC	F
Andøya	A10_0918_A_R2	ggttactg:ggttactg	GGGCAATCCTGAGCCAA	CCATTGAGTCTCTGCACCTATC	F
Andøya	PP06_R2	agatggag:agatggag	GGGCAATCCTGAGCCAA	CCATTGAGTCTCTGCACCTATC	F
Andøya	PN01_R3	cgtgatac:cgtgatac	GGGCAATCCTGAGCCAA	CCATTGAGTCTCTGCACCTATC	F
Andøya	A10_0902_A_R3	cttcttcc:cttcttcc	GGGCAATCCTGAGCCAA	CCATTGAGTCTCTGCACCTATC	F
Andøya	A10_0954_A_R3	attctcgc:attctcgc	GGGCAATCCTGAGCCAA	CCATTGAGTCTCTGCACCTATC	F
Andøya	A10_0998_A_R3	tcgattgc:tcgattgc	GGGCAATCCTGAGCCAA	CCATTGAGTCTCTGCACCTATC	F
Andøya	PP01_R3	catggcaa:catggcaa	GGGCAATCCTGAGCCAA	CCATTGAGTCTCTGCACCTATC	F
Andøya	A10_0974_A_R3	tccgaaga:tccgaaga	GGGCAATCCTGAGCCAA	CCATTGAGTCTCTGCACCTATC	F
Andøya	A08_1088_A_R3	tctacacc:tctacacc	GGGCAATCCTGAGCCAA	CCATTGAGTCTCTGCACCTATC	F
Andøya	A10_0938_A_R3	cttgacga:cttgacga	GGGCAATCCTGAGCCAA	CCATTGAGTCTCTGCACCTATC	F
Andøya	A08_1140_A_R3	tcgcatac:tcgcatac	GGGCAATCCTGAGCCAA	CCATTGAGTCTCTGCACCTATC	F
Andøya	N01_R3	catgtacg:catgtacg	GGGCAATCCTGAGCCAA	CCATTGAGTCTCTGCACCTATC	F
Andøya	A08_1196_A_R3	tgagtgac:tgagtgac	GGGCAATCCTGAGCCAA	CCATTGAGTCTCTGCACCTATC	F
Andøya	A10_0926_A_R3	ggttcgaa:ggttcgaa	GGGCAATCCTGAGCCAA	CCATTGAGTCTCTGCACCTATC	F
Andøya	A08_1120_A_R3	tggaacct:tggaacct	GGGCAATCCTGAGCCAA	CCATTGAGTCTCTGCACCTATC	F
Andøya	A08_1172_A_R3	tagttcgg:tagttcgg	GGGCAATCCTGAGCCAA	CCATTGAGTCTCTGCACCTATC	F
Andøya	PN02_R3	atagtggc:atagtggc	GGGCAATCCTGAGCCAA	CCATTGAGTCTCTGCACCTATC	F
Andøya	A08_1180(1176)_A_R3	tcgcgatt:tcgcgatt	GGGCAATCCTGAGCCAA	CCATTGAGTCTCTGCACCTATC	F
Andøya	A10_0970_A_R3	catgtgga:catgtgga	GGGCAATCCTGAGCCAA	CCATTGAGTCTCTGCACCTATC	F
Andøya	A11_1270(1170)_A_R3	tcgctcta:tcgctcta	GGGCAATCCTGAGCCAA	CCATTGAGTCTCTGCACCTATC	F
Andøya	A08_1148_A_R3	agcaactg:agcaactg	GGGCAATCCTGAGCCAA	CCATTGAGTCTCTGCACCTATC	F
Andøya	N03_R3	cgttacgt:cgttacgt	GGGCAATCCTGAGCCAA	CCATTGAGTCTCTGCACCTATC	F
Andøya	A10_0922_A_R3	ggttgtag:ggttgtag	GGGCAATCCTGAGCCAA	CCATTGAGTCTCTGCACCTATC	F
Andøya	A11_1276(1176)_A_R3	agcaaggt:agcaaggt	GGGCAATCCTGAGCCAA	CCATTGAGTCTCTGCACCTATC	F
Andøya	A08_1100_A_R3	cgttagag:cgttagag	GGGCAATCCTGAGCCAA	CCATTGAGTCTCTGCACCTATC	F
Andøya	A10_0982_A_R3	tggtgatg:tggtgatg	GGGCAATCCTGAGCCAA	CCATTGAGTCTCTGCACCTATC	F
Andøya	A08_1124_A_R3	gagtcagt:gagtcagt	GGGCAATCCTGAGCCAA	CCATTGAGTCTCTGCACCTATC	F
Andøya	PP02_R3	accatgga:accatgga	GGGCAATCCTGAGCCAA	CCATTGAGTCTCTGCACCTATC	F
Andøya	A11_1234(1134)_A_R3	ttccgaag:ttccgaag	GGGCAATCCTGAGCCAA	CCATTGAGTCTCTGCACCTATC	F
Andøya	A10_0906_A_R3	tcggatca:tcggatca	GGGCAATCCTGAGCCAA	CCATTGAGTCTCTGCACCTATC	F
Andøya	A10_1002_A_R3	attgcagc:attgcagc	GGGCAATCCTGAGCCAA	CCATTGAGTCTCTGCACCTATC	F
Andøya	A08_1152_A_R3	aagccgaa:aagccgaa	GGGCAATCCTGAGCCAA	CCATTGAGTCTCTGCACCTATC	F
Andøya	A10_0995_A_R3	gattccga:gattccga	GGGCAATCCTGAGCCAA	CCATTGAGTCTCTGCACCTATC	F
Andøya	PN03_R3	accgcata:accgcata	GGGCAATCCTGAGCCAA	CCATTGAGTCTCTGCACCTATC	F
Andøya	A10_1010_A_R3	ttcctcac:ttcctcac	GGGCAATCCTGAGCCAA	CCATTGAGTCTCTGCACCTATC	F
Andøya	A08_1092_A_R3	accgtaac:accgtaac	GGGCAATCCTGAGCCAA	CCATTGAGTCTCTGCACCTATC	F
Andøya	A08_1188_A_R3	gtaagcga:gtaagcga	GGGCAATCCTGAGCCAA	CCATTGAGTCTCTGCACCTATC	F
Andøya	A08_1144_A_R3	caggtgtt:caggtgtt	GGGCAATCCTGAGCCAA	CCATTGAGTCTCTGCACCTATC	F
Andøya	N05_R3	taaccgac:taaccgac	GGGCAATCCTGAGCCAA	CCATTGAGTCTCTGCACCTATC	F
Andøya	A11_1226(1126)_A_R3	tactctcg:tactctcg	GGGCAATCCTGAGCCAA	CCATTGAGTCTCTGCACCTATC	F
Andøya	A11_1238(1138)_A_R3	agcatcca:agcatcca	GGGCAATCCTGAGCCAA	CCATTGAGTCTCTGCACCTATC	F
Andøya	A08_1116_A_R3	attggcgt:attggcgt	GGGCAATCCTGAGCCAA	CCATTGAGTCTCTGCACCTATC	F
Andøya	A10_0910_A_R3	acctaacc:acctaacc	GGGCAATCCTGAGCCAA	CCATTGAGTCTCTGCACCTATC	F
Andøya	A08_1104_A_R3	aagctcca:aagctcca	GGGCAATCCTGAGCCAA	CCATTGAGTCTCTGCACCTATC	F
Andøya	PN04_R3	tcgtatgg:tcgtatgg	GGGCAATCCTGAGCCAA	CCATTGAGTCTCTGCACCTATC	F
Andøya	A08_1136_A_R3	ttcgacgt:ttcgacgt	GGGCAATCCTGAGCCAA	CCATTGAGTCTCTGCACCTATC	F
Andøya	A11_1222(1122)_A_R3	aagctgtg:aagctgtg	GGGCAATCCTGAGCCAA	CCATTGAGTCTCTGCACCTATC	F
Andøya	A10_0942_A_R3	agcattgc:agcattgc	GGGCAATCCTGAGCCAA	CCATTGAGTCTCTGCACCTATC	F
Andøya	A08_1186_A_R3	aatcacgg:aatcacgg	GGGCAATCCTGAGCCAA	CCATTGAGTCTCTGCACCTATC	F
Andøya	A08_1096_A_R3	ctaactcc:ctaactcc	GGGCAATCCTGAGCCAA	CCATTGAGTCTCTGCACCTATC	F
Andøya	A10_0986_A_R3	tcggactt:tcggactt	GGGCAATCCTGAGCCAA	CCATTGAGTCTCTGCACCTATC	F
Andøya	A11_1279(1179)_A_R3	taacgctc:taacgctc	GGGCAATCCTGAGCCAA	CCATTGAGTCTCTGCACCTATC	F
Andøya	A10_0934_A_R3	ttcgatcg:ttcgatcg	GGGCAATCCTGAGCCAA	CCATTGAGTCTCTGCACCTATC	F
Andøya	PP03_R3	tggcgtta:tggcgtta	GGGCAATCCTGAGCCAA	CCATTGAGTCTCTGCACCTATC	F
Andøya	A08_1190_A_R3	aaggacac:aaggacac	GGGCAATCCTGAGCCAA	CCATTGAGTCTCTGCACCTATC	F
Andøya	A10_0978_A_R3	tacagcct:tacagcct	GGGCAATCCTGAGCCAA	CCATTGAGTCTCTGCACCTATC	F
Andøya	N07_R3	gcaatcca:gcaatcca	GGGCAATCCTGAGCCAA	CCATTGAGTCTCTGCACCTATC	F
Andøya	A10_1012_A_R3	acctctgt:acctctgt	GGGCAATCCTGAGCCAA	CCATTGAGTCTCTGCACCTATC	F
Andøya	A10_0950_A_R3	gaacgact:gaacgact	GGGCAATCCTGAGCCAA	CCATTGAGTCTCTGCACCTATC	F
Andøya	N09_R3	gcaatggt:gcaatggt	GGGCAATCCTGAGCCAA	CCATTGAGTCTCTGCACCTATC	F
Andøya	A08_1176(1180)_A_R3	acctgcaa:acctgcaa	GGGCAATCCTGAGCCAA	CCATTGAGTCTCTGCACCTATC	F
Andøya	A08_1128_A_R3	tcgttcac:tcgttcac	GGGCAATCCTGAGCCAA	CCATTGAGTCTCTGCACCTATC	F
Andøya	A11_1266(1166)_A_R3	agcgacat:agcgacat	GGGCAATCCTGAGCCAA	CCATTGAGTCTCTGCACCTATC	F
Andøya	A08_1164_A_R3	aaggcatg:aaggcatg	GGGCAATCCTGAGCCAA	CCATTGAGTCTCTGCACCTATC	F
Andøya	A11_1274(1174)_A_R3	ctgctatc:ctgctatc	GGGCAATCCTGAGCCAA	CCATTGAGTCTCTGCACCTATC	F
Andøya	A10_0914_A_R3	caacagtg:caacagtg	GGGCAATCCTGAGCCAA	CCATTGAGTCTCTGCACCTATC	F
Andøya	A08_1184_A_R3	gcacagaa:gcacagaa	GGGCAATCCTGAGCCAA	CCATTGAGTCTCTGCACCTATC	F
Andøya	A11_1218(1118)_A_R3	aaggctgt:aaggctgt	GGGCAATCCTGAGCCAA	CCATTGAGTCTCTGCACCTATC	F
Andøya	A10_1006_A_R3	aaccagga:aaccagga	GGGCAATCCTGAGCCAA	CCATTGAGTCTCTGCACCTATC	F
Andøya	A08_1194_A_R3	tctaaccg:tctaaccg	GGGCAATCCTGAGCCAA	CCATTGAGTCTCTGCACCTATC	F
Andøya	A10_0946_A_R3	gcacattc:gcacattc	GGGCAATCCTGAGCCAA	CCATTGAGTCTCTGCACCTATC	F
Andøya	PP04_R3	gaactcgt:gaactcgt	GGGCAATCCTGAGCCAA	CCATTGAGTCTCTGCACCTATC	F
Andøya	A11_1282(1182)_A_R3	caaccaag:caaccaag	GGGCAATCCTGAGCCAA	CCATTGAGTCTCTGCACCTATC	F
Andøya	A08_1132_A_R3	ttccgctt:ttccgctt	GGGCAATCCTGAGCCAA	CCATTGAGTCTCTGCACCTATC	F
Andøya	A08_1156_A_R3	gaactgca:gaactgca	GGGCAATCCTGAGCCAA	CCATTGAGTCTCTGCACCTATC	F
Andøya	PN05_R3	ccaatagc:ccaatagc	GGGCAATCCTGAGCCAA	CCATTGAGTCTCTGCACCTATC	F
Andøya	A11_1262(1162)_A_R3	gcactaac:gcactaac	GGGCAATCCTGAGCCAA	CCATTGAGTCTCTGCACCTATC	F
Andøya	A11_1230(1130)_A_R3	ttcgtgct:ttcgtgct	GGGCAATCCTGAGCCAA	CCATTGAGTCTCTGCACCTATC	F
Andøya	A08_1108_A_R3	tctaaggc:tctaaggc	GGGCAATCCTGAGCCAA	CCATTGAGTCTCTGCACCTATC	F
Andøya	A10_0962_A_R3	tggtcgta:tggtcgta	GGGCAATCCTGAGCCAA	CCATTGAGTCTCTGCACCTATC	F
Andøya	A08_1192_A_R3	accttgtg:accttgtg	GGGCAATCCTGAGCCAA	CCATTGAGTCTCTGCACCTATC	F
Andøya	A10_0990_A_R3	agtaacgc:agtaacgc	GGGCAATCCTGAGCCAA	CCATTGAGTCTCTGCACCTATC	F
Andøya	A10_1008_A_R3	ttcgttgc:ttcgttgc	GGGCAATCCTGAGCCAA	CCATTGAGTCTCTGCACCTATC	F
Andøya	A08_1168_A_R3	atcaccag:atcaccag	GGGCAATCCTGAGCCAA	CCATTGAGTCTCTGCACCTATC	F
Andøya	PP05_R3	caacgaga:caacgaga	GGGCAATCCTGAGCCAA	CCATTGAGTCTCTGCACCTATC	F
Andøya	A10_0958_A_R3	ggtgtaag:ggtgtaag	GGGCAATCCTGAGCCAA	CCATTGAGTCTCTGCACCTATC	F
Andøya	A11_1272(1172)_A_R3	gcacttga:gcacttga	GGGCAATCCTGAGCCAA	CCATTGAGTCTCTGCACCTATC	F
Andøya	A08_1111_A_R3	ctacagac:ctacagac	GGGCAATCCTGAGCCAA	CCATTGAGTCTCTGCACCTATC	F
Andøya	N11_R3	ccacactt:ccacactt	GGGCAATCCTGAGCCAA	CCATTGAGTCTCTGCACCTATC	F
Andøya	A08_1160_A_R3	gtgtacca:gtgtacca	GGGCAATCCTGAGCCAA	CCATTGAGTCTCTGCACCTATC	F
Andøya	N13_R3	tatcctcc:tatcctcc	GGGCAATCCTGAGCCAA	CCATTGAGTCTCTGCACCTATC	F
Andøya	A10_0930_A_R3	ttctaggc:ttctaggc	GGGCAATCCTGAGCCAA	CCATTGAGTCTCTGCACCTATC	F
Andøya	A10_0993_A_R3	gaagatcc:gaagatcc	GGGCAATCCTGAGCCAA	CCATTGAGTCTCTGCACCTATC	F
Andøya	PN06_R3	agctcaag:agctcaag	GGGCAATCCTGAGCCAA	CCATTGAGTCTCTGCACCTATC	F
Andøya	A10_1014_A_R3	tgccatct:tgccatct	GGGCAATCCTGAGCCAA	CCATTGAGTCTCTGCACCTATC	F
Andøya	A10_0966_A_R3	tcgttgct:tcgttgct	GGGCAATCCTGAGCCAA	CCATTGAGTCTCTGCACCTATC	F
Andøya	A10_0918_A_R3	ccacgtta:ccacgtta	GGGCAATCCTGAGCCAA	CCATTGAGTCTCTGCACCTATC	F
Andøya	PP06_R3	gaagctga:gaagctga	GGGCAATCCTGAGCCAA	CCATTGAGTCTCTGCACCTATC	F
Andøya	PN01_R4	ccactgat:ccactgat	GGGCAATCCTGAGCCAA	CCATTGAGTCTCTGCACCTATC	F
Andøya	A10_0902_A_R4	ccttggaa:ccttggaa	GGGCAATCCTGAGCCAA	CCATTGAGTCTCTGCACCTATC	F
Andøya	A10_0954_A_R4	gaaggaag:gaaggaag	GGGCAATCCTGAGCCAA	CCATTGAGTCTCTGCACCTATC	F
Andøya	A10_0998_A_R4	caagaagg:caagaagg	GGGCAATCCTGAGCCAA	CCATTGAGTCTCTGCACCTATC	F
Andøya	PP01_R4	ctgatcca:ctgatcca	GGGCAATCCTGAGCCAA	CCATTGAGTCTCTGCACCTATC	F
Andøya	A10_0974_A_R4	acgaactc:acgaactc	GGGCAATCCTGAGCCAA	CCATTGAGTCTCTGCACCTATC	F
Andøya	A08_1088_A_R4	caagactc:caagactc	GGGCAATCCTGAGCCAA	CCATTGAGTCTCTGCACCTATC	F
Andøya	A10_0938_A_R4	taaggcgt:taaggcgt	GGGCAATCCTGAGCCAA	CCATTGAGTCTCTGCACCTATC	F
Andøya	A08_1140_A_R4	agctgtga:agctgtga	GGGCAATCCTGAGCCAA	CCATTGAGTCTCTGCACCTATC	F
Andøya	N01_R4	aagtcgtc:aagtcgtc	GGGCAATCCTGAGCCAA	CCATTGAGTCTCTGCACCTATC	F
Andøya	A08_1196_A_R4	acgatcgt:acgatcgt	GGGCAATCCTGAGCCAA	CCATTGAGTCTCTGCACCTATC	F
Andøya	A10_0926_A_R4	ctactcag:ctactcag	GGGCAATCCTGAGCCAA	CCATTGAGTCTCTGCACCTATC	F
Andøya	A08_1120_A_R4	aagtgcga:aagtgcga	GGGCAATCCTGAGCCAA	CCATTGAGTCTCTGCACCTATC	F
Andøya	A08_1172_A_R4	agcttcgt:agcttcgt	GGGCAATCCTGAGCCAA	CCATTGAGTCTCTGCACCTATC	F
Andøya	PN02_R4	caagcact:caagcact	GGGCAATCCTGAGCCAA	CCATTGAGTCTCTGCACCTATC	F
Andøya	A08_1180(1176)_A_R4	atcagagc:atcagagc	GGGCAATCCTGAGCCAA	CCATTGAGTCTCTGCACCTATC	F
Andøya	A10_0970_A_R4	gtagcgaa:gtagcgaa	GGGCAATCCTGAGCCAA	CCATTGAGTCTCTGCACCTATC	F
Andøya	A11_1270(1170)_A_R4	agaggcaa:agaggcaa	GGGCAATCCTGAGCCAA	CCATTGAGTCTCTGCACCTATC	F
Andøya	A08_1148_A_R4	gaagtgtg:gaagtgtg	GGGCAATCCTGAGCCAA	CCATTGAGTCTCTGCACCTATC	F
Andøya	N03_R4	caagcgta:caagcgta	GGGCAATCCTGAGCCAA	CCATTGAGTCTCTGCACCTATC	F
Andøya	A10_0922_A_R4	gtagcttc:gtagcttc	GGGCAATCCTGAGCCAA	CCATTGAGTCTCTGCACCTATC	F
Andøya	A11_1276(1176)_A_R4	acgcagta:acgcagta	GGGCAATCCTGAGCCAA	CCATTGAGTCTCTGCACCTATC	F
Andøya	A08_1100_A_R4	ctagacct:ctagacct	GGGCAATCCTGAGCCAA	CCATTGAGTCTCTGCACCTATC	F
Andøya	A10_0982_A_R4	gcatggtt:gcatggtt	GGGCAATCCTGAGCCAA	CCATTGAGTCTCTGCACCTATC	F
Andøya	A08_1124_A_R4	gcatgtac:gcatgtac	GGGCAATCCTGAGCCAA	CCATTGAGTCTCTGCACCTATC	F
Andøya	PP02_R4	gacattcc:gacattcc	GGGCAATCCTGAGCCAA	CCATTGAGTCTCTGCACCTATC	F
Andøya	A11_1234(1134)_A_R4	acgcgtat:acgcgtat	GGGCAATCCTGAGCCAA	CCATTGAGTCTCTGCACCTATC	F
Andøya	A10_0906_A_R4	caaggttg:caaggttg	GGGCAATCCTGAGCCAA	CCATTGAGTCTCTGCACCTATC	F
Andøya	A10_1002_A_R4	gcattacg:gcattacg	GGGCAATCCTGAGCCAA	CCATTGAGTCTCTGCACCTATC	F
Andøya	A08_1152_A_R4	aggaccta:aggaccta	GGGCAATCCTGAGCCAA	CCATTGAGTCTCTGCACCTATC	F
Andøya	A10_0995_A_R4	caagtcca:caagtcca	GGGCAATCCTGAGCCAA	CCATTGAGTCTCTGCACCTATC	F
Andøya	PN03_R4	ctagcaga:ctagcaga	GGGCAATCCTGAGCCAA	CCATTGAGTCTCTGCACCTATC	F
Andøya	A10_1010_A_R4	atccacca:atccacca	GGGCAATCCTGAGCCAA	CCATTGAGTCTCTGCACCTATC	F
Andøya	A08_1092_A_R4	ccatccaa:ccatccaa	GGGCAATCCTGAGCCAA	CCATTGAGTCTCTGCACCTATC	F
Andøya	A08_1188_A_R4	agcagtct:agcagtct	GGGCAATCCTGAGCCAA	CCATTGAGTCTCTGCACCTATC	F
Andøya	A08_1144_A_R4	tatgcagg:tatgcagg	GGGCAATCCTGAGCCAA	CCATTGAGTCTCTGCACCTATC	F
Andøya	N05_R4	tctccaga:tctccaga	GGGCAATCCTGAGCCAA	CCATTGAGTCTCTGCACCTATC	F
Andøya	A11_1226(1126)_A_R4	ctagctag:ctagctag	GGGCAATCCTGAGCCAA	CCATTGAGTCTCTGCACCTATC	F
Andøya	A11_1238(1138)_A_R4	gaatccac:gaatccac	GGGCAATCCTGAGCCAA	CCATTGAGTCTCTGCACCTATC	F
Andøya	A08_1116_A_R4	acggattg:acggattg	GGGCAATCCTGAGCCAA	CCATTGAGTCTCTGCACCTATC	F
Andøya	A10_0910_A_R4	tatgcgca:tatgcgca	GGGCAATCCTGAGCCAA	CCATTGAGTCTCTGCACCTATC	F
Andøya	A08_1104_A_R4	tgtatcgg:tgtatcgg	GGGCAATCCTGAGCCAA	CCATTGAGTCTCTGCACCTATC	F
Andøya	PN04_R4	acggtaga:acggtaga	GGGCAATCCTGAGCCAA	CCATTGAGTCTCTGCACCTATC	F
Andøya	A08_1136_A_R4	cgagatca:cgagatca	GGGCAATCCTGAGCCAA	CCATTGAGTCTCTGCACCTATC	F
Andøya	A11_1222(1122)_A_R4	caataccg:caataccg	GGGCAATCCTGAGCCAA	CCATTGAGTCTCTGCACCTATC	F
Andøya	A10_0942_A_R4	tacgtctc:tacgtctc	GGGCAATCCTGAGCCAA	CCATTGAGTCTCTGCACCTATC	F
Andøya	A08_1186_A_R4	gccagtta:gccagtta	GGGCAATCCTGAGCCAA	CCATTGAGTCTCTGCACCTATC	F
Andøya	A08_1096_A_R4	taggtagc:taggtagc	GGGCAATCCTGAGCCAA	CCATTGAGTCTCTGCACCTATC	F
Andøya	A10_0986_A_R4	tctcgtca:tctcgtca	GGGCAATCCTGAGCCAA	CCATTGAGTCTCTGCACCTATC	F
Andøya	A11_1279(1179)_A_R4	tgccttga:tgccttga	GGGCAATCCTGAGCCAA	CCATTGAGTCTCTGCACCTATC	F
Andøya	A10_0934_A_R4	ttgacggt:ttgacggt	GGGCAATCCTGAGCCAA	CCATTGAGTCTCTGCACCTATC	F
Andøya	PP03_R4	aatacggc:aatacggc	GGGCAATCCTGAGCCAA	CCATTGAGTCTCTGCACCTATC	F
Andøya	A08_1190_A_R4	tctctcgt:tctctcgt	GGGCAATCCTGAGCCAA	CCATTGAGTCTCTGCACCTATC	F
Andøya	A10_0978_A_R4	ccattgca:ccattgca	GGGCAATCCTGAGCCAA	CCATTGAGTCTCTGCACCTATC	F
Andøya	N07_R4	atcgagac:atcgagac	GGGCAATCCTGAGCCAA	CCATTGAGTCTCTGCACCTATC	F
Andøya	A10_1012_A_R4	aggcaagt:aggcaagt	GGGCAATCCTGAGCCAA	CCATTGAGTCTCTGCACCTATC	F
Andøya	A10_0950_A_R4	accgtctt:accgtctt	GGGCAATCCTGAGCCAA	CCATTGAGTCTCTGCACCTATC	F
Andøya	N09_R4	ccgaacaa:ccgaacaa	GGGCAATCCTGAGCCAA	CCATTGAGTCTCTGCACCTATC	F
Andøya	A08_1176(1180)_A_R4	caatccgt:caatccgt	GGGCAATCCTGAGCCAA	CCATTGAGTCTCTGCACCTATC	F
Andøya	A08_1128_A_R4	gcctatct:gcctatct	GGGCAATCCTGAGCCAA	CCATTGAGTCTCTGCACCTATC	F
Andøya	A11_1266(1166)_A_R4	ttgagagg:ttgagagg	GGGCAATCCTGAGCCAA	CCATTGAGTCTCTGCACCTATC	F
Andøya	A08_1164_A_R4	cagaacgt:cagaacgt	GGGCAATCCTGAGCCAA	CCATTGAGTCTCTGCACCTATC	F
Andøya	A11_1274(1174)_A_R4	gtatcgtg:gtatcgtg	GGGCAATCCTGAGCCAA	CCATTGAGTCTCTGCACCTATC	F
Andøya	A10_0914_A_R4	acgtcaca:acgtcaca	GGGCAATCCTGAGCCAA	CCATTGAGTCTCTGCACCTATC	F
Andøya	A08_1184_A_R4	ccgacata:ccgacata	GGGCAATCCTGAGCCAA	CCATTGAGTCTCTGCACCTATC	F
Andøya	A11_1218(1118)_A_R4	acgtctac:acgtctac	GGGCAATCCTGAGCCAA	CCATTGAGTCTCTGCACCTATC	F
Andøya	A10_1006_A_R4	tagaggac:tagaggac	GGGCAATCCTGAGCCAA	CCATTGAGTCTCTGCACCTATC	F
Andøya	A08_1194_A_R4	atcgctga:atcgctga	GGGCAATCCTGAGCCAA	CCATTGAGTCTCTGCACCTATC	F
Andøya	A10_0946_A_R4	gaattggc:gaattggc	GGGCAATCCTGAGCCAA	CCATTGAGTCTCTGCACCTATC	F
Andøya	PP04_R4	atcggatg:atcggatg	GGGCAATCCTGAGCCAA	CCATTGAGTCTCTGCACCTATC	F
Andøya	A11_1282(1182)_A_R4	acgtgctt:acgtgctt	GGGCAATCCTGAGCCAA	CCATTGAGTCTCTGCACCTATC	F
Andøya	A08_1132_A_R4	tgtcgtac:tgtcgtac	GGGCAATCCTGAGCCAA	CCATTGAGTCTCTGCACCTATC	F
Andøya	A08_1156_A_R4	tccttagc:tccttagc	GGGCAATCCTGAGCCAA	CCATTGAGTCTCTGCACCTATC	F
Andøya	PN05_R4	ccgtaaga:ccgtaaga	GGGCAATCCTGAGCCAA	CCATTGAGTCTCTGCACCTATC	F
Andøya	A11_1262(1162)_A_R4	ttgatgcg:ttgatgcg	GGGCAATCCTGAGCCAA	CCATTGAGTCTCTGCACCTATC	F
Andøya	A11_1230(1130)_A_R4	aggtagtg:aggtagtg	GGGCAATCCTGAGCCAA	CCATTGAGTCTCTGCACCTATC	F
Andøya	A08_1108_A_R4	ccgtagtt:ccgtagtt	GGGCAATCCTGAGCCAA	CCATTGAGTCTCTGCACCTATC	F
Andøya	A10_0962_A_R4	cttgtgac:cttgtgac	GGGCAATCCTGAGCCAA	CCATTGAGTCTCTGCACCTATC	F
Andøya	A08_1192_A_R4	gcggtatt:gcggtatt	GGGCAATCCTGAGCCAA	CCATTGAGTCTCTGCACCTATC	F
Andøya	A10_0990_A_R4	ttgcagca:ttgcagca	GGGCAATCCTGAGCCAA	CCATTGAGTCTCTGCACCTATC	F
Andøya	A10_1008_A_R4	cgaaggat:cgaaggat	GGGCAATCCTGAGCCAA	CCATTGAGTCTCTGCACCTATC	F
Andøya	A08_1168_A_R4	aggtgact:aggtgact	GGGCAATCCTGAGCCAA	CCATTGAGTCTCTGCACCTATC	F
Andøya	PP05_R4	gcaggata:gcaggata	GGGCAATCCTGAGCCAA	CCATTGAGTCTCTGCACCTATC	F
Andøya	A10_0958_A_R4	cctaagct:cctaagct	GGGCAATCCTGAGCCAA	CCATTGAGTCTCTGCACCTATC	F
Andøya	A11_1272(1172)_A_R4	gtcaatgc:gtcaatgc	GGGCAATCCTGAGCCAA	CCATTGAGTCTCTGCACCTATC	F
Andøya	A08_1111_A_R4	tctgttcg:tctgttcg	GGGCAATCCTGAGCCAA	CCATTGAGTCTCTGCACCTATC	F
Andøya	N11_R4	tgcaacga:tgcaacga	GGGCAATCCTGAGCCAA	CCATTGAGTCTCTGCACCTATC	F
Andøya	A08_1160_A_R4	ggagactt:ggagactt	GGGCAATCCTGAGCCAA	CCATTGAGTCTCTGCACCTATC	F
Andøya	N13_R4	cacactct:cacactct	GGGCAATCCTGAGCCAA	CCATTGAGTCTCTGCACCTATC	F
Andøya	A10_0930_A_R4	cacagagt:cacagagt	GGGCAATCCTGAGCCAA	CCATTGAGTCTCTGCACCTATC	F
Andøya	A10_0993_A_R4	actactgg:actactgg	GGGCAATCCTGAGCCAA	CCATTGAGTCTCTGCACCTATC	F
Andøya	PN06_R4	tgtgcttg:tgtgcttg	GGGCAATCCTGAGCCAA	CCATTGAGTCTCTGCACCTATC	F
Andøya	A10_1014_A_R4	cctagaga:cctagaga	GGGCAATCCTGAGCCAA	CCATTGAGTCTCTGCACCTATC	F
Andøya	A10_0966_A_R4	accagtac:accagtac	GGGCAATCCTGAGCCAA	CCATTGAGTCTCTGCACCTATC	F
Andøya	A10_0918_A_R4	ctaggtgt:ctaggtgt	GGGCAATCCTGAGCCAA	CCATTGAGTCTCTGCACCTATC	F
Andøya	PP06_R4	acggaact:acggaact	GGGCAATCCTGAGCCAA	CCATTGAGTCTCTGCACCTATC	F

## Sheet: Andøya 2
Tag lookup table for the Andøya metabarcode data, part 2
Data accession code: ERR4425632
# Experiment	Sample	Tags	Forward primer	Rerverse Primer
Andøya	A10_0970_B_R1	aacaagcc:aacaagcc	GGGCAATCCTGAGCCAA	CCATTGAGTCTCTGCACCTATC	F
Andøya	A08_1184_B_R1	ggaatgag:ggaatgag	GGGCAATCCTGAGCCAA	CCATTGAGTCTCTGCACCTATC	F
Andøya	PP07_R1	aattgccg:aattgccg	GGGCAATCCTGAGCCAA	CCATTGAGTCTCTGCACCTATC	F
Andøya	A08_1196_B_R1	cgaccata:cgaccata	GGGCAATCCTGAGCCAA	CCATTGAGTCTCTGCACCTATC	F
Andøya	A10_0938_B_R1	atgctgac:atgctgac	GGGCAATCCTGAGCCAA	CCATTGAGTCTCTGCACCTATC	F
Andøya	PN07_R1	tgagacag:tgagacag	GGGCAATCCTGAGCCAA	CCATTGAGTCTCTGCACCTATC	F
Andøya	A08_1092_B_R1	gagcttac:gagcttac	GGGCAATCCTGAGCCAA	CCATTGAGTCTCTGCACCTATC	F
Andøya	A08_1140_B_R1	ttaccagg:ttaccagg	GGGCAATCCTGAGCCAA	CCATTGAGTCTCTGCACCTATC	F
Andøya	A10_0906_B_R1	tgagagct:tgagagct	GGGCAATCCTGAGCCAA	CCATTGAGTCTCTGCACCTATC	F
Andøya	A11_1270(1170)_B_R1	ctgacctt:ctgacctt	GGGCAATCCTGAGCCAA	CCATTGAGTCTCTGCACCTATC	F
Andøya	A08_1116_B_R1	atgcttgg:atgcttgg	GGGCAATCCTGAGCCAA	CCATTGAGTCTCTGCACCTATC	F
Andøya	N02_R1	aacaccgt:aacaccgt	GGGCAATCCTGAGCCAA	CCATTGAGTCTCTGCACCTATC	F
Andøya	A11_1238(1138)_B_R1	ttaccgct:ttaccgct	GGGCAATCCTGAGCCAA	CCATTGAGTCTCTGCACCTATC	F
Andøya	A08_1096_B_R1	ccagtatg:ccagtatg	GGGCAATCCTGAGCCAA	CCATTGAGTCTCTGCACCTATC	F
Andøya	A11_1230(1130)_B_R1	tgagatgc:tgagatgc	GGGCAATCCTGAGCCAA	CCATTGAGTCTCTGCACCTATC	F
Andøya	A10_0946_B_R1	gtgcaact:gtgcaact	GGGCAATCCTGAGCCAA	CCATTGAGTCTCTGCACCTATC	F
Andøya	N04_R1	acaaccga:acaaccga	GGGCAATCCTGAGCCAA	CCATTGAGTCTCTGCACCTATC	F
Andøya	A11_1218(1118)_B_R1	tgagccta:tgagccta	GGGCAATCCTGAGCCAA	CCATTGAGTCTCTGCACCTATC	F
Andøya	A10_0962_B_R1	atggaggt:atggaggt	GGGCAATCCTGAGCCAA	CCATTGAGTCTCTGCACCTATC	F
Andøya	A08_1152_B_R1	tcatacgc:tcatacgc	GGGCAATCCTGAGCCAA	CCATTGAGTCTCTGCACCTATC	F
Andøya	A11_1226(1126)_B_R1	ctgagtct:ctgagtct	GGGCAATCCTGAGCCAA	CCATTGAGTCTCTGCACCTATC	F
Andøya	A10_0914_B_R1	gaggtgaa:gaggtgaa	GGGCAATCCTGAGCCAA	CCATTGAGTCTCTGCACCTATC	F
Andøya	A11_1262(1162)_B_R1	ggcatgta:ggcatgta	GGGCAATCCTGAGCCAA	CCATTGAGTCTCTGCACCTATC	F
Andøya	A10_0982_B_R1	gtgccata:gtgccata	GGGCAATCCTGAGCCAA	CCATTGAGTCTCTGCACCTATC	F
Andøya	A08_1120_B_R1	ttacgcca:ttacgcca	GGGCAATCCTGAGCCAA	CCATTGAGTCTCTGCACCTATC	F
Andøya	PN08_R1	tcatagcg:tcatagcg	GGGCAATCCTGAGCCAA	CCATTGAGTCTCTGCACCTATC	F
Andøya	A10_0930_B_R1	tgaggaca:tgaggaca	GGGCAATCCTGAGCCAA	CCATTGAGTCTCTGCACCTATC	F
Andøya	PP08_R1	aacaggag:aacaggag	GGGCAATCCTGAGCCAA	CCATTGAGTCTCTGCACCTATC	F
Andøya	A10_1006_B_R1	gagtaacc:gagtaacc	GGGCAATCCTGAGCCAA	CCATTGAGTCTCTGCACCTATC	F
Andøya	A11_1274(1174)_B_R1	cagctcat:cagctcat	GGGCAATCCTGAGCCAA	CCATTGAGTCTCTGCACCTATC	F
Andøya	N06_R1	tgctccaa:tgctccaa	GGGCAATCCTGAGCCAA	CCATTGAGTCTCTGCACCTATC	F
Andøya	A10_1010_B_R1	tcagtcga:tcagtcga	GGGCAATCCTGAGCCAA	CCATTGAGTCTCTGCACCTATC	F
Andøya	A10_0954_B_R1	ggagaaga:ggagaaga	GGGCAATCCTGAGCCAA	CCATTGAGTCTCTGCACCTATC	F
Andøya	A08_1088_B_R1	gtgctcaa:gtgctcaa	GGGCAATCCTGAGCCAA	CCATTGAGTCTCTGCACCTATC	F
Andøya	A08_1164_B_R1	acaagacc:acaagacc	GGGCAATCCTGAGCCAA	CCATTGAGTCTCTGCACCTATC	F
Andøya	A10_0918_B_R1	caggaaca:caggaaca	GGGCAATCCTGAGCCAA	CCATTGAGTCTCTGCACCTATC	F
Andøya	N08_R1	gtgatctc:gtgatctc	GGGCAATCCTGAGCCAA	CCATTGAGTCTCTGCACCTATC	F
Andøya	A08_1128_B_R1	acttggct:acttggct	GGGCAATCCTGAGCCAA	CCATTGAGTCTCTGCACCTATC	F
Andøya	A10_0902_B_R1	cgatacac:cgatacac	GGGCAATCCTGAGCCAA	CCATTGAGTCTCTGCACCTATC	F
Andøya	A08_1180(1176)_B_R1	tcatcctg:tcatcctg	GGGCAATCCTGAGCCAA	CCATTGAGTCTCTGCACCTATC	F
Andøya	A08_1100_B_R1	caggctaa:caggctaa	GGGCAATCCTGAGCCAA	CCATTGAGTCTCTGCACCTATC	F
Andøya	A11_1234(1134)_B_R1	tcatcggt:tcatcggt	GGGCAATCCTGAGCCAA	CCATTGAGTCTCTGCACCTATC	F
Andøya	PN09_R1	agttccac:agttccac	GGGCAATCCTGAGCCAA	CCATTGAGTCTCTGCACCTATC	F
Andøya	A10_0942_B_R1	aaccaacg:aaccaacg	GGGCAATCCTGAGCCAA	CCATTGAGTCTCTGCACCTATC	F
Andøya	A08_1168_B_R1	ctgcgaat:ctgcgaat	GGGCAATCCTGAGCCAA	CCATTGAGTCTCTGCACCTATC	F
Andøya	A10_1008_B_R1	gtggttag:gtggttag	GGGCAATCCTGAGCCAA	CCATTGAGTCTCTGCACCTATC	F
Andøya	A10_1014_B_R1	agaacgtg:agaacgtg	GGGCAATCCTGAGCCAA	CCATTGAGTCTCTGCACCTATC	F
Andøya	A08_1144_B_R1	tcatgcct:tcatgcct	GGGCAATCCTGAGCCAA	CCATTGAGTCTCTGCACCTATC	F
Andøya	PP09_R1	ggatagca:ggatagca	GGGCAATCCTGAGCCAA	CCATTGAGTCTCTGCACCTATC	F
Andøya	A10_0922_B_R1	cagtagac:cagtagac	GGGCAATCCTGAGCCAA	CCATTGAGTCTCTGCACCTATC	F
Andøya	A11_1276(1176)_B_R1	tagccact:tagccact	GGGCAATCCTGAGCCAA	CCATTGAGTCTCTGCACCTATC	F
Andøya	A10_0993_B_R1	gaggacta:gaggacta	GGGCAATCCTGAGCCAA	CCATTGAGTCTCTGCACCTATC	F
Andøya	A08_1148_B_R1	agaagagg:agaagagg	GGGCAATCCTGAGCCAA	CCATTGAGTCTCTGCACCTATC	F
Andøya	A10_0966_B_R1	cgatgagt:cgatgagt	GGGCAATCCTGAGCCAA	CCATTGAGTCTCTGCACCTATC	F
Andøya	A10_0990_B_R1	gtgtagtc:gtgtagtc	GGGCAATCCTGAGCCAA	CCATTGAGTCTCTGCACCTATC	F
Andøya	N10_R1	gagttcct:gagttcct	GGGCAATCCTGAGCCAA	CCATTGAGTCTCTGCACCTATC	F
Andøya	A10_0974_B_R1	acacacag:acacacag	GGGCAATCCTGAGCCAA	CCATTGAGTCTCTGCACCTATC	F
Andøya	A08_1108_B_R1	aacctagc:aacctagc	GGGCAATCCTGAGCCAA	CCATTGAGTCTCTGCACCTATC	F
Andøya	A08_1176(1180)_B_R1	acacaggt:acacaggt	GGGCAATCCTGAGCCAA	CCATTGAGTCTCTGCACCTATC	F
Andøya	A10_0958_B_R1	tagagctg:tagagctg	GGGCAATCCTGAGCCAA	CCATTGAGTCTCTGCACCTATC	F
Andøya	PP10_R1	aacctcag:aacctcag	GGGCAATCCTGAGCCAA	CCATTGAGTCTCTGCACCTATC	F
Andøya	A08_1186_B_R1	ggatgatc:ggatgatc	GGGCAATCCTGAGCCAA	CCATTGAGTCTCTGCACCTATC	F
Andøya	A08_1136_B_R1	tatctggc:tatctggc	GGGCAATCCTGAGCCAA	CCATTGAGTCTCTGCACCTATC	F
Andøya	A08_1190_B_R1	ctggttga:ctggttga	GGGCAATCCTGAGCCAA	CCATTGAGTCTCTGCACCTATC	F
Andøya	A10_1012_B_R1	tccaacac:tccaacac	GGGCAATCCTGAGCCAA	CCATTGAGTCTCTGCACCTATC	F
Andøya	A10_0995_B_R1	gtgtgaag:gtgtgaag	GGGCAATCCTGAGCCAA	CCATTGAGTCTCTGCACCTATC	F
Andøya	A10_0978_B_R1	aacctgct:aacctgct	GGGCAATCCTGAGCCAA	CCATTGAGTCTCTGCACCTATC	F
Andøya	A11_1272(1172)_B_R1	ggatgtct:ggatgtct	GGGCAATCCTGAGCCAA	CCATTGAGTCTCTGCACCTATC	F
Andøya	A08_1124_B_R1	tccaagca:tccaagca	GGGCAATCCTGAGCCAA	CCATTGAGTCTCTGCACCTATC	F
Andøya	PN10_R1	agaatgcc:agaatgcc	GGGCAATCCTGAGCCAA	CCATTGAGTCTCTGCACCTATC	F
Andøya	A08_1172_B_R1	gtgtgtgt:gtgtgtgt	GGGCAATCCTGAGCCAA	CCATTGAGTCTCTGCACCTATC	F
Andøya	A10_0926_B_R1	cacggata:cacggata	GGGCAATCCTGAGCCAA	CCATTGAGTCTCTGCACCTATC	F
Andøya	A08_1111_B_R1	caacctca:caacctca	GGGCAATCCTGAGCCAA	CCATTGAGTCTCTGCACCTATC	F
Andøya	A08_1156_B_R1	ggattcga:ggattcga	GGGCAATCCTGAGCCAA	CCATTGAGTCTCTGCACCTATC	F
Andøya	N12_R1	ttaggcac:ttaggcac	GGGCAATCCTGAGCCAA	CCATTGAGTCTCTGCACCTATC	F
Andøya	PP11_R1	cgcataga:cgcataga	GGGCAATCCTGAGCCAA	CCATTGAGTCTCTGCACCTATC	F
Andøya	A08_1160_B_R1	cagttctc:cagttctc	GGGCAATCCTGAGCCAA	CCATTGAGTCTCTGCACCTATC	F
Andøya	A10_0950_B_R1	aacgagtg:aacgagtg	GGGCAATCCTGAGCCAA	CCATTGAGTCTCTGCACCTATC	F
Andøya	A08_1192_B_R1	ctgtcaac:ctgtcaac	GGGCAATCCTGAGCCAA	CCATTGAGTCTCTGCACCTATC	F
Andøya	A10_0998_B_R1	tccaccta:tccaccta	GGGCAATCCTGAGCCAA	CCATTGAGTCTCTGCACCTATC	F
Andøya	A10_0934_B_R1	cgcatctt:cgcatctt	GGGCAATCCTGAGCCAA	CCATTGAGTCTCTGCACCTATC	F
Andøya	PN11_R1	gatacgct:gatacgct	GGGCAATCCTGAGCCAA	CCATTGAGTCTCTGCACCTATC	F
Andøya	A08_1132_B_R1	gtgttgga:gtgttgga	GGGCAATCCTGAGCCAA	CCATTGAGTCTCTGCACCTATC	F
Andøya	A11_1266(1166)_B_R1	acactagg:acactagg	GGGCAATCCTGAGCCAA	CCATTGAGTCTCTGCACCTATC	F
Andøya	A08_1104_B_R1	cgccaatt:cgccaatt	GGGCAATCCTGAGCCAA	CCATTGAGTCTCTGCACCTATC	F
Andøya	A08_1188_B_R1	tagcaagg:tagcaagg	GGGCAATCCTGAGCCAA	CCATTGAGTCTCTGCACCTATC	F
Andøya	N14_R1	gtcacaga:gtcacaga	GGGCAATCCTGAGCCAA	CCATTGAGTCTCTGCACCTATC	F
Andøya	A08_1194_B_R1	tccagatc:tccagatc	GGGCAATCCTGAGCCAA	CCATTGAGTCTCTGCACCTATC	F
Andøya	A10_1002_B_R1	acactcct:acactcct	GGGCAATCCTGAGCCAA	CCATTGAGTCTCTGCACCTATC	F
Andøya	A11_1279(1179)_B_R1	gttaacgg:gttaacgg	GGGCAATCCTGAGCCAA	CCATTGAGTCTCTGCACCTATC	F
Andøya	A10_0910_B_R1	aacgcgat:aacgcgat	GGGCAATCCTGAGCCAA	CCATTGAGTCTCTGCACCTATC	F
Andøya	A11_1282(1182)_B_R1	cgcgtaat:cgcgtaat	GGGCAATCCTGAGCCAA	CCATTGAGTCTCTGCACCTATC	F
Andøya	A10_0986_B_R1	ccgatact:ccgatact	GGGCAATCCTGAGCCAA	CCATTGAGTCTCTGCACCTATC	F
Andøya	PP12_R1	agacatcc:agacatcc	GGGCAATCCTGAGCCAA	CCATTGAGTCTCTGCACCTATC	F
Andøya	A11_1222(1122)_B_R1	gatagagg:gatagagg	GGGCAATCCTGAGCCAA	CCATTGAGTCTCTGCACCTATC	F
Andøya	PN12_R1	ctgttgtg:ctgttgtg	GGGCAATCCTGAGCCAA	CCATTGAGTCTCTGCACCTATC	F
Andøya	A10_0970_B_R2	aacgcttc:aacgcttc	GGGCAATCCTGAGCCAA	CCATTGAGTCTCTGCACCTATC	F
Andøya	A08_1184_B_R2	acactgtc:acactgtc	GGGCAATCCTGAGCCAA	CCATTGAGTCTCTGCACCTATC	F
Andøya	PP07_R2	tccatacg:tccatacg	GGGCAATCCTGAGCCAA	CCATTGAGTCTCTGCACCTATC	F
Andøya	A08_1196_B_R2	agtgttcc:agtgttcc	GGGCAATCCTGAGCCAA	CCATTGAGTCTCTGCACCTATC	F
Andøya	A10_0938_B_R2	acagaagc:acagaagc	GGGCAATCCTGAGCCAA	CCATTGAGTCTCTGCACCTATC	F
Andøya	PN07_R2	agacctgt:agacctgt	GGGCAATCCTGAGCCAA	CCATTGAGTCTCTGCACCTATC	F
Andøya	A08_1092_B_R2	cgctctta:cgctctta	GGGCAATCCTGAGCCAA	CCATTGAGTCTCTGCACCTATC	F
Andøya	A08_1140_B_R2	agacgaac:agacgaac	GGGCAATCCTGAGCCAA	CCATTGAGTCTCTGCACCTATC	F
Andøya	A10_0906_B_R2	tgcaagag:tgcaagag	GGGCAATCCTGAGCCAA	CCATTGAGTCTCTGCACCTATC	F
Andøya	A11_1270(1170)_B_R2	aagagtgc:aagagtgc	GGGCAATCCTGAGCCAA	CCATTGAGTCTCTGCACCTATC	F
Andøya	A08_1116_B_R2	catacctc:catacctc	GGGCAATCCTGAGCCAA	CCATTGAGTCTCTGCACCTATC	F
Andøya	N02_R2	ctgttcgt:ctgttcgt	GGGCAATCCTGAGCCAA	CCATTGAGTCTCTGCACCTATC	F
Andøya	A11_1238(1138)_B_R2	cgcttatg:cgcttatg	GGGCAATCCTGAGCCAA	CCATTGAGTCTCTGCACCTATC	F
Andøya	A08_1096_B_R2	agacgctt:agacgctt	GGGCAATCCTGAGCCAA	CCATTGAGTCTCTGCACCTATC	F
Andøya	A11_1230(1130)_B_R2	aacgtcga:aacgtcga	GGGCAATCCTGAGCCAA	CCATTGAGTCTCTGCACCTATC	F
Andøya	A10_0946_B_R2	tagcctga:tagcctga	GGGCAATCCTGAGCCAA	CCATTGAGTCTCTGCACCTATC	F
Andøya	N04_R2	aaggttcg:aaggttcg	GGGCAATCCTGAGCCAA	CCATTGAGTCTCTGCACCTATC	F
Andøya	A11_1218(1118)_B_R2	atgaggtg:atgaggtg	GGGCAATCCTGAGCCAA	CCATTGAGTCTCTGCACCTATC	F
Andøya	A10_0962_B_R2	gatatcgc:gatatcgc	GGGCAATCCTGAGCCAA	CCATTGAGTCTCTGCACCTATC	F
Andøya	A08_1152_B_R2	gttactcg:gttactcg	GGGCAATCCTGAGCCAA	CCATTGAGTCTCTGCACCTATC	F
Andøya	A11_1226(1126)_B_R2	tccgagat:tccgagat	GGGCAATCCTGAGCCAA	CCATTGAGTCTCTGCACCTATC	F
Andøya	A10_0914_B_R2	ggctctat:ggctctat	GGGCAATCCTGAGCCAA	CCATTGAGTCTCTGCACCTATC	F
Andøya	A11_1262(1162)_B_R2	tagcgtag:tagcgtag	GGGCAATCCTGAGCCAA	CCATTGAGTCTCTGCACCTATC	F
Andøya	A10_0982_B_R2	tgcactac:tgcactac	GGGCAATCCTGAGCCAA	CCATTGAGTCTCTGCACCTATC	F
Andøya	A08_1120_B_R2	acaacgct:acaacgct	GGGCAATCCTGAGCCAA	CCATTGAGTCTCTGCACCTATC	F
Andøya	PN08_R2	tccgctaa:tccgctaa	GGGCAATCCTGAGCCAA	CCATTGAGTCTCTGCACCTATC	F
Andøya	A10_0930_B_R2	atacagcg:atacagcg	GGGCAATCCTGAGCCAA	CCATTGAGTCTCTGCACCTATC	F
Andøya	PP08_R2	aactacgc:aactacgc	GGGCAATCCTGAGCCAA	CCATTGAGTCTCTGCACCTATC	F
Andøya	A10_1006_B_R2	caacgtac:caacgtac	GGGCAATCCTGAGCCAA	CCATTGAGTCTCTGCACCTATC	F
Andøya	A11_1274(1174)_B_R2	gttaggca:gttaggca	GGGCAATCCTGAGCCAA	CCATTGAGTCTCTGCACCTATC	F
Andøya	N06_R2	catagtcg:catagtcg	GGGCAATCCTGAGCCAA	CCATTGAGTCTCTGCACCTATC	F
Andøya	A10_1010_B_R2	gtgcctat:gtgcctat	GGGCAATCCTGAGCCAA	CCATTGAGTCTCTGCACCTATC	F
Andøya	A10_0954_B_R2	cggattgt:cggattgt	GGGCAATCCTGAGCCAA	CCATTGAGTCTCTGCACCTATC	F
Andøya	A08_1088_B_R2	agagaacg:agagaacg	GGGCAATCCTGAGCCAA	CCATTGAGTCTCTGCACCTATC	F
Andøya	A08_1164_B_R2	ataccacc:ataccacc	GGGCAATCCTGAGCCAA	CCATTGAGTCTCTGCACCTATC	F
Andøya	A10_0918_B_R2	aatgccag:aatgccag	GGGCAATCCTGAGCCAA	CCATTGAGTCTCTGCACCTATC	F
Andøya	N08_R2	aacagctc:aacagctc	GGGCAATCCTGAGCCAA	CCATTGAGTCTCTGCACCTATC	F
Andøya	A08_1128_B_R2	cggtacta:cggtacta	GGGCAATCCTGAGCCAA	CCATTGAGTCTCTGCACCTATC	F
Andøya	A10_0902_B_R2	ataccgga:ataccgga	GGGCAATCCTGAGCCAA	CCATTGAGTCTCTGCACCTATC	F
Andøya	A08_1180(1176)_B_R2	gatcatcg:gatcatcg	GGGCAATCCTGAGCCAA	CCATTGAGTCTCTGCACCTATC	F
Andøya	A08_1100_B_R2	agagagtc:agagagtc	GGGCAATCCTGAGCCAA	CCATTGAGTCTCTGCACCTATC	F
Andøya	A11_1234(1134)_B_R2	aactcctg:aactcctg	GGGCAATCCTGAGCCAA	CCATTGAGTCTCTGCACCTATC	F
Andøya	PN09_R2	cgaacaac:cgaacaac	GGGCAATCCTGAGCCAA	CCATTGAGTCTCTGCACCTATC	F
Andøya	A10_0942_B_R2	cggtcatt:cggtcatt	GGGCAATCCTGAGCCAA	CCATTGAGTCTCTGCACCTATC	F
Andøya	A08_1168_B_R2	acagtgag:acagtgag	GGGCAATCCTGAGCCAA	CCATTGAGTCTCTGCACCTATC	F
Andøya	A10_1008_B_R2	cggttgaa:cggttgaa	GGGCAATCCTGAGCCAA	CCATTGAGTCTCTGCACCTATC	F
Andøya	A10_1014_B_R2	gagctaga:gagctaga	GGGCAATCCTGAGCCAA	CCATTGAGTCTCTGCACCTATC	F
Andøya	A08_1144_B_R2	tgccagta:tgccagta	GGGCAATCCTGAGCCAA	CCATTGAGTCTCTGCACCTATC	F
Andøya	PP09_R2	agagctac:agagctac	GGGCAATCCTGAGCCAA	CCATTGAGTCTCTGCACCTATC	F
Andøya	A10_0922_B_R2	aactgagg:aactgagg	GGGCAATCCTGAGCCAA	CCATTGAGTCTCTGCACCTATC	F
Andøya	A11_1276(1176)_B_R2	ggtagttc:ggtagttc	GGGCAATCCTGAGCCAA	CCATTGAGTCTCTGCACCTATC	F
Andøya	A10_0993_B_R2	cgtaagtc:cgtaagtc	GGGCAATCCTGAGCCAA	CCATTGAGTCTCTGCACCTATC	F
Andøya	A08_1148_B_R2	atacgtgc:atacgtgc	GGGCAATCCTGAGCCAA	CCATTGAGTCTCTGCACCTATC	F
Andøya	A10_0966_B_R2	catcagca:catcagca	GGGCAATCCTGAGCCAA	CCATTGAGTCTCTGCACCTATC	F
Andøya	A10_0990_B_R2	accactca:accactca	GGGCAATCCTGAGCCAA	CCATTGAGTCTCTGCACCTATC	F
Andøya	N10_R2	caatggct:caatggct	GGGCAATCCTGAGCCAA	CCATTGAGTCTCTGCACCTATC	F
Andøya	A10_0974_B_R2	aactgtcc:aactgtcc	GGGCAATCCTGAGCCAA	CCATTGAGTCTCTGCACCTATC	F
Andøya	A08_1108_B_R2	tcctggta:tcctggta	GGGCAATCCTGAGCCAA	CCATTGAGTCTCTGCACCTATC	F
Andøya	A08_1176(1180)_B_R2	catccagt:catccagt	GGGCAATCCTGAGCCAA	CCATTGAGTCTCTGCACCTATC	F
Andøya	A10_0958_B_R2	tgcgaatg:tgcgaatg	GGGCAATCCTGAGCCAA	CCATTGAGTCTCTGCACCTATC	F
Andøya	PP10_R2	gagtacag:gagtacag	GGGCAATCCTGAGCCAA	CCATTGAGTCTCTGCACCTATC	F
Andøya	A08_1186_B_R2	agagtctg:agagtctg	GGGCAATCCTGAGCCAA	CCATTGAGTCTCTGCACCTATC	F
Andøya	A08_1136_B_R2	cgtagact:cgtagact	GGGCAATCCTGAGCCAA	CCATTGAGTCTCTGCACCTATC	F
Andøya	A08_1190_B_R2	tccttcca:tccttcca	GGGCAATCCTGAGCCAA	CCATTGAGTCTCTGCACCTATC	F
Andøya	A10_1012_B_R2	tgcttgtc:tgcttgtc	GGGCAATCCTGAGCCAA	CCATTGAGTCTCTGCACCTATC	F
Andøya	A10_0995_B_R2	catcgatg:catcgatg	GGGCAATCCTGAGCCAA	CCATTGAGTCTCTGCACCTATC	F
Andøya	A10_0978_B_R2	cgtagcta:cgtagcta	GGGCAATCCTGAGCCAA	CCATTGAGTCTCTGCACCTATC	F
Andøya	A11_1272(1172)_B_R2	cttcaacg:cttcaacg	GGGCAATCCTGAGCCAA	CCATTGAGTCTCTGCACCTATC	F
Andøya	A08_1124_B_R2	catcggat:catcggat	GGGCAATCCTGAGCCAA	CCATTGAGTCTCTGCACCTATC	F
Andøya	PN10_R2	aagaaccg:aagaaccg	GGGCAATCCTGAGCCAA	CCATTGAGTCTCTGCACCTATC	F
Andøya	A08_1172_B_R2	gatgaggt:gatgaggt	GGGCAATCCTGAGCCAA	CCATTGAGTCTCTGCACCTATC	F
Andøya	A10_0926_B_R2	cttcaggt:cttcaggt	GGGCAATCCTGAGCCAA	CCATTGAGTCTCTGCACCTATC	F
Andøya	A08_1111_B_R2	tcgaagtg:tcgaagtg	GGGCAATCCTGAGCCAA	CCATTGAGTCTCTGCACCTATC	F
Andøya	A08_1156_B_R2	gatgcctt:gatgcctt	GGGCAATCCTGAGCCAA	CCATTGAGTCTCTGCACCTATC	F
Andøya	N12_R2	agatcagc:agatcagc	GGGCAATCCTGAGCCAA	CCATTGAGTCTCTGCACCTATC	F
Andøya	PP11_R2	tcgactct:tcgactct	GGGCAATCCTGAGCCAA	CCATTGAGTCTCTGCACCTATC	F
Andøya	A08_1160_B_R2	ttcactgg:ttcactgg	GGGCAATCCTGAGCCAA	CCATTGAGTCTCTGCACCTATC	F
Andøya	A10_0950_B_R2	tgaagtcg:tgaagtcg	GGGCAATCCTGAGCCAA	CCATTGAGTCTCTGCACCTATC	F
Andøya	A08_1192_B_R2	cggcataa:cggcataa	GGGCAATCCTGAGCCAA	CCATTGAGTCTCTGCACCTATC	F
Andøya	A10_0998_B_R2	ggtgcata:ggtgcata	GGGCAATCCTGAGCCAA	CCATTGAGTCTCTGCACCTATC	F
Andøya	A10_0934_B_R2	tcgagaca:tcgagaca	GGGCAATCCTGAGCCAA	CCATTGAGTCTCTGCACCTATC	F
Andøya	PN11_R2	tagtcgag:tagtcgag	GGGCAATCCTGAGCCAA	CCATTGAGTCTCTGCACCTATC	F
Andøya	A08_1132_B_R2	gatggtca:gatggtca	GGGCAATCCTGAGCCAA	CCATTGAGTCTCTGCACCTATC	F
Andøya	A11_1266(1166)_B_R2	ggactatg:ggactatg	GGGCAATCCTGAGCCAA	CCATTGAGTCTCTGCACCTATC	F
Andøya	A08_1104_B_R2	tcgagcat:tcgagcat	GGGCAATCCTGAGCCAA	CCATTGAGTCTCTGCACCTATC	F
Andøya	A08_1188_B_R2	gtgcattg:gtgcattg	GGGCAATCCTGAGCCAA	CCATTGAGTCTCTGCACCTATC	F
Andøya	N14_R2	attcgcag:attcgcag	GGGCAATCCTGAGCCAA	CCATTGAGTCTCTGCACCTATC	F
Andøya	A08_1194_B_R2	acaagctg:acaagctg	GGGCAATCCTGAGCCAA	CCATTGAGTCTCTGCACCTATC	F
Andøya	A10_1002_B_R2	acaggtca:acaggtca	GGGCAATCCTGAGCCAA	CCATTGAGTCTCTGCACCTATC	F
Andøya	A11_1279(1179)_B_R2	gttgagag:gttgagag	GGGCAATCCTGAGCCAA	CCATTGAGTCTCTGCACCTATC	F
Andøya	A10_0910_B_R2	agatctcg:agatctcg	GGGCAATCCTGAGCCAA	CCATTGAGTCTCTGCACCTATC	F
Andøya	A11_1282(1182)_B_R2	cgtctaca:cgtctaca	GGGCAATCCTGAGCCAA	CCATTGAGTCTCTGCACCTATC	F
Andøya	A10_0986_B_R2	accaacct:accaacct	GGGCAATCCTGAGCCAA	CCATTGAGTCTCTGCACCTATC	F
Andøya	PP12_R2	atgagcac:atgagcac	GGGCAATCCTGAGCCAA	CCATTGAGTCTCTGCACCTATC	F
Andøya	A11_1222(1122)_B_R2	ggttactg:ggttactg	GGGCAATCCTGAGCCAA	CCATTGAGTCTCTGCACCTATC	F
Andøya	PN12_R2	agatggag:agatggag	GGGCAATCCTGAGCCAA	CCATTGAGTCTCTGCACCTATC	F
Andøya	A10_0970_B_R3	cgtgatac:cgtgatac	GGGCAATCCTGAGCCAA	CCATTGAGTCTCTGCACCTATC	F
Andøya	A08_1184_B_R3	cttcttcc:cttcttcc	GGGCAATCCTGAGCCAA	CCATTGAGTCTCTGCACCTATC	F
Andøya	PP07_R3	attctcgc:attctcgc	GGGCAATCCTGAGCCAA	CCATTGAGTCTCTGCACCTATC	F
Andøya	A08_1196_B_R3	tcgattgc:tcgattgc	GGGCAATCCTGAGCCAA	CCATTGAGTCTCTGCACCTATC	F
Andøya	A10_0938_B_R3	catggcaa:catggcaa	GGGCAATCCTGAGCCAA	CCATTGAGTCTCTGCACCTATC	F
Andøya	PN07_R3	tccgaaga:tccgaaga	GGGCAATCCTGAGCCAA	CCATTGAGTCTCTGCACCTATC	F
Andøya	A08_1092_B_R3	tctacacc:tctacacc	GGGCAATCCTGAGCCAA	CCATTGAGTCTCTGCACCTATC	F
Andøya	A08_1140_B_R3	cttgacga:cttgacga	GGGCAATCCTGAGCCAA	CCATTGAGTCTCTGCACCTATC	F
Andøya	A10_0906_B_R3	tcgcatac:tcgcatac	GGGCAATCCTGAGCCAA	CCATTGAGTCTCTGCACCTATC	F
Andøya	A11_1270(1170)_B_R3	catgtacg:catgtacg	GGGCAATCCTGAGCCAA	CCATTGAGTCTCTGCACCTATC	F
Andøya	A08_1116_B_R3	tgagtgac:tgagtgac	GGGCAATCCTGAGCCAA	CCATTGAGTCTCTGCACCTATC	F
Andøya	N02_R3	ggttcgaa:ggttcgaa	GGGCAATCCTGAGCCAA	CCATTGAGTCTCTGCACCTATC	F
Andøya	A11_1238(1138)_B_R3	tggaacct:tggaacct	GGGCAATCCTGAGCCAA	CCATTGAGTCTCTGCACCTATC	F
Andøya	A08_1096_B_R3	tagttcgg:tagttcgg	GGGCAATCCTGAGCCAA	CCATTGAGTCTCTGCACCTATC	F
Andøya	A11_1230(1130)_B_R3	atagtggc:atagtggc	GGGCAATCCTGAGCCAA	CCATTGAGTCTCTGCACCTATC	F
Andøya	A10_0946_B_R3	tcgcgatt:tcgcgatt	GGGCAATCCTGAGCCAA	CCATTGAGTCTCTGCACCTATC	F
Andøya	N04_R3	catgtgga:catgtgga	GGGCAATCCTGAGCCAA	CCATTGAGTCTCTGCACCTATC	F
Andøya	A11_1218(1118)_B_R3	tcgctcta:tcgctcta	GGGCAATCCTGAGCCAA	CCATTGAGTCTCTGCACCTATC	F
Andøya	A10_0962_B_R3	agcaactg:agcaactg	GGGCAATCCTGAGCCAA	CCATTGAGTCTCTGCACCTATC	F
Andøya	A08_1152_B_R3	cgttacgt:cgttacgt	GGGCAATCCTGAGCCAA	CCATTGAGTCTCTGCACCTATC	F
Andøya	A11_1226(1126)_B_R3	ggttgtag:ggttgtag	GGGCAATCCTGAGCCAA	CCATTGAGTCTCTGCACCTATC	F
Andøya	A10_0914_B_R3	agcaaggt:agcaaggt	GGGCAATCCTGAGCCAA	CCATTGAGTCTCTGCACCTATC	F
Andøya	A11_1262(1162)_B_R3	cgttagag:cgttagag	GGGCAATCCTGAGCCAA	CCATTGAGTCTCTGCACCTATC	F
Andøya	A10_0982_B_R3	tggtgatg:tggtgatg	GGGCAATCCTGAGCCAA	CCATTGAGTCTCTGCACCTATC	F
Andøya	A08_1120_B_R3	gagtcagt:gagtcagt	GGGCAATCCTGAGCCAA	CCATTGAGTCTCTGCACCTATC	F
Andøya	PN08_R3	accatgga:accatgga	GGGCAATCCTGAGCCAA	CCATTGAGTCTCTGCACCTATC	F
Andøya	A10_0930_B_R3	ttccgaag:ttccgaag	GGGCAATCCTGAGCCAA	CCATTGAGTCTCTGCACCTATC	F
Andøya	PP08_R3	tcggatca:tcggatca	GGGCAATCCTGAGCCAA	CCATTGAGTCTCTGCACCTATC	F
Andøya	A10_1006_B_R3	attgcagc:attgcagc	GGGCAATCCTGAGCCAA	CCATTGAGTCTCTGCACCTATC	F
Andøya	A11_1274(1174)_B_R3	aagccgaa:aagccgaa	GGGCAATCCTGAGCCAA	CCATTGAGTCTCTGCACCTATC	F
Andøya	N06_R3	gattccga:gattccga	GGGCAATCCTGAGCCAA	CCATTGAGTCTCTGCACCTATC	F
Andøya	A10_1010_B_R3	accgcata:accgcata	GGGCAATCCTGAGCCAA	CCATTGAGTCTCTGCACCTATC	F
Andøya	A10_0954_B_R3	ttcctcac:ttcctcac	GGGCAATCCTGAGCCAA	CCATTGAGTCTCTGCACCTATC	F
Andøya	A08_1088_B_R3	accgtaac:accgtaac	GGGCAATCCTGAGCCAA	CCATTGAGTCTCTGCACCTATC	F
Andøya	A08_1164_B_R3	gtaagcga:gtaagcga	GGGCAATCCTGAGCCAA	CCATTGAGTCTCTGCACCTATC	F
Andøya	A10_0918_B_R3	caggtgtt:caggtgtt	GGGCAATCCTGAGCCAA	CCATTGAGTCTCTGCACCTATC	F
Andøya	N08_R3	taaccgac:taaccgac	GGGCAATCCTGAGCCAA	CCATTGAGTCTCTGCACCTATC	F
Andøya	A08_1128_B_R3	tactctcg:tactctcg	GGGCAATCCTGAGCCAA	CCATTGAGTCTCTGCACCTATC	F
Andøya	A10_0902_B_R3	agcatcca:agcatcca	GGGCAATCCTGAGCCAA	CCATTGAGTCTCTGCACCTATC	F
Andøya	A08_1180(1176)_B_R3	attggcgt:attggcgt	GGGCAATCCTGAGCCAA	CCATTGAGTCTCTGCACCTATC	F
Andøya	A08_1100_B_R3	acctaacc:acctaacc	GGGCAATCCTGAGCCAA	CCATTGAGTCTCTGCACCTATC	F
Andøya	A11_1234(1134)_B_R3	aagctcca:aagctcca	GGGCAATCCTGAGCCAA	CCATTGAGTCTCTGCACCTATC	F
Andøya	PN09_R3	tcgtatgg:tcgtatgg	GGGCAATCCTGAGCCAA	CCATTGAGTCTCTGCACCTATC	F
Andøya	A10_0942_B_R3	ttcgacgt:ttcgacgt	GGGCAATCCTGAGCCAA	CCATTGAGTCTCTGCACCTATC	F
Andøya	A08_1168_B_R3	aagctgtg:aagctgtg	GGGCAATCCTGAGCCAA	CCATTGAGTCTCTGCACCTATC	F
Andøya	A10_1008_B_R3	agcattgc:agcattgc	GGGCAATCCTGAGCCAA	CCATTGAGTCTCTGCACCTATC	F
Andøya	A10_1014_B_R3	aatcacgg:aatcacgg	GGGCAATCCTGAGCCAA	CCATTGAGTCTCTGCACCTATC	F
Andøya	A08_1144_B_R3	ctaactcc:ctaactcc	GGGCAATCCTGAGCCAA	CCATTGAGTCTCTGCACCTATC	F
Andøya	PP09_R3	tcggactt:tcggactt	GGGCAATCCTGAGCCAA	CCATTGAGTCTCTGCACCTATC	F
Andøya	A10_0922_B_R3	taacgctc:taacgctc	GGGCAATCCTGAGCCAA	CCATTGAGTCTCTGCACCTATC	F
Andøya	A11_1276(1176)_B_R3	ttcgatcg:ttcgatcg	GGGCAATCCTGAGCCAA	CCATTGAGTCTCTGCACCTATC	F
Andøya	A10_0993_B_R3	tggcgtta:tggcgtta	GGGCAATCCTGAGCCAA	CCATTGAGTCTCTGCACCTATC	F
Andøya	A08_1148_B_R3	aaggacac:aaggacac	GGGCAATCCTGAGCCAA	CCATTGAGTCTCTGCACCTATC	F
Andøya	A10_0966_B_R3	tacagcct:tacagcct	GGGCAATCCTGAGCCAA	CCATTGAGTCTCTGCACCTATC	F
Andøya	A10_0990_B_R3	gcaatcca:gcaatcca	GGGCAATCCTGAGCCAA	CCATTGAGTCTCTGCACCTATC	F
Andøya	N10_R3	acctctgt:acctctgt	GGGCAATCCTGAGCCAA	CCATTGAGTCTCTGCACCTATC	F
Andøya	A10_0974_B_R3	gaacgact:gaacgact	GGGCAATCCTGAGCCAA	CCATTGAGTCTCTGCACCTATC	F
Andøya	A08_1108_B_R3	gcaatggt:gcaatggt	GGGCAATCCTGAGCCAA	CCATTGAGTCTCTGCACCTATC	F
Andøya	A08_1176(1180)_B_R3	acctgcaa:acctgcaa	GGGCAATCCTGAGCCAA	CCATTGAGTCTCTGCACCTATC	F
Andøya	A10_0958_B_R3	tcgttcac:tcgttcac	GGGCAATCCTGAGCCAA	CCATTGAGTCTCTGCACCTATC	F
Andøya	PP10_R3	agcgacat:agcgacat	GGGCAATCCTGAGCCAA	CCATTGAGTCTCTGCACCTATC	F
Andøya	A08_1186_B_R3	aaggcatg:aaggcatg	GGGCAATCCTGAGCCAA	CCATTGAGTCTCTGCACCTATC	F
Andøya	A08_1136_B_R3	ctgctatc:ctgctatc	GGGCAATCCTGAGCCAA	CCATTGAGTCTCTGCACCTATC	F
Andøya	A08_1190_B_R3	caacagtg:caacagtg	GGGCAATCCTGAGCCAA	CCATTGAGTCTCTGCACCTATC	F
Andøya	A10_1012_B_R3	gcacagaa:gcacagaa	GGGCAATCCTGAGCCAA	CCATTGAGTCTCTGCACCTATC	F
Andøya	A10_0995_B_R3	aaggctgt:aaggctgt	GGGCAATCCTGAGCCAA	CCATTGAGTCTCTGCACCTATC	F
Andøya	A10_0978_B_R3	aaccagga:aaccagga	GGGCAATCCTGAGCCAA	CCATTGAGTCTCTGCACCTATC	F
Andøya	A11_1272(1172)_B_R3	tctaaccg:tctaaccg	GGGCAATCCTGAGCCAA	CCATTGAGTCTCTGCACCTATC	F
Andøya	A08_1124_B_R3	gcacattc:gcacattc	GGGCAATCCTGAGCCAA	CCATTGAGTCTCTGCACCTATC	F
Andøya	PN10_R3	gaactcgt:gaactcgt	GGGCAATCCTGAGCCAA	CCATTGAGTCTCTGCACCTATC	F
Andøya	A08_1172_B_R3	caaccaag:caaccaag	GGGCAATCCTGAGCCAA	CCATTGAGTCTCTGCACCTATC	F
Andøya	A10_0926_B_R3	ttccgctt:ttccgctt	GGGCAATCCTGAGCCAA	CCATTGAGTCTCTGCACCTATC	F
Andøya	A08_1111_B_R3	gaactgca:gaactgca	GGGCAATCCTGAGCCAA	CCATTGAGTCTCTGCACCTATC	F
Andøya	A08_1156_B_R3	ccaatagc:ccaatagc	GGGCAATCCTGAGCCAA	CCATTGAGTCTCTGCACCTATC	F
Andøya	N12_R3	gcactaac:gcactaac	GGGCAATCCTGAGCCAA	CCATTGAGTCTCTGCACCTATC	F
Andøya	PP11_R3	ttcgtgct:ttcgtgct	GGGCAATCCTGAGCCAA	CCATTGAGTCTCTGCACCTATC	F
Andøya	A08_1160_B_R3	tctaaggc:tctaaggc	GGGCAATCCTGAGCCAA	CCATTGAGTCTCTGCACCTATC	F
Andøya	A10_0950_B_R3	tggtcgta:tggtcgta	GGGCAATCCTGAGCCAA	CCATTGAGTCTCTGCACCTATC	F
Andøya	A08_1192_B_R3	accttgtg:accttgtg	GGGCAATCCTGAGCCAA	CCATTGAGTCTCTGCACCTATC	F
Andøya	A10_0998_B_R3	agtaacgc:agtaacgc	GGGCAATCCTGAGCCAA	CCATTGAGTCTCTGCACCTATC	F
Andøya	A10_0934_B_R3	ttcgttgc:ttcgttgc	GGGCAATCCTGAGCCAA	CCATTGAGTCTCTGCACCTATC	F
Andøya	PN11_R3	atcaccag:atcaccag	GGGCAATCCTGAGCCAA	CCATTGAGTCTCTGCACCTATC	F
Andøya	A08_1132_B_R3	caacgaga:caacgaga	GGGCAATCCTGAGCCAA	CCATTGAGTCTCTGCACCTATC	F
Andøya	A11_1266(1166)_B_R3	ggtgtaag:ggtgtaag	GGGCAATCCTGAGCCAA	CCATTGAGTCTCTGCACCTATC	F
Andøya	A08_1104_B_R3	gcacttga:gcacttga	GGGCAATCCTGAGCCAA	CCATTGAGTCTCTGCACCTATC	F
Andøya	A08_1188_B_R3	ctacagac:ctacagac	GGGCAATCCTGAGCCAA	CCATTGAGTCTCTGCACCTATC	F
Andøya	N14_R3	ccacactt:ccacactt	GGGCAATCCTGAGCCAA	CCATTGAGTCTCTGCACCTATC	F
Andøya	A08_1194_B_R3	gtgtacca:gtgtacca	GGGCAATCCTGAGCCAA	CCATTGAGTCTCTGCACCTATC	F
Andøya	A10_1002_B_R3	tatcctcc:tatcctcc	GGGCAATCCTGAGCCAA	CCATTGAGTCTCTGCACCTATC	F
Andøya	A11_1279(1179)_B_R3	ttctaggc:ttctaggc	GGGCAATCCTGAGCCAA	CCATTGAGTCTCTGCACCTATC	F
Andøya	A10_0910_B_R3	gaagatcc:gaagatcc	GGGCAATCCTGAGCCAA	CCATTGAGTCTCTGCACCTATC	F
Andøya	A11_1282(1182)_B_R3	agctcaag:agctcaag	GGGCAATCCTGAGCCAA	CCATTGAGTCTCTGCACCTATC	F
Andøya	A10_0986_B_R3	tgccatct:tgccatct	GGGCAATCCTGAGCCAA	CCATTGAGTCTCTGCACCTATC	F
Andøya	PP12_R3	tcgttgct:tcgttgct	GGGCAATCCTGAGCCAA	CCATTGAGTCTCTGCACCTATC	F
Andøya	A11_1222(1122)_B_R3	ccacgtta:ccacgtta	GGGCAATCCTGAGCCAA	CCATTGAGTCTCTGCACCTATC	F
Andøya	PN12_R3	gaagctga:gaagctga	GGGCAATCCTGAGCCAA	CCATTGAGTCTCTGCACCTATC	F
Andøya	A10_0970_B_R4	ccactgat:ccactgat	GGGCAATCCTGAGCCAA	CCATTGAGTCTCTGCACCTATC	F
Andøya	A08_1184_B_R4	ccttggaa:ccttggaa	GGGCAATCCTGAGCCAA	CCATTGAGTCTCTGCACCTATC	F
Andøya	PP07_R4	gaaggaag:gaaggaag	GGGCAATCCTGAGCCAA	CCATTGAGTCTCTGCACCTATC	F
Andøya	A08_1196_B_R4	caagaagg:caagaagg	GGGCAATCCTGAGCCAA	CCATTGAGTCTCTGCACCTATC	F
Andøya	A10_0938_B_R4	ctgatcca:ctgatcca	GGGCAATCCTGAGCCAA	CCATTGAGTCTCTGCACCTATC	F
Andøya	PN07_R4	acgaactc:acgaactc	GGGCAATCCTGAGCCAA	CCATTGAGTCTCTGCACCTATC	F
Andøya	A08_1092_B_R4	caagactc:caagactc	GGGCAATCCTGAGCCAA	CCATTGAGTCTCTGCACCTATC	F
Andøya	A08_1140_B_R4	taaggcgt:taaggcgt	GGGCAATCCTGAGCCAA	CCATTGAGTCTCTGCACCTATC	F
Andøya	A10_0906_B_R4	agctgtga:agctgtga	GGGCAATCCTGAGCCAA	CCATTGAGTCTCTGCACCTATC	F
Andøya	A11_1270(1170)_B_R4	aagtcgtc:aagtcgtc	GGGCAATCCTGAGCCAA	CCATTGAGTCTCTGCACCTATC	F
Andøya	A08_1116_B_R4	acgatcgt:acgatcgt	GGGCAATCCTGAGCCAA	CCATTGAGTCTCTGCACCTATC	F
Andøya	N02_R4	ctactcag:ctactcag	GGGCAATCCTGAGCCAA	CCATTGAGTCTCTGCACCTATC	F
Andøya	A11_1238(1138)_B_R4	aagtgcga:aagtgcga	GGGCAATCCTGAGCCAA	CCATTGAGTCTCTGCACCTATC	F
Andøya	A08_1096_B_R4	agcttcgt:agcttcgt	GGGCAATCCTGAGCCAA	CCATTGAGTCTCTGCACCTATC	F
Andøya	A11_1230(1130)_B_R4	caagcact:caagcact	GGGCAATCCTGAGCCAA	CCATTGAGTCTCTGCACCTATC	F
Andøya	A10_0946_B_R4	atcagagc:atcagagc	GGGCAATCCTGAGCCAA	CCATTGAGTCTCTGCACCTATC	F
Andøya	N04_R4	gtagcgaa:gtagcgaa	GGGCAATCCTGAGCCAA	CCATTGAGTCTCTGCACCTATC	F
Andøya	A11_1218(1118)_B_R4	agaggcaa:agaggcaa	GGGCAATCCTGAGCCAA	CCATTGAGTCTCTGCACCTATC	F
Andøya	A10_0962_B_R4	gaagtgtg:gaagtgtg	GGGCAATCCTGAGCCAA	CCATTGAGTCTCTGCACCTATC	F
Andøya	A08_1152_B_R4	caagcgta:caagcgta	GGGCAATCCTGAGCCAA	CCATTGAGTCTCTGCACCTATC	F
Andøya	A11_1226(1126)_B_R4	gtagcttc:gtagcttc	GGGCAATCCTGAGCCAA	CCATTGAGTCTCTGCACCTATC	F
Andøya	A10_0914_B_R4	acgcagta:acgcagta	GGGCAATCCTGAGCCAA	CCATTGAGTCTCTGCACCTATC	F
Andøya	A11_1262(1162)_B_R4	ctagacct:ctagacct	GGGCAATCCTGAGCCAA	CCATTGAGTCTCTGCACCTATC	F
Andøya	A10_0982_B_R4	gcatggtt:gcatggtt	GGGCAATCCTGAGCCAA	CCATTGAGTCTCTGCACCTATC	F
Andøya	A08_1120_B_R4	gcatgtac:gcatgtac	GGGCAATCCTGAGCCAA	CCATTGAGTCTCTGCACCTATC	F
Andøya	PN08_R4	gacattcc:gacattcc	GGGCAATCCTGAGCCAA	CCATTGAGTCTCTGCACCTATC	F
Andøya	A10_0930_B_R4	acgcgtat:acgcgtat	GGGCAATCCTGAGCCAA	CCATTGAGTCTCTGCACCTATC	F
Andøya	PP08_R4	caaggttg:caaggttg	GGGCAATCCTGAGCCAA	CCATTGAGTCTCTGCACCTATC	F
Andøya	A10_1006_B_R4	gcattacg:gcattacg	GGGCAATCCTGAGCCAA	CCATTGAGTCTCTGCACCTATC	F
Andøya	A11_1274(1174)_B_R4	aggaccta:aggaccta	GGGCAATCCTGAGCCAA	CCATTGAGTCTCTGCACCTATC	F
Andøya	N06_R4	caagtcca:caagtcca	GGGCAATCCTGAGCCAA	CCATTGAGTCTCTGCACCTATC	F
Andøya	A10_1010_B_R4	ctagcaga:ctagcaga	GGGCAATCCTGAGCCAA	CCATTGAGTCTCTGCACCTATC	F
Andøya	A10_0954_B_R4	atccacca:atccacca	GGGCAATCCTGAGCCAA	CCATTGAGTCTCTGCACCTATC	F
Andøya	A08_1088_B_R4	ccatccaa:ccatccaa	GGGCAATCCTGAGCCAA	CCATTGAGTCTCTGCACCTATC	F
Andøya	A08_1164_B_R4	agcagtct:agcagtct	GGGCAATCCTGAGCCAA	CCATTGAGTCTCTGCACCTATC	F
Andøya	A10_0918_B_R4	tatgcagg:tatgcagg	GGGCAATCCTGAGCCAA	CCATTGAGTCTCTGCACCTATC	F
Andøya	N08_R4	tctccaga:tctccaga	GGGCAATCCTGAGCCAA	CCATTGAGTCTCTGCACCTATC	F
Andøya	A08_1128_B_R4	ctagctag:ctagctag	GGGCAATCCTGAGCCAA	CCATTGAGTCTCTGCACCTATC	F
Andøya	A10_0902_B_R4	gaatccac:gaatccac	GGGCAATCCTGAGCCAA	CCATTGAGTCTCTGCACCTATC	F
Andøya	A08_1180(1176)_B_R4	acggattg:acggattg	GGGCAATCCTGAGCCAA	CCATTGAGTCTCTGCACCTATC	F
Andøya	A08_1100_B_R4	tatgcgca:tatgcgca	GGGCAATCCTGAGCCAA	CCATTGAGTCTCTGCACCTATC	F
Andøya	A11_1234(1134)_B_R4	tgtatcgg:tgtatcgg	GGGCAATCCTGAGCCAA	CCATTGAGTCTCTGCACCTATC	F
Andøya	PN09_R4	acggtaga:acggtaga	GGGCAATCCTGAGCCAA	CCATTGAGTCTCTGCACCTATC	F
Andøya	A10_0942_B_R4	cgagatca:cgagatca	GGGCAATCCTGAGCCAA	CCATTGAGTCTCTGCACCTATC	F
Andøya	A08_1168_B_R4	caataccg:caataccg	GGGCAATCCTGAGCCAA	CCATTGAGTCTCTGCACCTATC	F
Andøya	A10_1008_B_R4	tacgtctc:tacgtctc	GGGCAATCCTGAGCCAA	CCATTGAGTCTCTGCACCTATC	F
Andøya	A10_1014_B_R4	gccagtta:gccagtta	GGGCAATCCTGAGCCAA	CCATTGAGTCTCTGCACCTATC	F
Andøya	A08_1144_B_R4	taggtagc:taggtagc	GGGCAATCCTGAGCCAA	CCATTGAGTCTCTGCACCTATC	F
Andøya	PP09_R4	tctcgtca:tctcgtca	GGGCAATCCTGAGCCAA	CCATTGAGTCTCTGCACCTATC	F
Andøya	A10_0922_B_R4	tgccttga:tgccttga	GGGCAATCCTGAGCCAA	CCATTGAGTCTCTGCACCTATC	F
Andøya	A11_1276(1176)_B_R4	ttgacggt:ttgacggt	GGGCAATCCTGAGCCAA	CCATTGAGTCTCTGCACCTATC	F
Andøya	A10_0993_B_R4	aatacggc:aatacggc	GGGCAATCCTGAGCCAA	CCATTGAGTCTCTGCACCTATC	F
Andøya	A08_1148_B_R4	tctctcgt:tctctcgt	GGGCAATCCTGAGCCAA	CCATTGAGTCTCTGCACCTATC	F
Andøya	A10_0966_B_R4	ccattgca:ccattgca	GGGCAATCCTGAGCCAA	CCATTGAGTCTCTGCACCTATC	F
Andøya	A10_0990_B_R4	atcgagac:atcgagac	GGGCAATCCTGAGCCAA	CCATTGAGTCTCTGCACCTATC	F
Andøya	N10_R4	aggcaagt:aggcaagt	GGGCAATCCTGAGCCAA	CCATTGAGTCTCTGCACCTATC	F
Andøya	A10_0974_B_R4	accgtctt:accgtctt	GGGCAATCCTGAGCCAA	CCATTGAGTCTCTGCACCTATC	F
Andøya	A08_1108_B_R4	ccgaacaa:ccgaacaa	GGGCAATCCTGAGCCAA	CCATTGAGTCTCTGCACCTATC	F
Andøya	A08_1176(1180)_B_R4	caatccgt:caatccgt	GGGCAATCCTGAGCCAA	CCATTGAGTCTCTGCACCTATC	F
Andøya	A10_0958_B_R4	gcctatct:gcctatct	GGGCAATCCTGAGCCAA	CCATTGAGTCTCTGCACCTATC	F
Andøya	PP10_R4	ttgagagg:ttgagagg	GGGCAATCCTGAGCCAA	CCATTGAGTCTCTGCACCTATC	F
Andøya	A08_1186_B_R4	cagaacgt:cagaacgt	GGGCAATCCTGAGCCAA	CCATTGAGTCTCTGCACCTATC	F
Andøya	A08_1136_B_R4	gtatcgtg:gtatcgtg	GGGCAATCCTGAGCCAA	CCATTGAGTCTCTGCACCTATC	F
Andøya	A08_1190_B_R4	acgtcaca:acgtcaca	GGGCAATCCTGAGCCAA	CCATTGAGTCTCTGCACCTATC	F
Andøya	A10_1012_B_R4	ccgacata:ccgacata	GGGCAATCCTGAGCCAA	CCATTGAGTCTCTGCACCTATC	F
Andøya	A10_0995_B_R4	acgtctac:acgtctac	GGGCAATCCTGAGCCAA	CCATTGAGTCTCTGCACCTATC	F
Andøya	A10_0978_B_R4	tagaggac:tagaggac	GGGCAATCCTGAGCCAA	CCATTGAGTCTCTGCACCTATC	F
Andøya	A11_1272(1172)_B_R4	atcgctga:atcgctga	GGGCAATCCTGAGCCAA	CCATTGAGTCTCTGCACCTATC	F
Andøya	A08_1124_B_R4	gaattggc:gaattggc	GGGCAATCCTGAGCCAA	CCATTGAGTCTCTGCACCTATC	F
Andøya	PN10_R4	atcggatg:atcggatg	GGGCAATCCTGAGCCAA	CCATTGAGTCTCTGCACCTATC	F
Andøya	A08_1172_B_R4	acgtgctt:acgtgctt	GGGCAATCCTGAGCCAA	CCATTGAGTCTCTGCACCTATC	F
Andøya	A10_0926_B_R4	tgtcgtac:tgtcgtac	GGGCAATCCTGAGCCAA	CCATTGAGTCTCTGCACCTATC	F
Andøya	A08_1111_B_R4	tccttagc:tccttagc	GGGCAATCCTGAGCCAA	CCATTGAGTCTCTGCACCTATC	F
Andøya	A08_1156_B_R4	ccgtaaga:ccgtaaga	GGGCAATCCTGAGCCAA	CCATTGAGTCTCTGCACCTATC	F
Andøya	N12_R4	ttgatgcg:ttgatgcg	GGGCAATCCTGAGCCAA	CCATTGAGTCTCTGCACCTATC	F
Andøya	PP11_R4	aggtagtg:aggtagtg	GGGCAATCCTGAGCCAA	CCATTGAGTCTCTGCACCTATC	F
Andøya	A08_1160_B_R4	ccgtagtt:ccgtagtt	GGGCAATCCTGAGCCAA	CCATTGAGTCTCTGCACCTATC	F
Andøya	A10_0950_B_R4	cttgtgac:cttgtgac	GGGCAATCCTGAGCCAA	CCATTGAGTCTCTGCACCTATC	F
Andøya	A08_1192_B_R4	gcggtatt:gcggtatt	GGGCAATCCTGAGCCAA	CCATTGAGTCTCTGCACCTATC	F
Andøya	A10_0998_B_R4	ttgcagca:ttgcagca	GGGCAATCCTGAGCCAA	CCATTGAGTCTCTGCACCTATC	F
Andøya	A10_0934_B_R4	cgaaggat:cgaaggat	GGGCAATCCTGAGCCAA	CCATTGAGTCTCTGCACCTATC	F
Andøya	PN11_R4	aggtgact:aggtgact	GGGCAATCCTGAGCCAA	CCATTGAGTCTCTGCACCTATC	F
Andøya	A08_1132_B_R4	gcaggata:gcaggata	GGGCAATCCTGAGCCAA	CCATTGAGTCTCTGCACCTATC	F
Andøya	A11_1266(1166)_B_R4	cctaagct:cctaagct	GGGCAATCCTGAGCCAA	CCATTGAGTCTCTGCACCTATC	F
Andøya	A08_1104_B_R4	gtcaatgc:gtcaatgc	GGGCAATCCTGAGCCAA	CCATTGAGTCTCTGCACCTATC	F
Andøya	A08_1188_B_R4	tctgttcg:tctgttcg	GGGCAATCCTGAGCCAA	CCATTGAGTCTCTGCACCTATC	F
Andøya	N14_R4	tgcaacga:tgcaacga	GGGCAATCCTGAGCCAA	CCATTGAGTCTCTGCACCTATC	F
Andøya	A08_1194_B_R4	ggagactt:ggagactt	GGGCAATCCTGAGCCAA	CCATTGAGTCTCTGCACCTATC	F
Andøya	A10_1002_B_R4	cacactct:cacactct	GGGCAATCCTGAGCCAA	CCATTGAGTCTCTGCACCTATC	F
Andøya	A11_1279(1179)_B_R4	cacagagt:cacagagt	GGGCAATCCTGAGCCAA	CCATTGAGTCTCTGCACCTATC	F
Andøya	A10_0910_B_R4	actactgg:actactgg	GGGCAATCCTGAGCCAA	CCATTGAGTCTCTGCACCTATC	F
Andøya	A11_1282(1182)_B_R4	tgtgcttg:tgtgcttg	GGGCAATCCTGAGCCAA	CCATTGAGTCTCTGCACCTATC	F
Andøya	A10_0986_B_R4	cctagaga:cctagaga	GGGCAATCCTGAGCCAA	CCATTGAGTCTCTGCACCTATC	F
Andøya	PP12_R4	accagtac:accagtac	GGGCAATCCTGAGCCAA	CCATTGAGTCTCTGCACCTATC	F
Andøya	A11_1222(1122)_B_R4	ctaggtgt:ctaggtgt	GGGCAATCCTGAGCCAA	CCATTGAGTCTCTGCACCTATC	F
Andøya	PN12_R4	acggaact:acggaact	GGGCAATCCTGAGCCAA	CCATTGAGTCTCTGCACCTATC	F

## Sheet: Andøya 3
Tag lookup table for the Andøya metabarcode data, part 3
Data accession code: ERR4425633
# Experiment	Sample	Tags	Forward primer	Rerverse Primer
Andøya	N15_R1	aacaagcc:aacaagcc	GGGCAATCCTGAGCCAA	CCATTGAGTCTCTGCACCTATC	F
Andøya	A11_1246(1146)_A_R1	ggaatgag:ggaatgag	GGGCAATCCTGAGCCAA	CCATTGAGTCTCTGCACCTATC	F
Andøya	A11_1030_A_R1	aattgccg:aattgccg	GGGCAATCCTGAGCCAA	CCATTGAGTCTCTGCACCTATC	F
Andøya	A11_0882_A_R1	cgaccata:cgaccata	GGGCAATCCTGAGCCAA	CCATTGAGTCTCTGCACCTATC	F
Andøya	A11_0966_A_R1	atgctgac:atgctgac	GGGCAATCCTGAGCCAA	CCATTGAGTCTCTGCACCTATC	F
Andøya	A11_1202(1102)_A_R1	tgagacag:tgagacag	GGGCAATCCTGAGCCAA	CCATTGAGTCTCTGCACCTATC	F
Andøya	PP13_R1	gagcttac:gagcttac	GGGCAATCCTGAGCCAA	CCATTGAGTCTCTGCACCTATC	F
Andøya	A11_1006_A_R1	ttaccagg:ttaccagg	GGGCAATCCTGAGCCAA	CCATTGAGTCTCTGCACCTATC	F
Andøya	A11_0950_A_R1	tgagagct:tgagagct	GGGCAATCCTGAGCCAA	CCATTGAGTCTCTGCACCTATC	F
Andøya	A11_0862_A_R1	ctgacctt:ctgacctt	GGGCAATCCTGAGCCAA	CCATTGAGTCTCTGCACCTATC	F
Andøya	PN13_R1	atgcttgg:atgcttgg	GGGCAATCCTGAGCCAA	CCATTGAGTCTCTGCACCTATC	F
Andøya	A11_1186(1086)_A_R1	aacaccgt:aacaccgt	GGGCAATCCTGAGCCAA	CCATTGAGTCTCTGCACCTATC	F
Andøya	A11_1026_A_R1	ttaccgct:ttaccgct	GGGCAATCCTGAGCCAA	CCATTGAGTCTCTGCACCTATC	F
Andøya	A11_0894_A_R1	ccagtatg:ccagtatg	GGGCAATCCTGAGCCAA	CCATTGAGTCTCTGCACCTATC	F
Andøya	A11_0934_A_R1	tgagatgc:tgagatgc	GGGCAATCCTGAGCCAA	CCATTGAGTCTCTGCACCTATC	F
Andøya	A11_1242(1142)_A_R1	gtgcaact:gtgcaact	GGGCAATCCTGAGCCAA	CCATTGAGTCTCTGCACCTATC	F
Andøya	A11_0993_A_R1	acaaccga:acaaccga	GGGCAATCCTGAGCCAA	CCATTGAGTCTCTGCACCTATC	F
Andøya	A11_0942_A_R1	tgagccta:tgagccta	GGGCAATCCTGAGCCAA	CCATTGAGTCTCTGCACCTATC	F
Andøya	A11_0914_A_R1	atggaggt:atggaggt	GGGCAATCCTGAGCCAA	CCATTGAGTCTCTGCACCTATC	F
Andøya	N17_R1	tcatacgc:tcatacgc	GGGCAATCCTGAGCCAA	CCATTGAGTCTCTGCACCTATC	F
Andøya	A11_1206(1106)_A_R1	ctgagtct:ctgagtct	GGGCAATCCTGAGCCAA	CCATTGAGTCTCTGCACCTATC	F
Andøya	A11_1042_A_R1	gaggtgaa:gaggtgaa	GGGCAATCCTGAGCCAA	CCATTGAGTCTCTGCACCTATC	F
Andøya	A11_0999_A_R1	ggcatgta:ggcatgta	GGGCAATCCTGAGCCAA	CCATTGAGTCTCTGCACCTATC	F
Andøya	A11_BS_A_R1	gtgccata:gtgccata	GGGCAATCCTGAGCCAA	CCATTGAGTCTCTGCACCTATC	F
Andøya	A11_1174(1074)_A_R1	ttacgcca:ttacgcca	GGGCAATCCTGAGCCAA	CCATTGAGTCTCTGCACCTATC	F
Andøya	PP14_R1	tcatagcg:tcatagcg	GGGCAATCCTGAGCCAA	CCATTGAGTCTCTGCACCTATC	F
Andøya	A11_1062_A_R1	tgaggaca:tgaggaca	GGGCAATCCTGAGCCAA	CCATTGAGTCTCTGCACCTATC	F
Andøya	A11_0858_A_R1	aacaggag:aacaggag	GGGCAATCCTGAGCCAA	CCATTGAGTCTCTGCACCTATC	F
Andøya	A11_0970_A_R1	gagtaacc:gagtaacc	GGGCAATCCTGAGCCAA	CCATTGAGTCTCTGCACCTATC	F
Andøya	PN14_R1	cagctcat:cagctcat	GGGCAATCCTGAGCCAA	CCATTGAGTCTCTGCACCTATC	F
Andøya	N29_R1	tgctccaa:tgctccaa	GGGCAATCCTGAGCCAA	CCATTGAGTCTCTGCACCTATC	F
Andøya	A11_0938_A_R1	tcagtcga:tcagtcga	GGGCAATCCTGAGCCAA	CCATTGAGTCTCTGCACCTATC	F
Andøya	A11_1210(1110)_A_R1	ggagaaga:ggagaaga	GGGCAATCCTGAGCCAA	CCATTGAGTCTCTGCACCTATC	F
Andøya	A11_0918_A_R1	gtgctcaa:gtgctcaa	GGGCAATCCTGAGCCAA	CCATTGAGTCTCTGCACCTATC	F
Andøya	A11_0850_A_R1	acaagacc:acaagacc	GGGCAATCCTGAGCCAA	CCATTGAGTCTCTGCACCTATC	F
Andøya	A11_1254(1154)_A_R1	caggaaca:caggaaca	GGGCAATCCTGAGCCAA	CCATTGAGTCTCTGCACCTATC	F
Andøya	A11_1015_A_R1	gtgatctc:gtgatctc	GGGCAATCCTGAGCCAA	CCATTGAGTCTCTGCACCTATC	F
Andøya	A11_0902_A_R1	acttggct:acttggct	GGGCAATCCTGAGCCAA	CCATTGAGTCTCTGCACCTATC	F
Andøya	A11_1022_A_R1	cgatacac:cgatacac	GGGCAATCCTGAGCCAA	CCATTGAGTCTCTGCACCTATC	F
Andøya	N19_R1	tcatcctg:tcatcctg	GGGCAATCCTGAGCCAA	CCATTGAGTCTCTGCACCTATC	F
Andøya	A11_0990_A_R1	caggctaa:caggctaa	GGGCAATCCTGAGCCAA	CCATTGAGTCTCTGCACCTATC	F
Andøya	A11_0946_A_R1	tcatcggt:tcatcggt	GGGCAATCCTGAGCCAA	CCATTGAGTCTCTGCACCTATC	F
Andøya	N21_R1	agttccac:agttccac	GGGCAATCCTGAGCCAA	CCATTGAGTCTCTGCACCTATC	F
Andøya	A11_1190(1090)_A_R1	aaccaacg:aaccaacg	GGGCAATCCTGAGCCAA	CCATTGAGTCTCTGCACCTATC	F
Andøya	PP15_R1	ctgcgaat:ctgcgaat	GGGCAATCCTGAGCCAA	CCATTGAGTCTCTGCACCTATC	F
Andøya	A11_0954_A_R1	gtggttag:gtggttag	GGGCAATCCTGAGCCAA	CCATTGAGTCTCTGCACCTATC	F
Andøya	A11_0870_A_R1	agaacgtg:agaacgtg	GGGCAATCCTGAGCCAA	CCATTGAGTCTCTGCACCTATC	F
Andøya	A11_1046_A_R1	tcatgcct:tcatgcct	GGGCAATCCTGAGCCAA	CCATTGAGTCTCTGCACCTATC	F
Andøya	A11_1258(1158)_A_R1	ggatagca:ggatagca	GGGCAATCCTGAGCCAA	CCATTGAGTCTCTGCACCTATC	F
Andøya	PN15_R1	cagtagac:cagtagac	GGGCAATCCTGAGCCAA	CCATTGAGTCTCTGCACCTATC	F
Andøya	A11_1012_A_R1	tagccact:tagccact	GGGCAATCCTGAGCCAA	CCATTGAGTCTCTGCACCTATC	F
Andøya	A11_0982_A_R1	gaggacta:gaggacta	GGGCAATCCTGAGCCAA	CCATTGAGTCTCTGCACCTATC	F
Andøya	A11_0854_A_R1	agaagagg:agaagagg	GGGCAATCCTGAGCCAA	CCATTGAGTCTCTGCACCTATC	F
Andøya	A11_0906_A_R1	cgatgagt:cgatgagt	GGGCAATCCTGAGCCAA	CCATTGAGTCTCTGCACCTATC	F
Andøya	A11_1178(1078)_A_R1	gtgtagtc:gtgtagtc	GGGCAATCCTGAGCCAA	CCATTGAGTCTCTGCACCTATC	F
Andøya	A11_0974_A_R1	gagttcct:gagttcct	GGGCAATCCTGAGCCAA	CCATTGAGTCTCTGCACCTATC	F
Andøya	A11_1002_A_R1	acacacag:acacacag	GGGCAATCCTGAGCCAA	CCATTGAGTCTCTGCACCTATC	F
Andøya	A11_0962_A_R1	aacctagc:aacctagc	GGGCAATCCTGAGCCAA	CCATTGAGTCTCTGCACCTATC	F
Andøya	A11_0846_A_R1	acacaggt:acacaggt	GGGCAATCCTGAGCCAA	CCATTGAGTCTCTGCACCTATC	F
Andøya	A11_1058_A_R1	tagagctg:tagagctg	GGGCAATCCTGAGCCAA	CCATTGAGTCTCTGCACCTATC	F
Andøya	PN16_R1	aacctcag:aacctcag	GGGCAATCCTGAGCCAA	CCATTGAGTCTCTGCACCTATC	F
Andøya	A11_1038_A_R1	ggatgatc:ggatgatc	GGGCAATCCTGAGCCAA	CCATTGAGTCTCTGCACCTATC	F
Andøya	N23_R1	tatctggc:tatctggc	GGGCAATCCTGAGCCAA	CCATTGAGTCTCTGCACCTATC	F
Andøya	A11_0886_A_R1	ctggttga:ctggttga	GGGCAATCCTGAGCCAA	CCATTGAGTCTCTGCACCTATC	F
Andøya	A11_1050_A_R1	tccaacac:tccaacac	GGGCAATCCTGAGCCAA	CCATTGAGTCTCTGCACCTATC	F
Andøya	A11_0878_A_R1	gtgtgaag:gtgtgaag	GGGCAATCCTGAGCCAA	CCATTGAGTCTCTGCACCTATC	F
Andøya	PP16_R1	aacctgct:aacctgct	GGGCAATCCTGAGCCAA	CCATTGAGTCTCTGCACCTATC	F
Andøya	A11_0922_A_R1	ggatgtct:ggatgtct	GGGCAATCCTGAGCCAA	CCATTGAGTCTCTGCACCTATC	F
Andøya	A11_0866_A_R1	tccaagca:tccaagca	GGGCAATCCTGAGCCAA	CCATTGAGTCTCTGCACCTATC	F
Andøya	A11_1070_A_R1	agaatgcc:agaatgcc	GGGCAATCCTGAGCCAA	CCATTGAGTCTCTGCACCTATC	F
Andøya	A11_0910_A_R1	gtgtgtgt:gtgtgtgt	GGGCAATCCTGAGCCAA	CCATTGAGTCTCTGCACCTATC	F
Andøya	A11_1194(1094)_A_R1	cacggata:cacggata	GGGCAATCCTGAGCCAA	CCATTGAGTCTCTGCACCTATC	F
Andøya	PP17_R1	caacctca:caacctca	GGGCAATCCTGAGCCAA	CCATTGAGTCTCTGCACCTATC	F
Andøya	A11_1198(1098)_A_R1	ggattcga:ggattcga	GGGCAATCCTGAGCCAA	CCATTGAGTCTCTGCACCTATC	F
Andøya	A11_0874_A_R1	ttaggcac:ttaggcac	GGGCAATCCTGAGCCAA	CCATTGAGTCTCTGCACCTATC	F
Andøya	A11_0996_A_R1	cgcataga:cgcataga	GGGCAATCCTGAGCCAA	CCATTGAGTCTCTGCACCTATC	F
Andøya	N25_R1	cagttctc:cagttctc	GGGCAATCCTGAGCCAA	CCATTGAGTCTCTGCACCTATC	F
Andøya	A11_1182(1082)_A_R1	aacgagtg:aacgagtg	GGGCAATCCTGAGCCAA	CCATTGAGTCTCTGCACCTATC	F
Andøya	A11_0898_A_R1	ctgtcaac:ctgtcaac	GGGCAATCCTGAGCCAA	CCATTGAGTCTCTGCACCTATC	F
Andøya	A11_0986_A_R1	tccaccta:tccaccta	GGGCAATCCTGAGCCAA	CCATTGAGTCTCTGCACCTATC	F
Andøya	A11_1018_A_R1	cgcatctt:cgcatctt	GGGCAATCCTGAGCCAA	CCATTGAGTCTCTGCACCTATC	F
Andøya	A11_0958_A_R1	gatacgct:gatacgct	GGGCAATCCTGAGCCAA	CCATTGAGTCTCTGCACCTATC	F
Andøya	A11_1009_A_R1	gtgttgga:gtgttgga	GGGCAATCCTGAGCCAA	CCATTGAGTCTCTGCACCTATC	F
Andøya	A11_0930_A_R1	acactagg:acactagg	GGGCAATCCTGAGCCAA	CCATTGAGTCTCTGCACCTATC	F
Andøya	A11_0978_A_R1	cgccaatt:cgccaatt	GGGCAATCCTGAGCCAA	CCATTGAGTCTCTGCACCTATC	F
Andøya	A11_0890_A_R1	tagcaagg:tagcaagg	GGGCAATCCTGAGCCAA	CCATTGAGTCTCTGCACCTATC	F
Andøya	PN17_R1	gtcacaga:gtcacaga	GGGCAATCCTGAGCCAA	CCATTGAGTCTCTGCACCTATC	F
Andøya	A11_1054_A_R1	tccagatc:tccagatc	GGGCAATCCTGAGCCAA	CCATTGAGTCTCTGCACCTATC	F
Andøya	A11_1034_A_R1	acactcct:acactcct	GGGCAATCCTGAGCCAA	CCATTGAGTCTCTGCACCTATC	F
Andøya	N27_R1	gttaacgg:gttaacgg	GGGCAATCCTGAGCCAA	CCATTGAGTCTCTGCACCTATC	F
Andøya	A11_1250(1150)_A_R1	aacgcgat:aacgcgat	GGGCAATCCTGAGCCAA	CCATTGAGTCTCTGCACCTATC	F
Andøya	A11_1066_A_R1	cgcgtaat:cgcgtaat	GGGCAATCCTGAGCCAA	CCATTGAGTCTCTGCACCTATC	F
Andøya	PN18_R1	ccgatact:ccgatact	GGGCAATCCTGAGCCAA	CCATTGAGTCTCTGCACCTATC	F
Andøya	A11_0926_A_R1	agacatcc:agacatcc	GGGCAATCCTGAGCCAA	CCATTGAGTCTCTGCACCTATC	F
Andøya	A11_1214(1114)_A_R1	gatagagg:gatagagg	GGGCAATCCTGAGCCAA	CCATTGAGTCTCTGCACCTATC	F
Andøya	PP18_R1	ctgttgtg:ctgttgtg	GGGCAATCCTGAGCCAA	CCATTGAGTCTCTGCACCTATC	F
Andøya	N15_R2	aacgcttc:aacgcttc	GGGCAATCCTGAGCCAA	CCATTGAGTCTCTGCACCTATC	F
Andøya	A11_1246(1146)_A_R2	acactgtc:acactgtc	GGGCAATCCTGAGCCAA	CCATTGAGTCTCTGCACCTATC	F
Andøya	A11_1030_A_R2	tccatacg:tccatacg	GGGCAATCCTGAGCCAA	CCATTGAGTCTCTGCACCTATC	F
Andøya	A11_0882_A_R2	agtgttcc:agtgttcc	GGGCAATCCTGAGCCAA	CCATTGAGTCTCTGCACCTATC	F
Andøya	A11_0966_A_R2	acagaagc:acagaagc	GGGCAATCCTGAGCCAA	CCATTGAGTCTCTGCACCTATC	F
Andøya	A11_1202(1102)_A_R2	agacctgt:agacctgt	GGGCAATCCTGAGCCAA	CCATTGAGTCTCTGCACCTATC	F
Andøya	PP13_R2	cgctctta:cgctctta	GGGCAATCCTGAGCCAA	CCATTGAGTCTCTGCACCTATC	F
Andøya	A11_1006_A_R2	agacgaac:agacgaac	GGGCAATCCTGAGCCAA	CCATTGAGTCTCTGCACCTATC	F
Andøya	A11_0950_A_R2	tgcaagag:tgcaagag	GGGCAATCCTGAGCCAA	CCATTGAGTCTCTGCACCTATC	F
Andøya	A11_0862_A_R2	aagagtgc:aagagtgc	GGGCAATCCTGAGCCAA	CCATTGAGTCTCTGCACCTATC	F
Andøya	PN13_R2	catacctc:catacctc	GGGCAATCCTGAGCCAA	CCATTGAGTCTCTGCACCTATC	F
Andøya	A11_1186(1086)_A_R2	ctgttcgt:ctgttcgt	GGGCAATCCTGAGCCAA	CCATTGAGTCTCTGCACCTATC	F
Andøya	A11_1026_A_R2	cgcttatg:cgcttatg	GGGCAATCCTGAGCCAA	CCATTGAGTCTCTGCACCTATC	F
Andøya	A11_0894_A_R2	agacgctt:agacgctt	GGGCAATCCTGAGCCAA	CCATTGAGTCTCTGCACCTATC	F
Andøya	A11_0934_A_R2	aacgtcga:aacgtcga	GGGCAATCCTGAGCCAA	CCATTGAGTCTCTGCACCTATC	F
Andøya	A11_1242(1142)_A_R2	tagcctga:tagcctga	GGGCAATCCTGAGCCAA	CCATTGAGTCTCTGCACCTATC	F
Andøya	A11_0993_A_R2	aaggttcg:aaggttcg	GGGCAATCCTGAGCCAA	CCATTGAGTCTCTGCACCTATC	F
Andøya	A11_0942_A_R2	atgaggtg:atgaggtg	GGGCAATCCTGAGCCAA	CCATTGAGTCTCTGCACCTATC	F
Andøya	A11_0914_A_R2	gatatcgc:gatatcgc	GGGCAATCCTGAGCCAA	CCATTGAGTCTCTGCACCTATC	F
Andøya	N17_R2	gttactcg:gttactcg	GGGCAATCCTGAGCCAA	CCATTGAGTCTCTGCACCTATC	F
Andøya	A11_1206(1106)_A_R2	tccgagat:tccgagat	GGGCAATCCTGAGCCAA	CCATTGAGTCTCTGCACCTATC	F
Andøya	A11_1042_A_R2	ggctctat:ggctctat	GGGCAATCCTGAGCCAA	CCATTGAGTCTCTGCACCTATC	F
Andøya	A11_0999_A_R2	tagcgtag:tagcgtag	GGGCAATCCTGAGCCAA	CCATTGAGTCTCTGCACCTATC	F
Andøya	A11_BS_A_R2	tgcactac:tgcactac	GGGCAATCCTGAGCCAA	CCATTGAGTCTCTGCACCTATC	F
Andøya	A11_1174(1074)_A_R2	acaacgct:acaacgct	GGGCAATCCTGAGCCAA	CCATTGAGTCTCTGCACCTATC	F
Andøya	PP14_R2	tccgctaa:tccgctaa	GGGCAATCCTGAGCCAA	CCATTGAGTCTCTGCACCTATC	F
Andøya	A11_1062_A_R2	atacagcg:atacagcg	GGGCAATCCTGAGCCAA	CCATTGAGTCTCTGCACCTATC	F
Andøya	A11_0858_A_R2	aactacgc:aactacgc	GGGCAATCCTGAGCCAA	CCATTGAGTCTCTGCACCTATC	F
Andøya	A11_0970_A_R2	caacgtac:caacgtac	GGGCAATCCTGAGCCAA	CCATTGAGTCTCTGCACCTATC	F
Andøya	PN14_R2	gttaggca:gttaggca	GGGCAATCCTGAGCCAA	CCATTGAGTCTCTGCACCTATC	F
Andøya	N29_R2	catagtcg:catagtcg	GGGCAATCCTGAGCCAA	CCATTGAGTCTCTGCACCTATC	F
Andøya	A11_0938_A_R2	gtgcctat:gtgcctat	GGGCAATCCTGAGCCAA	CCATTGAGTCTCTGCACCTATC	F
Andøya	A11_1210(1110)_A_R2	cggattgt:cggattgt	GGGCAATCCTGAGCCAA	CCATTGAGTCTCTGCACCTATC	F
Andøya	A11_0918_A_R2	agagaacg:agagaacg	GGGCAATCCTGAGCCAA	CCATTGAGTCTCTGCACCTATC	F
Andøya	A11_0850_A_R2	ataccacc:ataccacc	GGGCAATCCTGAGCCAA	CCATTGAGTCTCTGCACCTATC	F
Andøya	A11_1254(1154)_A_R2	aatgccag:aatgccag	GGGCAATCCTGAGCCAA	CCATTGAGTCTCTGCACCTATC	F
Andøya	A11_1015_A_R2	aacagctc:aacagctc	GGGCAATCCTGAGCCAA	CCATTGAGTCTCTGCACCTATC	F
Andøya	A11_0902_A_R2	cggtacta:cggtacta	GGGCAATCCTGAGCCAA	CCATTGAGTCTCTGCACCTATC	F
Andøya	A11_1022_A_R2	ataccgga:ataccgga	GGGCAATCCTGAGCCAA	CCATTGAGTCTCTGCACCTATC	F
Andøya	N19_R2	gatcatcg:gatcatcg	GGGCAATCCTGAGCCAA	CCATTGAGTCTCTGCACCTATC	F
Andøya	A11_0990_A_R2	agagagtc:agagagtc	GGGCAATCCTGAGCCAA	CCATTGAGTCTCTGCACCTATC	F
Andøya	A11_0946_A_R2	aactcctg:aactcctg	GGGCAATCCTGAGCCAA	CCATTGAGTCTCTGCACCTATC	F
Andøya	N21_R2	cgaacaac:cgaacaac	GGGCAATCCTGAGCCAA	CCATTGAGTCTCTGCACCTATC	F
Andøya	A11_1190(1090)_A_R2	cggtcatt:cggtcatt	GGGCAATCCTGAGCCAA	CCATTGAGTCTCTGCACCTATC	F
Andøya	PP15_R2	acagtgag:acagtgag	GGGCAATCCTGAGCCAA	CCATTGAGTCTCTGCACCTATC	F
Andøya	A11_0954_A_R2	cggttgaa:cggttgaa	GGGCAATCCTGAGCCAA	CCATTGAGTCTCTGCACCTATC	F
Andøya	A11_0870_A_R2	gagctaga:gagctaga	GGGCAATCCTGAGCCAA	CCATTGAGTCTCTGCACCTATC	F
Andøya	A11_1046_A_R2	tgccagta:tgccagta	GGGCAATCCTGAGCCAA	CCATTGAGTCTCTGCACCTATC	F
Andøya	A11_1258(1158)_A_R2	agagctac:agagctac	GGGCAATCCTGAGCCAA	CCATTGAGTCTCTGCACCTATC	F
Andøya	PN15_R2	aactgagg:aactgagg	GGGCAATCCTGAGCCAA	CCATTGAGTCTCTGCACCTATC	F
Andøya	A11_1012_A_R2	ggtagttc:ggtagttc	GGGCAATCCTGAGCCAA	CCATTGAGTCTCTGCACCTATC	F
Andøya	A11_0982_A_R2	cgtaagtc:cgtaagtc	GGGCAATCCTGAGCCAA	CCATTGAGTCTCTGCACCTATC	F
Andøya	A11_0854_A_R2	atacgtgc:atacgtgc	GGGCAATCCTGAGCCAA	CCATTGAGTCTCTGCACCTATC	F
Andøya	A11_0906_A_R2	catcagca:catcagca	GGGCAATCCTGAGCCAA	CCATTGAGTCTCTGCACCTATC	F
Andøya	A11_1178(1078)_A_R2	accactca:accactca	GGGCAATCCTGAGCCAA	CCATTGAGTCTCTGCACCTATC	F
Andøya	A11_0974_A_R2	caatggct:caatggct	GGGCAATCCTGAGCCAA	CCATTGAGTCTCTGCACCTATC	F
Andøya	A11_1002_A_R2	aactgtcc:aactgtcc	GGGCAATCCTGAGCCAA	CCATTGAGTCTCTGCACCTATC	F
Andøya	A11_0962_A_R2	tcctggta:tcctggta	GGGCAATCCTGAGCCAA	CCATTGAGTCTCTGCACCTATC	F
Andøya	A11_0846_A_R2	catccagt:catccagt	GGGCAATCCTGAGCCAA	CCATTGAGTCTCTGCACCTATC	F
Andøya	A11_1058_A_R2	tgcgaatg:tgcgaatg	GGGCAATCCTGAGCCAA	CCATTGAGTCTCTGCACCTATC	F
Andøya	PN16_R2	gagtacag:gagtacag	GGGCAATCCTGAGCCAA	CCATTGAGTCTCTGCACCTATC	F
Andøya	A11_1038_A_R2	agagtctg:agagtctg	GGGCAATCCTGAGCCAA	CCATTGAGTCTCTGCACCTATC	F
Andøya	N23_R2	cgtagact:cgtagact	GGGCAATCCTGAGCCAA	CCATTGAGTCTCTGCACCTATC	F
Andøya	A11_0886_A_R2	tccttcca:tccttcca	GGGCAATCCTGAGCCAA	CCATTGAGTCTCTGCACCTATC	F
Andøya	A11_1050_A_R2	tgcttgtc:tgcttgtc	GGGCAATCCTGAGCCAA	CCATTGAGTCTCTGCACCTATC	F
Andøya	A11_0878_A_R2	catcgatg:catcgatg	GGGCAATCCTGAGCCAA	CCATTGAGTCTCTGCACCTATC	F
Andøya	PP16_R2	cgtagcta:cgtagcta	GGGCAATCCTGAGCCAA	CCATTGAGTCTCTGCACCTATC	F
Andøya	A11_0922_A_R2	cttcaacg:cttcaacg	GGGCAATCCTGAGCCAA	CCATTGAGTCTCTGCACCTATC	F
Andøya	A11_0866_A_R2	catcggat:catcggat	GGGCAATCCTGAGCCAA	CCATTGAGTCTCTGCACCTATC	F
Andøya	A11_1070_A_R2	aagaaccg:aagaaccg	GGGCAATCCTGAGCCAA	CCATTGAGTCTCTGCACCTATC	F
Andøya	A11_0910_A_R2	gatgaggt:gatgaggt	GGGCAATCCTGAGCCAA	CCATTGAGTCTCTGCACCTATC	F
Andøya	A11_1194(1094)_A_R2	cttcaggt:cttcaggt	GGGCAATCCTGAGCCAA	CCATTGAGTCTCTGCACCTATC	F
Andøya	PP17_R2	tcgaagtg:tcgaagtg	GGGCAATCCTGAGCCAA	CCATTGAGTCTCTGCACCTATC	F
Andøya	A11_1198(1098)_A_R2	gatgcctt:gatgcctt	GGGCAATCCTGAGCCAA	CCATTGAGTCTCTGCACCTATC	F
Andøya	A11_0874_A_R2	agatcagc:agatcagc	GGGCAATCCTGAGCCAA	CCATTGAGTCTCTGCACCTATC	F
Andøya	A11_0996_A_R2	tcgactct:tcgactct	GGGCAATCCTGAGCCAA	CCATTGAGTCTCTGCACCTATC	F
Andøya	N25_R2	ttcactgg:ttcactgg	GGGCAATCCTGAGCCAA	CCATTGAGTCTCTGCACCTATC	F
Andøya	A11_1182(1082)_A_R2	tgaagtcg:tgaagtcg	GGGCAATCCTGAGCCAA	CCATTGAGTCTCTGCACCTATC	F
Andøya	A11_0898_A_R2	cggcataa:cggcataa	GGGCAATCCTGAGCCAA	CCATTGAGTCTCTGCACCTATC	F
Andøya	A11_0986_A_R2	ggtgcata:ggtgcata	GGGCAATCCTGAGCCAA	CCATTGAGTCTCTGCACCTATC	F
Andøya	A11_1018_A_R2	tcgagaca:tcgagaca	GGGCAATCCTGAGCCAA	CCATTGAGTCTCTGCACCTATC	F
Andøya	A11_0958_A_R2	tagtcgag:tagtcgag	GGGCAATCCTGAGCCAA	CCATTGAGTCTCTGCACCTATC	F
Andøya	A11_1009_A_R2	gatggtca:gatggtca	GGGCAATCCTGAGCCAA	CCATTGAGTCTCTGCACCTATC	F
Andøya	A11_0930_A_R2	ggactatg:ggactatg	GGGCAATCCTGAGCCAA	CCATTGAGTCTCTGCACCTATC	F
Andøya	A11_0978_A_R2	tcgagcat:tcgagcat	GGGCAATCCTGAGCCAA	CCATTGAGTCTCTGCACCTATC	F
Andøya	A11_0890_A_R2	gtgcattg:gtgcattg	GGGCAATCCTGAGCCAA	CCATTGAGTCTCTGCACCTATC	F
Andøya	PN17_R2	attcgcag:attcgcag	GGGCAATCCTGAGCCAA	CCATTGAGTCTCTGCACCTATC	F
Andøya	A11_1054_A_R2	acaagctg:acaagctg	GGGCAATCCTGAGCCAA	CCATTGAGTCTCTGCACCTATC	F
Andøya	A11_1034_A_R2	acaggtca:acaggtca	GGGCAATCCTGAGCCAA	CCATTGAGTCTCTGCACCTATC	F
Andøya	N27_R2	gttgagag:gttgagag	GGGCAATCCTGAGCCAA	CCATTGAGTCTCTGCACCTATC	F
Andøya	A11_1250(1150)_A_R2	agatctcg:agatctcg	GGGCAATCCTGAGCCAA	CCATTGAGTCTCTGCACCTATC	F
Andøya	A11_1066_A_R2	cgtctaca:cgtctaca	GGGCAATCCTGAGCCAA	CCATTGAGTCTCTGCACCTATC	F
Andøya	PN18_R2	accaacct:accaacct	GGGCAATCCTGAGCCAA	CCATTGAGTCTCTGCACCTATC	F
Andøya	A11_0926_A_R2	atgagcac:atgagcac	GGGCAATCCTGAGCCAA	CCATTGAGTCTCTGCACCTATC	F
Andøya	A11_1214(1114)_A_R2	ggttactg:ggttactg	GGGCAATCCTGAGCCAA	CCATTGAGTCTCTGCACCTATC	F
Andøya	PP18_R2	agatggag:agatggag	GGGCAATCCTGAGCCAA	CCATTGAGTCTCTGCACCTATC	F
Andøya	N15_R3	cgtgatac:cgtgatac	GGGCAATCCTGAGCCAA	CCATTGAGTCTCTGCACCTATC	F
Andøya	A11_1246(1146)_A_R3	cttcttcc:cttcttcc	GGGCAATCCTGAGCCAA	CCATTGAGTCTCTGCACCTATC	F
Andøya	A11_1030_A_R3	attctcgc:attctcgc	GGGCAATCCTGAGCCAA	CCATTGAGTCTCTGCACCTATC	F
Andøya	A11_0882_A_R3	tcgattgc:tcgattgc	GGGCAATCCTGAGCCAA	CCATTGAGTCTCTGCACCTATC	F
Andøya	A11_0966_A_R3	catggcaa:catggcaa	GGGCAATCCTGAGCCAA	CCATTGAGTCTCTGCACCTATC	F
Andøya	A11_1202(1102)_A_R3	tccgaaga:tccgaaga	GGGCAATCCTGAGCCAA	CCATTGAGTCTCTGCACCTATC	F
Andøya	PP13_R3	tctacacc:tctacacc	GGGCAATCCTGAGCCAA	CCATTGAGTCTCTGCACCTATC	F
Andøya	A11_1006_A_R3	cttgacga:cttgacga	GGGCAATCCTGAGCCAA	CCATTGAGTCTCTGCACCTATC	F
Andøya	A11_0950_A_R3	tcgcatac:tcgcatac	GGGCAATCCTGAGCCAA	CCATTGAGTCTCTGCACCTATC	F
Andøya	A11_0862_A_R3	catgtacg:catgtacg	GGGCAATCCTGAGCCAA	CCATTGAGTCTCTGCACCTATC	F
Andøya	PN13_R3	tgagtgac:tgagtgac	GGGCAATCCTGAGCCAA	CCATTGAGTCTCTGCACCTATC	F
Andøya	A11_1186(1086)_A_R3	ggttcgaa:ggttcgaa	GGGCAATCCTGAGCCAA	CCATTGAGTCTCTGCACCTATC	F
Andøya	A11_1026_A_R3	tggaacct:tggaacct	GGGCAATCCTGAGCCAA	CCATTGAGTCTCTGCACCTATC	F
Andøya	A11_0894_A_R3	tagttcgg:tagttcgg	GGGCAATCCTGAGCCAA	CCATTGAGTCTCTGCACCTATC	F
Andøya	A11_0934_A_R3	atagtggc:atagtggc	GGGCAATCCTGAGCCAA	CCATTGAGTCTCTGCACCTATC	F
Andøya	A11_1242(1142)_A_R3	tcgcgatt:tcgcgatt	GGGCAATCCTGAGCCAA	CCATTGAGTCTCTGCACCTATC	F
Andøya	A11_0993_A_R3	catgtgga:catgtgga	GGGCAATCCTGAGCCAA	CCATTGAGTCTCTGCACCTATC	F
Andøya	A11_0942_A_R3	tcgctcta:tcgctcta	GGGCAATCCTGAGCCAA	CCATTGAGTCTCTGCACCTATC	F
Andøya	A11_0914_A_R3	agcaactg:agcaactg	GGGCAATCCTGAGCCAA	CCATTGAGTCTCTGCACCTATC	F
Andøya	N17_R3	cgttacgt:cgttacgt	GGGCAATCCTGAGCCAA	CCATTGAGTCTCTGCACCTATC	F
Andøya	A11_1206(1106)_A_R3	ggttgtag:ggttgtag	GGGCAATCCTGAGCCAA	CCATTGAGTCTCTGCACCTATC	F
Andøya	A11_1042_A_R3	agcaaggt:agcaaggt	GGGCAATCCTGAGCCAA	CCATTGAGTCTCTGCACCTATC	F
Andøya	A11_0999_A_R3	cgttagag:cgttagag	GGGCAATCCTGAGCCAA	CCATTGAGTCTCTGCACCTATC	F
Andøya	A11_BS_A_R3	tggtgatg:tggtgatg	GGGCAATCCTGAGCCAA	CCATTGAGTCTCTGCACCTATC	F
Andøya	A11_1174(1074)_A_R3	gagtcagt:gagtcagt	GGGCAATCCTGAGCCAA	CCATTGAGTCTCTGCACCTATC	F
Andøya	PP14_R3	accatgga:accatgga	GGGCAATCCTGAGCCAA	CCATTGAGTCTCTGCACCTATC	F
Andøya	A11_1062_A_R3	ttccgaag:ttccgaag	GGGCAATCCTGAGCCAA	CCATTGAGTCTCTGCACCTATC	F
Andøya	A11_0858_A_R3	tcggatca:tcggatca	GGGCAATCCTGAGCCAA	CCATTGAGTCTCTGCACCTATC	F
Andøya	A11_0970_A_R3	attgcagc:attgcagc	GGGCAATCCTGAGCCAA	CCATTGAGTCTCTGCACCTATC	F
Andøya	PN14_R3	aagccgaa:aagccgaa	GGGCAATCCTGAGCCAA	CCATTGAGTCTCTGCACCTATC	F
Andøya	N29_R3	gattccga:gattccga	GGGCAATCCTGAGCCAA	CCATTGAGTCTCTGCACCTATC	F
Andøya	A11_0938_A_R3	accgcata:accgcata	GGGCAATCCTGAGCCAA	CCATTGAGTCTCTGCACCTATC	F
Andøya	A11_1210(1110)_A_R3	ttcctcac:ttcctcac	GGGCAATCCTGAGCCAA	CCATTGAGTCTCTGCACCTATC	F
Andøya	A11_0918_A_R3	accgtaac:accgtaac	GGGCAATCCTGAGCCAA	CCATTGAGTCTCTGCACCTATC	F
Andøya	A11_0850_A_R3	gtaagcga:gtaagcga	GGGCAATCCTGAGCCAA	CCATTGAGTCTCTGCACCTATC	F
Andøya	A11_1254(1154)_A_R3	caggtgtt:caggtgtt	GGGCAATCCTGAGCCAA	CCATTGAGTCTCTGCACCTATC	F
Andøya	A11_1015_A_R3	taaccgac:taaccgac	GGGCAATCCTGAGCCAA	CCATTGAGTCTCTGCACCTATC	F
Andøya	A11_0902_A_R3	tactctcg:tactctcg	GGGCAATCCTGAGCCAA	CCATTGAGTCTCTGCACCTATC	F
Andøya	A11_1022_A_R3	agcatcca:agcatcca	GGGCAATCCTGAGCCAA	CCATTGAGTCTCTGCACCTATC	F
Andøya	N19_R3	attggcgt:attggcgt	GGGCAATCCTGAGCCAA	CCATTGAGTCTCTGCACCTATC	F
Andøya	A11_0990_A_R3	acctaacc:acctaacc	GGGCAATCCTGAGCCAA	CCATTGAGTCTCTGCACCTATC	F
Andøya	A11_0946_A_R3	aagctcca:aagctcca	GGGCAATCCTGAGCCAA	CCATTGAGTCTCTGCACCTATC	F
Andøya	N21_R3	tcgtatgg:tcgtatgg	GGGCAATCCTGAGCCAA	CCATTGAGTCTCTGCACCTATC	F
Andøya	A11_1190(1090)_A_R3	ttcgacgt:ttcgacgt	GGGCAATCCTGAGCCAA	CCATTGAGTCTCTGCACCTATC	F
Andøya	PP15_R3	aagctgtg:aagctgtg	GGGCAATCCTGAGCCAA	CCATTGAGTCTCTGCACCTATC	F
Andøya	A11_0954_A_R3	agcattgc:agcattgc	GGGCAATCCTGAGCCAA	CCATTGAGTCTCTGCACCTATC	F
Andøya	A11_0870_A_R3	aatcacgg:aatcacgg	GGGCAATCCTGAGCCAA	CCATTGAGTCTCTGCACCTATC	F
Andøya	A11_1046_A_R3	ctaactcc:ctaactcc	GGGCAATCCTGAGCCAA	CCATTGAGTCTCTGCACCTATC	F
Andøya	A11_1258(1158)_A_R3	tcggactt:tcggactt	GGGCAATCCTGAGCCAA	CCATTGAGTCTCTGCACCTATC	F
Andøya	PN15_R3	taacgctc:taacgctc	GGGCAATCCTGAGCCAA	CCATTGAGTCTCTGCACCTATC	F
Andøya	A11_1012_A_R3	ttcgatcg:ttcgatcg	GGGCAATCCTGAGCCAA	CCATTGAGTCTCTGCACCTATC	F
Andøya	A11_0982_A_R3	tggcgtta:tggcgtta	GGGCAATCCTGAGCCAA	CCATTGAGTCTCTGCACCTATC	F
Andøya	A11_0854_A_R3	aaggacac:aaggacac	GGGCAATCCTGAGCCAA	CCATTGAGTCTCTGCACCTATC	F
Andøya	A11_0906_A_R3	tacagcct:tacagcct	GGGCAATCCTGAGCCAA	CCATTGAGTCTCTGCACCTATC	F
Andøya	A11_1178(1078)_A_R3	gcaatcca:gcaatcca	GGGCAATCCTGAGCCAA	CCATTGAGTCTCTGCACCTATC	F
Andøya	A11_0974_A_R3	acctctgt:acctctgt	GGGCAATCCTGAGCCAA	CCATTGAGTCTCTGCACCTATC	F
Andøya	A11_1002_A_R3	gaacgact:gaacgact	GGGCAATCCTGAGCCAA	CCATTGAGTCTCTGCACCTATC	F
Andøya	A11_0962_A_R3	gcaatggt:gcaatggt	GGGCAATCCTGAGCCAA	CCATTGAGTCTCTGCACCTATC	F
Andøya	A11_0846_A_R3	acctgcaa:acctgcaa	GGGCAATCCTGAGCCAA	CCATTGAGTCTCTGCACCTATC	F
Andøya	A11_1058_A_R3	tcgttcac:tcgttcac	GGGCAATCCTGAGCCAA	CCATTGAGTCTCTGCACCTATC	F
Andøya	PN16_R3	agcgacat:agcgacat	GGGCAATCCTGAGCCAA	CCATTGAGTCTCTGCACCTATC	F
Andøya	A11_1038_A_R3	aaggcatg:aaggcatg	GGGCAATCCTGAGCCAA	CCATTGAGTCTCTGCACCTATC	F
Andøya	N23_R3	ctgctatc:ctgctatc	GGGCAATCCTGAGCCAA	CCATTGAGTCTCTGCACCTATC	F
Andøya	A11_0886_A_R3	caacagtg:caacagtg	GGGCAATCCTGAGCCAA	CCATTGAGTCTCTGCACCTATC	F
Andøya	A11_1050_A_R3	gcacagaa:gcacagaa	GGGCAATCCTGAGCCAA	CCATTGAGTCTCTGCACCTATC	F
Andøya	A11_0878_A_R3	aaggctgt:aaggctgt	GGGCAATCCTGAGCCAA	CCATTGAGTCTCTGCACCTATC	F
Andøya	PP16_R3	aaccagga:aaccagga	GGGCAATCCTGAGCCAA	CCATTGAGTCTCTGCACCTATC	F
Andøya	A11_0922_A_R3	tctaaccg:tctaaccg	GGGCAATCCTGAGCCAA	CCATTGAGTCTCTGCACCTATC	F
Andøya	A11_0866_A_R3	gcacattc:gcacattc	GGGCAATCCTGAGCCAA	CCATTGAGTCTCTGCACCTATC	F
Andøya	A11_1070_A_R3	gaactcgt:gaactcgt	GGGCAATCCTGAGCCAA	CCATTGAGTCTCTGCACCTATC	F
Andøya	A11_0910_A_R3	caaccaag:caaccaag	GGGCAATCCTGAGCCAA	CCATTGAGTCTCTGCACCTATC	F
Andøya	A11_1194(1094)_A_R3	ttccgctt:ttccgctt	GGGCAATCCTGAGCCAA	CCATTGAGTCTCTGCACCTATC	F
Andøya	PP17_R3	gaactgca:gaactgca	GGGCAATCCTGAGCCAA	CCATTGAGTCTCTGCACCTATC	F
Andøya	A11_1198(1098)_A_R3	ccaatagc:ccaatagc	GGGCAATCCTGAGCCAA	CCATTGAGTCTCTGCACCTATC	F
Andøya	A11_0874_A_R3	gcactaac:gcactaac	GGGCAATCCTGAGCCAA	CCATTGAGTCTCTGCACCTATC	F
Andøya	A11_0996_A_R3	ttcgtgct:ttcgtgct	GGGCAATCCTGAGCCAA	CCATTGAGTCTCTGCACCTATC	F
Andøya	N25_R3	tctaaggc:tctaaggc	GGGCAATCCTGAGCCAA	CCATTGAGTCTCTGCACCTATC	F
Andøya	A11_1182(1082)_A_R3	tggtcgta:tggtcgta	GGGCAATCCTGAGCCAA	CCATTGAGTCTCTGCACCTATC	F
Andøya	A11_0898_A_R3	accttgtg:accttgtg	GGGCAATCCTGAGCCAA	CCATTGAGTCTCTGCACCTATC	F
Andøya	A11_0986_A_R3	agtaacgc:agtaacgc	GGGCAATCCTGAGCCAA	CCATTGAGTCTCTGCACCTATC	F
Andøya	A11_1018_A_R3	ttcgttgc:ttcgttgc	GGGCAATCCTGAGCCAA	CCATTGAGTCTCTGCACCTATC	F
Andøya	A11_0958_A_R3	atcaccag:atcaccag	GGGCAATCCTGAGCCAA	CCATTGAGTCTCTGCACCTATC	F
Andøya	A11_1009_A_R3	caacgaga:caacgaga	GGGCAATCCTGAGCCAA	CCATTGAGTCTCTGCACCTATC	F
Andøya	A11_0930_A_R3	ggtgtaag:ggtgtaag	GGGCAATCCTGAGCCAA	CCATTGAGTCTCTGCACCTATC	F
Andøya	A11_0978_A_R3	gcacttga:gcacttga	GGGCAATCCTGAGCCAA	CCATTGAGTCTCTGCACCTATC	F
Andøya	A11_0890_A_R3	ctacagac:ctacagac	GGGCAATCCTGAGCCAA	CCATTGAGTCTCTGCACCTATC	F
Andøya	PN17_R3	ccacactt:ccacactt	GGGCAATCCTGAGCCAA	CCATTGAGTCTCTGCACCTATC	F
Andøya	A11_1054_A_R3	gtgtacca:gtgtacca	GGGCAATCCTGAGCCAA	CCATTGAGTCTCTGCACCTATC	F
Andøya	A11_1034_A_R3	tatcctcc:tatcctcc	GGGCAATCCTGAGCCAA	CCATTGAGTCTCTGCACCTATC	F
Andøya	N27_R3	ttctaggc:ttctaggc	GGGCAATCCTGAGCCAA	CCATTGAGTCTCTGCACCTATC	F
Andøya	A11_1250(1150)_A_R3	gaagatcc:gaagatcc	GGGCAATCCTGAGCCAA	CCATTGAGTCTCTGCACCTATC	F
Andøya	A11_1066_A_R3	agctcaag:agctcaag	GGGCAATCCTGAGCCAA	CCATTGAGTCTCTGCACCTATC	F
Andøya	PN18_R3	tgccatct:tgccatct	GGGCAATCCTGAGCCAA	CCATTGAGTCTCTGCACCTATC	F
Andøya	A11_0926_A_R3	tcgttgct:tcgttgct	GGGCAATCCTGAGCCAA	CCATTGAGTCTCTGCACCTATC	F
Andøya	A11_1214(1114)_A_R3	ccacgtta:ccacgtta	GGGCAATCCTGAGCCAA	CCATTGAGTCTCTGCACCTATC	F
Andøya	PP18_R3	gaagctga:gaagctga	GGGCAATCCTGAGCCAA	CCATTGAGTCTCTGCACCTATC	F
Andøya	N15_R4	ccactgat:ccactgat	GGGCAATCCTGAGCCAA	CCATTGAGTCTCTGCACCTATC	F
Andøya	A11_1246(1146)_A_R4	ccttggaa:ccttggaa	GGGCAATCCTGAGCCAA	CCATTGAGTCTCTGCACCTATC	F
Andøya	A11_1030_A_R4	gaaggaag:gaaggaag	GGGCAATCCTGAGCCAA	CCATTGAGTCTCTGCACCTATC	F
Andøya	A11_0882_A_R4	caagaagg:caagaagg	GGGCAATCCTGAGCCAA	CCATTGAGTCTCTGCACCTATC	F
Andøya	A11_0966_A_R4	ctgatcca:ctgatcca	GGGCAATCCTGAGCCAA	CCATTGAGTCTCTGCACCTATC	F
Andøya	A11_1202(1102)_A_R4	acgaactc:acgaactc	GGGCAATCCTGAGCCAA	CCATTGAGTCTCTGCACCTATC	F
Andøya	PP13_R4	caagactc:caagactc	GGGCAATCCTGAGCCAA	CCATTGAGTCTCTGCACCTATC	F
Andøya	A11_1006_A_R4	taaggcgt:taaggcgt	GGGCAATCCTGAGCCAA	CCATTGAGTCTCTGCACCTATC	F
Andøya	A11_0950_A_R4	agctgtga:agctgtga	GGGCAATCCTGAGCCAA	CCATTGAGTCTCTGCACCTATC	F
Andøya	A11_0862_A_R4	aagtcgtc:aagtcgtc	GGGCAATCCTGAGCCAA	CCATTGAGTCTCTGCACCTATC	F
Andøya	PN13_R4	acgatcgt:acgatcgt	GGGCAATCCTGAGCCAA	CCATTGAGTCTCTGCACCTATC	F
Andøya	A11_1186(1086)_A_R4	ctactcag:ctactcag	GGGCAATCCTGAGCCAA	CCATTGAGTCTCTGCACCTATC	F
Andøya	A11_1026_A_R4	aagtgcga:aagtgcga	GGGCAATCCTGAGCCAA	CCATTGAGTCTCTGCACCTATC	F
Andøya	A11_0894_A_R4	agcttcgt:agcttcgt	GGGCAATCCTGAGCCAA	CCATTGAGTCTCTGCACCTATC	F
Andøya	A11_0934_A_R4	caagcact:caagcact	GGGCAATCCTGAGCCAA	CCATTGAGTCTCTGCACCTATC	F
Andøya	A11_1242(1142)_A_R4	atcagagc:atcagagc	GGGCAATCCTGAGCCAA	CCATTGAGTCTCTGCACCTATC	F
Andøya	A11_0993_A_R4	gtagcgaa:gtagcgaa	GGGCAATCCTGAGCCAA	CCATTGAGTCTCTGCACCTATC	F
Andøya	A11_0942_A_R4	agaggcaa:agaggcaa	GGGCAATCCTGAGCCAA	CCATTGAGTCTCTGCACCTATC	F
Andøya	A11_0914_A_R4	gaagtgtg:gaagtgtg	GGGCAATCCTGAGCCAA	CCATTGAGTCTCTGCACCTATC	F
Andøya	N17_R4	caagcgta:caagcgta	GGGCAATCCTGAGCCAA	CCATTGAGTCTCTGCACCTATC	F
Andøya	A11_1206(1106)_A_R4	gtagcttc:gtagcttc	GGGCAATCCTGAGCCAA	CCATTGAGTCTCTGCACCTATC	F
Andøya	A11_1042_A_R4	acgcagta:acgcagta	GGGCAATCCTGAGCCAA	CCATTGAGTCTCTGCACCTATC	F
Andøya	A11_0999_A_R4	ctagacct:ctagacct	GGGCAATCCTGAGCCAA	CCATTGAGTCTCTGCACCTATC	F
Andøya	A11_BS_A_R4	gcatggtt:gcatggtt	GGGCAATCCTGAGCCAA	CCATTGAGTCTCTGCACCTATC	F
Andøya	A11_1174(1074)_A_R4	gcatgtac:gcatgtac	GGGCAATCCTGAGCCAA	CCATTGAGTCTCTGCACCTATC	F
Andøya	PP14_R4	gacattcc:gacattcc	GGGCAATCCTGAGCCAA	CCATTGAGTCTCTGCACCTATC	F
Andøya	A11_1062_A_R4	acgcgtat:acgcgtat	GGGCAATCCTGAGCCAA	CCATTGAGTCTCTGCACCTATC	F
Andøya	A11_0858_A_R4	caaggttg:caaggttg	GGGCAATCCTGAGCCAA	CCATTGAGTCTCTGCACCTATC	F
Andøya	A11_0970_A_R4	gcattacg:gcattacg	GGGCAATCCTGAGCCAA	CCATTGAGTCTCTGCACCTATC	F
Andøya	PN14_R4	aggaccta:aggaccta	GGGCAATCCTGAGCCAA	CCATTGAGTCTCTGCACCTATC	F
Andøya	N29_R4	caagtcca:caagtcca	GGGCAATCCTGAGCCAA	CCATTGAGTCTCTGCACCTATC	F
Andøya	A11_0938_A_R4	ctagcaga:ctagcaga	GGGCAATCCTGAGCCAA	CCATTGAGTCTCTGCACCTATC	F
Andøya	A11_1210(1110)_A_R4	atccacca:atccacca	GGGCAATCCTGAGCCAA	CCATTGAGTCTCTGCACCTATC	F
Andøya	A11_0918_A_R4	ccatccaa:ccatccaa	GGGCAATCCTGAGCCAA	CCATTGAGTCTCTGCACCTATC	F
Andøya	A11_0850_A_R4	agcagtct:agcagtct	GGGCAATCCTGAGCCAA	CCATTGAGTCTCTGCACCTATC	F
Andøya	A11_1254(1154)_A_R4	tatgcagg:tatgcagg	GGGCAATCCTGAGCCAA	CCATTGAGTCTCTGCACCTATC	F
Andøya	A11_1015_A_R4	tctccaga:tctccaga	GGGCAATCCTGAGCCAA	CCATTGAGTCTCTGCACCTATC	F
Andøya	A11_0902_A_R4	ctagctag:ctagctag	GGGCAATCCTGAGCCAA	CCATTGAGTCTCTGCACCTATC	F
Andøya	A11_1022_A_R4	gaatccac:gaatccac	GGGCAATCCTGAGCCAA	CCATTGAGTCTCTGCACCTATC	F
Andøya	N19_R4	acggattg:acggattg	GGGCAATCCTGAGCCAA	CCATTGAGTCTCTGCACCTATC	F
Andøya	A11_0990_A_R4	tatgcgca:tatgcgca	GGGCAATCCTGAGCCAA	CCATTGAGTCTCTGCACCTATC	F
Andøya	A11_0946_A_R4	tgtatcgg:tgtatcgg	GGGCAATCCTGAGCCAA	CCATTGAGTCTCTGCACCTATC	F
Andøya	N21_R4	acggtaga:acggtaga	GGGCAATCCTGAGCCAA	CCATTGAGTCTCTGCACCTATC	F
Andøya	A11_1190(1090)_A_R4	cgagatca:cgagatca	GGGCAATCCTGAGCCAA	CCATTGAGTCTCTGCACCTATC	F
Andøya	PP15_R4	caataccg:caataccg	GGGCAATCCTGAGCCAA	CCATTGAGTCTCTGCACCTATC	F
Andøya	A11_0954_A_R4	tacgtctc:tacgtctc	GGGCAATCCTGAGCCAA	CCATTGAGTCTCTGCACCTATC	F
Andøya	A11_0870_A_R4	gccagtta:gccagtta	GGGCAATCCTGAGCCAA	CCATTGAGTCTCTGCACCTATC	F
Andøya	A11_1046_A_R4	taggtagc:taggtagc	GGGCAATCCTGAGCCAA	CCATTGAGTCTCTGCACCTATC	F
Andøya	A11_1258(1158)_A_R4	tctcgtca:tctcgtca	GGGCAATCCTGAGCCAA	CCATTGAGTCTCTGCACCTATC	F
Andøya	PN15_R4	tgccttga:tgccttga	GGGCAATCCTGAGCCAA	CCATTGAGTCTCTGCACCTATC	F
Andøya	A11_1012_A_R4	ttgacggt:ttgacggt	GGGCAATCCTGAGCCAA	CCATTGAGTCTCTGCACCTATC	F
Andøya	A11_0982_A_R4	aatacggc:aatacggc	GGGCAATCCTGAGCCAA	CCATTGAGTCTCTGCACCTATC	F
Andøya	A11_0854_A_R4	tctctcgt:tctctcgt	GGGCAATCCTGAGCCAA	CCATTGAGTCTCTGCACCTATC	F
Andøya	A11_0906_A_R4	ccattgca:ccattgca	GGGCAATCCTGAGCCAA	CCATTGAGTCTCTGCACCTATC	F
Andøya	A11_1178(1078)_A_R4	atcgagac:atcgagac	GGGCAATCCTGAGCCAA	CCATTGAGTCTCTGCACCTATC	F
Andøya	A11_0974_A_R4	aggcaagt:aggcaagt	GGGCAATCCTGAGCCAA	CCATTGAGTCTCTGCACCTATC	F
Andøya	A11_1002_A_R4	accgtctt:accgtctt	GGGCAATCCTGAGCCAA	CCATTGAGTCTCTGCACCTATC	F
Andøya	A11_0962_A_R4	ccgaacaa:ccgaacaa	GGGCAATCCTGAGCCAA	CCATTGAGTCTCTGCACCTATC	F
Andøya	A11_0846_A_R4	caatccgt:caatccgt	GGGCAATCCTGAGCCAA	CCATTGAGTCTCTGCACCTATC	F
Andøya	A11_1058_A_R4	gcctatct:gcctatct	GGGCAATCCTGAGCCAA	CCATTGAGTCTCTGCACCTATC	F
Andøya	PN16_R4	ttgagagg:ttgagagg	GGGCAATCCTGAGCCAA	CCATTGAGTCTCTGCACCTATC	F
Andøya	A11_1038_A_R4	cagaacgt:cagaacgt	GGGCAATCCTGAGCCAA	CCATTGAGTCTCTGCACCTATC	F
Andøya	N23_R4	gtatcgtg:gtatcgtg	GGGCAATCCTGAGCCAA	CCATTGAGTCTCTGCACCTATC	F
Andøya	A11_0886_A_R4	acgtcaca:acgtcaca	GGGCAATCCTGAGCCAA	CCATTGAGTCTCTGCACCTATC	F
Andøya	A11_1050_A_R4	ccgacata:ccgacata	GGGCAATCCTGAGCCAA	CCATTGAGTCTCTGCACCTATC	F
Andøya	A11_0878_A_R4	acgtctac:acgtctac	GGGCAATCCTGAGCCAA	CCATTGAGTCTCTGCACCTATC	F
Andøya	PP16_R4	tagaggac:tagaggac	GGGCAATCCTGAGCCAA	CCATTGAGTCTCTGCACCTATC	F
Andøya	A11_0922_A_R4	atcgctga:atcgctga	GGGCAATCCTGAGCCAA	CCATTGAGTCTCTGCACCTATC	F
Andøya	A11_0866_A_R4	gaattggc:gaattggc	GGGCAATCCTGAGCCAA	CCATTGAGTCTCTGCACCTATC	F
Andøya	A11_1070_A_R4	atcggatg:atcggatg	GGGCAATCCTGAGCCAA	CCATTGAGTCTCTGCACCTATC	F
Andøya	A11_0910_A_R4	acgtgctt:acgtgctt	GGGCAATCCTGAGCCAA	CCATTGAGTCTCTGCACCTATC	F
Andøya	A11_1194(1094)_A_R4	tgtcgtac:tgtcgtac	GGGCAATCCTGAGCCAA	CCATTGAGTCTCTGCACCTATC	F
Andøya	PP17_R4	tccttagc:tccttagc	GGGCAATCCTGAGCCAA	CCATTGAGTCTCTGCACCTATC	F
Andøya	A11_1198(1098)_A_R4	ccgtaaga:ccgtaaga	GGGCAATCCTGAGCCAA	CCATTGAGTCTCTGCACCTATC	F
Andøya	A11_0874_A_R4	ttgatgcg:ttgatgcg	GGGCAATCCTGAGCCAA	CCATTGAGTCTCTGCACCTATC	F
Andøya	A11_0996_A_R4	aggtagtg:aggtagtg	GGGCAATCCTGAGCCAA	CCATTGAGTCTCTGCACCTATC	F
Andøya	N25_R4	ccgtagtt:ccgtagtt	GGGCAATCCTGAGCCAA	CCATTGAGTCTCTGCACCTATC	F
Andøya	A11_1182(1082)_A_R4	cttgtgac:cttgtgac	GGGCAATCCTGAGCCAA	CCATTGAGTCTCTGCACCTATC	F
Andøya	A11_0898_A_R4	gcggtatt:gcggtatt	GGGCAATCCTGAGCCAA	CCATTGAGTCTCTGCACCTATC	F
Andøya	A11_0986_A_R4	ttgcagca:ttgcagca	GGGCAATCCTGAGCCAA	CCATTGAGTCTCTGCACCTATC	F
Andøya	A11_1018_A_R4	cgaaggat:cgaaggat	GGGCAATCCTGAGCCAA	CCATTGAGTCTCTGCACCTATC	F
Andøya	A11_0958_A_R4	aggtgact:aggtgact	GGGCAATCCTGAGCCAA	CCATTGAGTCTCTGCACCTATC	F
Andøya	A11_1009_A_R4	gcaggata:gcaggata	GGGCAATCCTGAGCCAA	CCATTGAGTCTCTGCACCTATC	F
Andøya	A11_0930_A_R4	cctaagct:cctaagct	GGGCAATCCTGAGCCAA	CCATTGAGTCTCTGCACCTATC	F
Andøya	A11_0978_A_R4	gtcaatgc:gtcaatgc	GGGCAATCCTGAGCCAA	CCATTGAGTCTCTGCACCTATC	F
Andøya	A11_0890_A_R4	tctgttcg:tctgttcg	GGGCAATCCTGAGCCAA	CCATTGAGTCTCTGCACCTATC	F
Andøya	PN17_R4	tgcaacga:tgcaacga	GGGCAATCCTGAGCCAA	CCATTGAGTCTCTGCACCTATC	F
Andøya	A11_1054_A_R4	ggagactt:ggagactt	GGGCAATCCTGAGCCAA	CCATTGAGTCTCTGCACCTATC	F
Andøya	A11_1034_A_R4	cacactct:cacactct	GGGCAATCCTGAGCCAA	CCATTGAGTCTCTGCACCTATC	F
Andøya	N27_R4	cacagagt:cacagagt	GGGCAATCCTGAGCCAA	CCATTGAGTCTCTGCACCTATC	F
Andøya	A11_1250(1150)_A_R4	actactgg:actactgg	GGGCAATCCTGAGCCAA	CCATTGAGTCTCTGCACCTATC	F
Andøya	A11_1066_A_R4	tgtgcttg:tgtgcttg	GGGCAATCCTGAGCCAA	CCATTGAGTCTCTGCACCTATC	F
Andøya	PN18_R4	cctagaga:cctagaga	GGGCAATCCTGAGCCAA	CCATTGAGTCTCTGCACCTATC	F
Andøya	A11_0926_A_R4	accagtac:accagtac	GGGCAATCCTGAGCCAA	CCATTGAGTCTCTGCACCTATC	F
Andøya	A11_1214(1114)_A_R4	ctaggtgt:ctaggtgt	GGGCAATCCTGAGCCAA	CCATTGAGTCTCTGCACCTATC	F
Andøya	PP18_R4	acggaact:acggaact	GGGCAATCCTGAGCCAA	CCATTGAGTCTCTGCACCTATC	F

## Sheet: Andøya 4
Tag lookup table for the Andøya metabarcode data, part 4
Data accession code: ERR4425634
# Experiment	Sample	Tags	Forward primer	Rerverse Primer
Andøya	PP19_R1	aacaagcc:aacaagcc	GGGCAATCCTGAGCCAA	CCATTGAGTCTCTGCACCTATC	F
Andøya	A11_1254(1154)_B_R1	ggaatgag:ggaatgag	GGGCAATCCTGAGCCAA	CCATTGAGTCTCTGCACCTATC	F
Andøya	PN19_R1	aattgccg:aattgccg	GGGCAATCCTGAGCCAA	CCATTGAGTCTCTGCACCTATC	F
Andøya	A11_1034_B_R1	cgaccata:cgaccata	GGGCAATCCTGAGCCAA	CCATTGAGTCTCTGCACCTATC	F
Andøya	A11_0993_B_R1	atgctgac:atgctgac	GGGCAATCCTGAGCCAA	CCATTGAGTCTCTGCACCTATC	F
Andøya	N16_R1	tgagacag:tgagacag	GGGCAATCCTGAGCCAA	CCATTGAGTCTCTGCACCTATC	F
Andøya	A11_0954_B_R1	gagcttac:gagcttac	GGGCAATCCTGAGCCAA	CCATTGAGTCTCTGCACCTATC	F
Andøya	A11_1178(1078)_B_R1	ttaccagg:ttaccagg	GGGCAATCCTGAGCCAA	CCATTGAGTCTCTGCACCTATC	F
Andøya	A11_0996_B_R1	tgagagct:tgagagct	GGGCAATCCTGAGCCAA	CCATTGAGTCTCTGCACCTATC	F
Andøya	A11_1206(1106)_B_R1	ctgacctt:ctgacctt	GGGCAATCCTGAGCCAA	CCATTGAGTCTCTGCACCTATC	F
Andøya	A11_1006_B_R1	atgcttgg:atgcttgg	GGGCAATCCTGAGCCAA	CCATTGAGTCTCTGCACCTATC	F
Andøya	A11_0914_B_R1	aacaccgt:aacaccgt	GGGCAATCCTGAGCCAA	CCATTGAGTCTCTGCACCTATC	F
Andøya	A11_0890_B_R1	ttaccgct:ttaccgct	GGGCAATCCTGAGCCAA	CCATTGAGTCTCTGCACCTATC	F
Andøya	A11_0930_B_R1	ccagtatg:ccagtatg	GGGCAATCCTGAGCCAA	CCATTGAGTCTCTGCACCTATC	F
Andøya	A11_1242(1142)_B_R1	tgagatgc:tgagatgc	GGGCAATCCTGAGCCAA	CCATTGAGTCTCTGCACCTATC	F
Andøya	N30_R1	gtgcaact:gtgcaact	GGGCAATCCTGAGCCAA	CCATTGAGTCTCTGCACCTATC	F
Andøya	A11_0862_B_R1	acaaccga:acaaccga	GGGCAATCCTGAGCCAA	CCATTGAGTCTCTGCACCTATC	F
Andøya	N18_R1	tgagccta:tgagccta	GGGCAATCCTGAGCCAA	CCATTGAGTCTCTGCACCTATC	F
Andøya	A11_0978_B_R1	atggaggt:atggaggt	GGGCAATCCTGAGCCAA	CCATTGAGTCTCTGCACCTATC	F
Andøya	A11_BS_B_R1	tcatacgc:tcatacgc	GGGCAATCCTGAGCCAA	CCATTGAGTCTCTGCACCTATC	F
Andøya	PP20_R1	ctgagtct:ctgagtct	GGGCAATCCTGAGCCAA	CCATTGAGTCTCTGCACCTATC	F
Andøya	A11_1186(1086)_B_R1	gaggtgaa:gaggtgaa	GGGCAATCCTGAGCCAA	CCATTGAGTCTCTGCACCTATC	F
Andøya	A11_1030_B_R1	ggcatgta:ggcatgta	GGGCAATCCTGAGCCAA	CCATTGAGTCTCTGCACCTATC	F
Andøya	A11_0946_B_R1	gtgccata:gtgccata	GGGCAATCCTGAGCCAA	CCATTGAGTCTCTGCACCTATC	F
Andøya	A11_0966_B_R1	ttacgcca:ttacgcca	GGGCAATCCTGAGCCAA	CCATTGAGTCTCTGCACCTATC	F
Andøya	A11_1058_B_R1	tcatagcg:tcatagcg	GGGCAATCCTGAGCCAA	CCATTGAGTCTCTGCACCTATC	F
Andøya	A11_0902_B_R1	tgaggaca:tgaggaca	GGGCAATCCTGAGCCAA	CCATTGAGTCTCTGCACCTATC	F
Andøya	PN20_R1	aacaggag:aacaggag	GGGCAATCCTGAGCCAA	CCATTGAGTCTCTGCACCTATC	F
Andøya	A11_1012_B_R1	gagtaacc:gagtaacc	GGGCAATCCTGAGCCAA	CCATTGAGTCTCTGCACCTATC	F
Andøya	A11_0858_B_R1	cagctcat:cagctcat	GGGCAATCCTGAGCCAA	CCATTGAGTCTCTGCACCTATC	F
Andøya	A11_1198(1098)_B_R1	tgctccaa:tgctccaa	GGGCAATCCTGAGCCAA	CCATTGAGTCTCTGCACCTATC	F
Andøya	A11_1042_B_R1	tcagtcga:tcagtcga	GGGCAATCCTGAGCCAA	CCATTGAGTCTCTGCACCTATC	F
Andøya	A11_0850_B_R1	ggagaaga:ggagaaga	GGGCAATCCTGAGCCAA	CCATTGAGTCTCTGCACCTATC	F
Andøya	A11_0999_B_R1	gtgctcaa:gtgctcaa	GGGCAATCCTGAGCCAA	CCATTGAGTCTCTGCACCTATC	F
Andøya	PP21_R1	acaagacc:acaagacc	GGGCAATCCTGAGCCAA	CCATTGAGTCTCTGCACCTATC	F
Andøya	A11_1246(1146)_B_R1	caggaaca:caggaaca	GGGCAATCCTGAGCCAA	CCATTGAGTCTCTGCACCTATC	F
Andøya	A11_1066_B_R1	gtgatctc:gtgatctc	GGGCAATCCTGAGCCAA	CCATTGAGTCTCTGCACCTATC	F
Andøya	A11_0958_B_R1	acttggct:acttggct	GGGCAATCCTGAGCCAA	CCATTGAGTCTCTGCACCTATC	F
Andøya	N20_R1	cgatacac:cgatacac	GGGCAATCCTGAGCCAA	CCATTGAGTCTCTGCACCTATC	F
Andøya	A11_1009_B_R1	tcatcctg:tcatcctg	GGGCAATCCTGAGCCAA	CCATTGAGTCTCTGCACCTATC	F
Andøya	N22_R1	caggctaa:caggctaa	GGGCAATCCTGAGCCAA	CCATTGAGTCTCTGCACCTATC	F
Andøya	A11_1018_B_R1	tcatcggt:tcatcggt	GGGCAATCCTGAGCCAA	CCATTGAGTCTCTGCACCTATC	F
Andøya	A11_1202(1102)_B_R1	agttccac:agttccac	GGGCAATCCTGAGCCAA	CCATTGAGTCTCTGCACCTATC	F
Andøya	A11_1054_B_R1	aaccaacg:aaccaacg	GGGCAATCCTGAGCCAA	CCATTGAGTCTCTGCACCTATC	F
Andøya	A11_0950_B_R1	ctgcgaat:ctgcgaat	GGGCAATCCTGAGCCAA	CCATTGAGTCTCTGCACCTATC	F
Andøya	PN21_R1	gtggttag:gtggttag	GGGCAATCCTGAGCCAA	CCATTGAGTCTCTGCACCTATC	F
Andøya	A11_0986_B_R1	agaacgtg:agaacgtg	GGGCAATCCTGAGCCAA	CCATTGAGTCTCTGCACCTATC	F
Andøya	A11_0886_B_R1	tcatgcct:tcatgcct	GGGCAATCCTGAGCCAA	CCATTGAGTCTCTGCACCTATC	F
Andøya	A11_1258(1158)_B_R1	ggatagca:ggatagca	GGGCAATCCTGAGCCAA	CCATTGAGTCTCTGCACCTATC	F
Andøya	A11_0962_B_R1	cagtagac:cagtagac	GGGCAATCCTGAGCCAA	CCATTGAGTCTCTGCACCTATC	F
Andøya	A11_0918_B_R1	tagccact:tagccact	GGGCAATCCTGAGCCAA	CCATTGAGTCTCTGCACCTATC	F
Andøya	A11_1190(1090)_B_R1	gaggacta:gaggacta	GGGCAATCCTGAGCCAA	CCATTGAGTCTCTGCACCTATC	F
Andøya	A11_1002_B_R1	agaagagg:agaagagg	GGGCAATCCTGAGCCAA	CCATTGAGTCTCTGCACCTATC	F
Andøya	A11_0910_B_R1	cgatgagt:cgatgagt	GGGCAATCCTGAGCCAA	CCATTGAGTCTCTGCACCTATC	F
Andøya	A11_1022_B_R1	gtgtagtc:gtgtagtc	GGGCAATCCTGAGCCAA	CCATTGAGTCTCTGCACCTATC	F
Andøya	PP22_R1	gagttcct:gagttcct	GGGCAATCCTGAGCCAA	CCATTGAGTCTCTGCACCTATC	F
Andøya	A11_1038_B_R1	acacacag:acacacag	GGGCAATCCTGAGCCAA	CCATTGAGTCTCTGCACCTATC	F
Andøya	PN22_R1	aacctagc:aacctagc	GGGCAATCCTGAGCCAA	CCATTGAGTCTCTGCACCTATC	F
Andøya	A11_0874_B_R1	acacaggt:acacaggt	GGGCAATCCTGAGCCAA	CCATTGAGTCTCTGCACCTATC	F
Andøya	A11_0990_B_R1	tagagctg:tagagctg	GGGCAATCCTGAGCCAA	CCATTGAGTCTCTGCACCTATC	F
Andøya	N24_R1	aacctcag:aacctcag	GGGCAATCCTGAGCCAA	CCATTGAGTCTCTGCACCTATC	F
Andøya	A11_0894_B_R1	ggatgatc:ggatgatc	GGGCAATCCTGAGCCAA	CCATTGAGTCTCTGCACCTATC	F
Andøya	A11_0922_B_R1	tatctggc:tatctggc	GGGCAATCCTGAGCCAA	CCATTGAGTCTCTGCACCTATC	F
Andøya	A11_1062_B_R1	ctggttga:ctggttga	GGGCAATCCTGAGCCAA	CCATTGAGTCTCTGCACCTATC	F
Andøya	A11_0942_B_R1	tccaacac:tccaacac	GGGCAATCCTGAGCCAA	CCATTGAGTCTCTGCACCTATC	F
Andøya	A11_1182(1082)_B_R1	gtgtgaag:gtgtgaag	GGGCAATCCTGAGCCAA	CCATTGAGTCTCTGCACCTATC	F
Andøya	A11_1046_B_R1	aacctgct:aacctgct	GGGCAATCCTGAGCCAA	CCATTGAGTCTCTGCACCTATC	F
Andøya	A11_0866_B_R1	ggatgtct:ggatgtct	GGGCAATCCTGAGCCAA	CCATTGAGTCTCTGCACCTATC	F
Andøya	A11_0926_B_R1	tccaagca:tccaagca	GGGCAATCCTGAGCCAA	CCATTGAGTCTCTGCACCTATC	F
Andøya	A11_0974_B_R1	agaatgcc:agaatgcc	GGGCAATCCTGAGCCAA	CCATTGAGTCTCTGCACCTATC	F
Andøya	PN23_R1	gtgtgtgt:gtgtgtgt	GGGCAATCCTGAGCCAA	CCATTGAGTCTCTGCACCTATC	F
Andøya	A11_0982_B_R1	cacggata:cacggata	GGGCAATCCTGAGCCAA	CCATTGAGTCTCTGCACCTATC	F
Andøya	A11_1250(1150)_B_R1	caacctca:caacctca	GGGCAATCCTGAGCCAA	CCATTGAGTCTCTGCACCTATC	F
Andøya	A11_0934_B_R1	ggattcga:ggattcga	GGGCAATCCTGAGCCAA	CCATTGAGTCTCTGCACCTATC	F
Andøya	A11_0898_B_R1	ttaggcac:ttaggcac	GGGCAATCCTGAGCCAA	CCATTGAGTCTCTGCACCTATC	F
Andøya	N26_R1	cgcataga:cgcataga	GGGCAATCCTGAGCCAA	CCATTGAGTCTCTGCACCTATC	F
Andøya	A11_1026_B_R1	cagttctc:cagttctc	GGGCAATCCTGAGCCAA	CCATTGAGTCTCTGCACCTATC	F
Andøya	A11_1050_B_R1	aacgagtg:aacgagtg	GGGCAATCCTGAGCCAA	CCATTGAGTCTCTGCACCTATC	F
Andøya	A11_0906_B_R1	ctgtcaac:ctgtcaac	GGGCAATCCTGAGCCAA	CCATTGAGTCTCTGCACCTATC	F
Andøya	A11_1194(1094)_B_R1	tccaccta:tccaccta	GGGCAATCCTGAGCCAA	CCATTGAGTCTCTGCACCTATC	F
Andøya	A11_1015_B_R1	cgcatctt:cgcatctt	GGGCAATCCTGAGCCAA	CCATTGAGTCTCTGCACCTATC	F
Andøya	A11_0878_B_R1	gatacgct:gatacgct	GGGCAATCCTGAGCCAA	CCATTGAGTCTCTGCACCTATC	F
Andøya	PP23_R1	gtgttgga:gtgttgga	GGGCAATCCTGAGCCAA	CCATTGAGTCTCTGCACCTATC	F
Andøya	A11_0970_B_R1	acactagg:acactagg	GGGCAATCCTGAGCCAA	CCATTGAGTCTCTGCACCTATC	F
Andøya	A11_0846_B_R1	cgccaatt:cgccaatt	GGGCAATCCTGAGCCAA	CCATTGAGTCTCTGCACCTATC	F
Andøya	A11_0938_B_R1	tagcaagg:tagcaagg	GGGCAATCCTGAGCCAA	CCATTGAGTCTCTGCACCTATC	F
Andøya	A11_1210(1110)_B_R1	gtcacaga:gtcacaga	GGGCAATCCTGAGCCAA	CCATTGAGTCTCTGCACCTATC	F
Andøya	A11_0870_B_R1	tccagatc:tccagatc	GGGCAATCCTGAGCCAA	CCATTGAGTCTCTGCACCTATC	F
Andøya	PN24_R1	acactcct:acactcct	GGGCAATCCTGAGCCAA	CCATTGAGTCTCTGCACCTATC	F
Andøya	A11_1214(1114)_B_R1	gttaacgg:gttaacgg	GGGCAATCCTGAGCCAA	CCATTGAGTCTCTGCACCTATC	F
Andøya	A11_1070_B_R1	aacgcgat:aacgcgat	GGGCAATCCTGAGCCAA	CCATTGAGTCTCTGCACCTATC	F
Andøya	A11_0854_B_R1	cgcgtaat:cgcgtaat	GGGCAATCCTGAGCCAA	CCATTGAGTCTCTGCACCTATC	F
Andøya	A11_1174(1074)_B_R1	ccgatact:ccgatact	GGGCAATCCTGAGCCAA	CCATTGAGTCTCTGCACCTATC	F
Andøya	PP24_R1	agacatcc:agacatcc	GGGCAATCCTGAGCCAA	CCATTGAGTCTCTGCACCTATC	F
Andøya	A11_0882_B_R1	gatagagg:gatagagg	GGGCAATCCTGAGCCAA	CCATTGAGTCTCTGCACCTATC	F
Andøya	N28_R1	ctgttgtg:ctgttgtg	GGGCAATCCTGAGCCAA	CCATTGAGTCTCTGCACCTATC	F
Andøya	PP19_R2	aacgcttc:aacgcttc	GGGCAATCCTGAGCCAA	CCATTGAGTCTCTGCACCTATC	F
Andøya	A11_1254(1154)_B_R2	acactgtc:acactgtc	GGGCAATCCTGAGCCAA	CCATTGAGTCTCTGCACCTATC	F
Andøya	PN19_R2	tccatacg:tccatacg	GGGCAATCCTGAGCCAA	CCATTGAGTCTCTGCACCTATC	F
Andøya	A11_1034_B_R2	agtgttcc:agtgttcc	GGGCAATCCTGAGCCAA	CCATTGAGTCTCTGCACCTATC	F
Andøya	A11_0993_B_R2	acagaagc:acagaagc	GGGCAATCCTGAGCCAA	CCATTGAGTCTCTGCACCTATC	F
Andøya	N16_R2	agacctgt:agacctgt	GGGCAATCCTGAGCCAA	CCATTGAGTCTCTGCACCTATC	F
Andøya	A11_0954_B_R2	cgctctta:cgctctta	GGGCAATCCTGAGCCAA	CCATTGAGTCTCTGCACCTATC	F
Andøya	A11_1178(1078)_B_R2	agacgaac:agacgaac	GGGCAATCCTGAGCCAA	CCATTGAGTCTCTGCACCTATC	F
Andøya	A11_0996_B_R2	tgcaagag:tgcaagag	GGGCAATCCTGAGCCAA	CCATTGAGTCTCTGCACCTATC	F
Andøya	A11_1206(1106)_B_R2	aagagtgc:aagagtgc	GGGCAATCCTGAGCCAA	CCATTGAGTCTCTGCACCTATC	F
Andøya	A11_1006_B_R2	catacctc:catacctc	GGGCAATCCTGAGCCAA	CCATTGAGTCTCTGCACCTATC	F
Andøya	A11_0914_B_R2	ctgttcgt:ctgttcgt	GGGCAATCCTGAGCCAA	CCATTGAGTCTCTGCACCTATC	F
Andøya	A11_0890_B_R2	cgcttatg:cgcttatg	GGGCAATCCTGAGCCAA	CCATTGAGTCTCTGCACCTATC	F
Andøya	A11_0930_B_R2	agacgctt:agacgctt	GGGCAATCCTGAGCCAA	CCATTGAGTCTCTGCACCTATC	F
Andøya	A11_1242(1142)_B_R2	aacgtcga:aacgtcga	GGGCAATCCTGAGCCAA	CCATTGAGTCTCTGCACCTATC	F
Andøya	N30_R2	tagcctga:tagcctga	GGGCAATCCTGAGCCAA	CCATTGAGTCTCTGCACCTATC	F
Andøya	A11_0862_B_R2	aaggttcg:aaggttcg	GGGCAATCCTGAGCCAA	CCATTGAGTCTCTGCACCTATC	F
Andøya	N18_R2	atgaggtg:atgaggtg	GGGCAATCCTGAGCCAA	CCATTGAGTCTCTGCACCTATC	F
Andøya	A11_0978_B_R2	gatatcgc:gatatcgc	GGGCAATCCTGAGCCAA	CCATTGAGTCTCTGCACCTATC	F
Andøya	A11_BS_B_R2	gttactcg:gttactcg	GGGCAATCCTGAGCCAA	CCATTGAGTCTCTGCACCTATC	F
Andøya	PP20_R2	tccgagat:tccgagat	GGGCAATCCTGAGCCAA	CCATTGAGTCTCTGCACCTATC	F
Andøya	A11_1186(1086)_B_R2	ggctctat:ggctctat	GGGCAATCCTGAGCCAA	CCATTGAGTCTCTGCACCTATC	F
Andøya	A11_1030_B_R2	tagcgtag:tagcgtag	GGGCAATCCTGAGCCAA	CCATTGAGTCTCTGCACCTATC	F
Andøya	A11_0946_B_R2	tgcactac:tgcactac	GGGCAATCCTGAGCCAA	CCATTGAGTCTCTGCACCTATC	F
Andøya	A11_0966_B_R2	acaacgct:acaacgct	GGGCAATCCTGAGCCAA	CCATTGAGTCTCTGCACCTATC	F
Andøya	A11_1058_B_R2	tccgctaa:tccgctaa	GGGCAATCCTGAGCCAA	CCATTGAGTCTCTGCACCTATC	F
Andøya	A11_0902_B_R2	atacagcg:atacagcg	GGGCAATCCTGAGCCAA	CCATTGAGTCTCTGCACCTATC	F
Andøya	PN20_R2	aactacgc:aactacgc	GGGCAATCCTGAGCCAA	CCATTGAGTCTCTGCACCTATC	F
Andøya	A11_1012_B_R2	caacgtac:caacgtac	GGGCAATCCTGAGCCAA	CCATTGAGTCTCTGCACCTATC	F
Andøya	A11_0858_B_R2	gttaggca:gttaggca	GGGCAATCCTGAGCCAA	CCATTGAGTCTCTGCACCTATC	F
Andøya	A11_1198(1098)_B_R2	catagtcg:catagtcg	GGGCAATCCTGAGCCAA	CCATTGAGTCTCTGCACCTATC	F
Andøya	A11_1042_B_R2	gtgcctat:gtgcctat	GGGCAATCCTGAGCCAA	CCATTGAGTCTCTGCACCTATC	F
Andøya	A11_0850_B_R2	cggattgt:cggattgt	GGGCAATCCTGAGCCAA	CCATTGAGTCTCTGCACCTATC	F
Andøya	A11_0999_B_R2	agagaacg:agagaacg	GGGCAATCCTGAGCCAA	CCATTGAGTCTCTGCACCTATC	F
Andøya	PP21_R2	ataccacc:ataccacc	GGGCAATCCTGAGCCAA	CCATTGAGTCTCTGCACCTATC	F
Andøya	A11_1246(1146)_B_R2	aatgccag:aatgccag	GGGCAATCCTGAGCCAA	CCATTGAGTCTCTGCACCTATC	F
Andøya	A11_1066_B_R2	aacagctc:aacagctc	GGGCAATCCTGAGCCAA	CCATTGAGTCTCTGCACCTATC	F
Andøya	A11_0958_B_R2	cggtacta:cggtacta	GGGCAATCCTGAGCCAA	CCATTGAGTCTCTGCACCTATC	F
Andøya	N20_R2	ataccgga:ataccgga	GGGCAATCCTGAGCCAA	CCATTGAGTCTCTGCACCTATC	F
Andøya	A11_1009_B_R2	gatcatcg:gatcatcg	GGGCAATCCTGAGCCAA	CCATTGAGTCTCTGCACCTATC	F
Andøya	N22_R2	agagagtc:agagagtc	GGGCAATCCTGAGCCAA	CCATTGAGTCTCTGCACCTATC	F
Andøya	A11_1018_B_R2	aactcctg:aactcctg	GGGCAATCCTGAGCCAA	CCATTGAGTCTCTGCACCTATC	F
Andøya	A11_1202(1102)_B_R2	cgaacaac:cgaacaac	GGGCAATCCTGAGCCAA	CCATTGAGTCTCTGCACCTATC	F
Andøya	A11_1054_B_R2	cggtcatt:cggtcatt	GGGCAATCCTGAGCCAA	CCATTGAGTCTCTGCACCTATC	F
Andøya	A11_0950_B_R2	acagtgag:acagtgag	GGGCAATCCTGAGCCAA	CCATTGAGTCTCTGCACCTATC	F
Andøya	PN21_R2	cggttgaa:cggttgaa	GGGCAATCCTGAGCCAA	CCATTGAGTCTCTGCACCTATC	F
Andøya	A11_0986_B_R2	gagctaga:gagctaga	GGGCAATCCTGAGCCAA	CCATTGAGTCTCTGCACCTATC	F
Andøya	A11_0886_B_R2	tgccagta:tgccagta	GGGCAATCCTGAGCCAA	CCATTGAGTCTCTGCACCTATC	F
Andøya	A11_1258(1158)_B_R2	agagctac:agagctac	GGGCAATCCTGAGCCAA	CCATTGAGTCTCTGCACCTATC	F
Andøya	A11_0962_B_R2	aactgagg:aactgagg	GGGCAATCCTGAGCCAA	CCATTGAGTCTCTGCACCTATC	F
Andøya	A11_0918_B_R2	ggtagttc:ggtagttc	GGGCAATCCTGAGCCAA	CCATTGAGTCTCTGCACCTATC	F
Andøya	A11_1190(1090)_B_R2	cgtaagtc:cgtaagtc	GGGCAATCCTGAGCCAA	CCATTGAGTCTCTGCACCTATC	F
Andøya	A11_1002_B_R2	atacgtgc:atacgtgc	GGGCAATCCTGAGCCAA	CCATTGAGTCTCTGCACCTATC	F
Andøya	A11_0910_B_R2	catcagca:catcagca	GGGCAATCCTGAGCCAA	CCATTGAGTCTCTGCACCTATC	F
Andøya	A11_1022_B_R2	accactca:accactca	GGGCAATCCTGAGCCAA	CCATTGAGTCTCTGCACCTATC	F
Andøya	PP22_R2	caatggct:caatggct	GGGCAATCCTGAGCCAA	CCATTGAGTCTCTGCACCTATC	F
Andøya	A11_1038_B_R2	aactgtcc:aactgtcc	GGGCAATCCTGAGCCAA	CCATTGAGTCTCTGCACCTATC	F
Andøya	PN22_R2	tcctggta:tcctggta	GGGCAATCCTGAGCCAA	CCATTGAGTCTCTGCACCTATC	F
Andøya	A11_0874_B_R2	catccagt:catccagt	GGGCAATCCTGAGCCAA	CCATTGAGTCTCTGCACCTATC	F
Andøya	A11_0990_B_R2	tgcgaatg:tgcgaatg	GGGCAATCCTGAGCCAA	CCATTGAGTCTCTGCACCTATC	F
Andøya	N24_R2	gagtacag:gagtacag	GGGCAATCCTGAGCCAA	CCATTGAGTCTCTGCACCTATC	F
Andøya	A11_0894_B_R2	agagtctg:agagtctg	GGGCAATCCTGAGCCAA	CCATTGAGTCTCTGCACCTATC	F
Andøya	A11_0922_B_R2	cgtagact:cgtagact	GGGCAATCCTGAGCCAA	CCATTGAGTCTCTGCACCTATC	F
Andøya	A11_1062_B_R2	tccttcca:tccttcca	GGGCAATCCTGAGCCAA	CCATTGAGTCTCTGCACCTATC	F
Andøya	A11_0942_B_R2	tgcttgtc:tgcttgtc	GGGCAATCCTGAGCCAA	CCATTGAGTCTCTGCACCTATC	F
Andøya	A11_1182(1082)_B_R2	catcgatg:catcgatg	GGGCAATCCTGAGCCAA	CCATTGAGTCTCTGCACCTATC	F
Andøya	A11_1046_B_R2	cgtagcta:cgtagcta	GGGCAATCCTGAGCCAA	CCATTGAGTCTCTGCACCTATC	F
Andøya	A11_0866_B_R2	cttcaacg:cttcaacg	GGGCAATCCTGAGCCAA	CCATTGAGTCTCTGCACCTATC	F
Andøya	A11_0926_B_R2	catcggat:catcggat	GGGCAATCCTGAGCCAA	CCATTGAGTCTCTGCACCTATC	F
Andøya	A11_0974_B_R2	aagaaccg:aagaaccg	GGGCAATCCTGAGCCAA	CCATTGAGTCTCTGCACCTATC	F
Andøya	PN23_R2	gatgaggt:gatgaggt	GGGCAATCCTGAGCCAA	CCATTGAGTCTCTGCACCTATC	F
Andøya	A11_0982_B_R2	cttcaggt:cttcaggt	GGGCAATCCTGAGCCAA	CCATTGAGTCTCTGCACCTATC	F
Andøya	A11_1250(1150)_B_R2	tcgaagtg:tcgaagtg	GGGCAATCCTGAGCCAA	CCATTGAGTCTCTGCACCTATC	F
Andøya	A11_0934_B_R2	gatgcctt:gatgcctt	GGGCAATCCTGAGCCAA	CCATTGAGTCTCTGCACCTATC	F
Andøya	A11_0898_B_R2	agatcagc:agatcagc	GGGCAATCCTGAGCCAA	CCATTGAGTCTCTGCACCTATC	F
Andøya	N26_R2	tcgactct:tcgactct	GGGCAATCCTGAGCCAA	CCATTGAGTCTCTGCACCTATC	F
Andøya	A11_1026_B_R2	ttcactgg:ttcactgg	GGGCAATCCTGAGCCAA	CCATTGAGTCTCTGCACCTATC	F
Andøya	A11_1050_B_R2	tgaagtcg:tgaagtcg	GGGCAATCCTGAGCCAA	CCATTGAGTCTCTGCACCTATC	F
Andøya	A11_0906_B_R2	cggcataa:cggcataa	GGGCAATCCTGAGCCAA	CCATTGAGTCTCTGCACCTATC	F
Andøya	A11_1194(1094)_B_R2	ggtgcata:ggtgcata	GGGCAATCCTGAGCCAA	CCATTGAGTCTCTGCACCTATC	F
Andøya	A11_1015_B_R2	tcgagaca:tcgagaca	GGGCAATCCTGAGCCAA	CCATTGAGTCTCTGCACCTATC	F
Andøya	A11_0878_B_R2	tagtcgag:tagtcgag	GGGCAATCCTGAGCCAA	CCATTGAGTCTCTGCACCTATC	F
Andøya	PP23_R2	gatggtca:gatggtca	GGGCAATCCTGAGCCAA	CCATTGAGTCTCTGCACCTATC	F
Andøya	A11_0970_B_R2	ggactatg:ggactatg	GGGCAATCCTGAGCCAA	CCATTGAGTCTCTGCACCTATC	F
Andøya	A11_0846_B_R2	tcgagcat:tcgagcat	GGGCAATCCTGAGCCAA	CCATTGAGTCTCTGCACCTATC	F
Andøya	A11_0938_B_R2	gtgcattg:gtgcattg	GGGCAATCCTGAGCCAA	CCATTGAGTCTCTGCACCTATC	F
Andøya	A11_1210(1110)_B_R2	attcgcag:attcgcag	GGGCAATCCTGAGCCAA	CCATTGAGTCTCTGCACCTATC	F
Andøya	A11_0870_B_R2	acaagctg:acaagctg	GGGCAATCCTGAGCCAA	CCATTGAGTCTCTGCACCTATC	F
Andøya	PN24_R2	acaggtca:acaggtca	GGGCAATCCTGAGCCAA	CCATTGAGTCTCTGCACCTATC	F
Andøya	A11_1214(1114)_B_R2	gttgagag:gttgagag	GGGCAATCCTGAGCCAA	CCATTGAGTCTCTGCACCTATC	F
Andøya	A11_1070_B_R2	agatctcg:agatctcg	GGGCAATCCTGAGCCAA	CCATTGAGTCTCTGCACCTATC	F
Andøya	A11_0854_B_R2	cgtctaca:cgtctaca	GGGCAATCCTGAGCCAA	CCATTGAGTCTCTGCACCTATC	F
Andøya	A11_1174(1074)_B_R2	accaacct:accaacct	GGGCAATCCTGAGCCAA	CCATTGAGTCTCTGCACCTATC	F
Andøya	PP24_R2	atgagcac:atgagcac	GGGCAATCCTGAGCCAA	CCATTGAGTCTCTGCACCTATC	F
Andøya	A11_0882_B_R2	ggttactg:ggttactg	GGGCAATCCTGAGCCAA	CCATTGAGTCTCTGCACCTATC	F
Andøya	N28_R2	agatggag:agatggag	GGGCAATCCTGAGCCAA	CCATTGAGTCTCTGCACCTATC	F
Andøya	PP19_R3	cgtgatac:cgtgatac	GGGCAATCCTGAGCCAA	CCATTGAGTCTCTGCACCTATC	F
Andøya	A11_1254(1154)_B_R3	cttcttcc:cttcttcc	GGGCAATCCTGAGCCAA	CCATTGAGTCTCTGCACCTATC	F
Andøya	PN19_R3	attctcgc:attctcgc	GGGCAATCCTGAGCCAA	CCATTGAGTCTCTGCACCTATC	F
Andøya	A11_1034_B_R3	tcgattgc:tcgattgc	GGGCAATCCTGAGCCAA	CCATTGAGTCTCTGCACCTATC	F
Andøya	A11_0993_B_R3	catggcaa:catggcaa	GGGCAATCCTGAGCCAA	CCATTGAGTCTCTGCACCTATC	F
Andøya	N16_R3	tccgaaga:tccgaaga	GGGCAATCCTGAGCCAA	CCATTGAGTCTCTGCACCTATC	F
Andøya	A11_0954_B_R3	tctacacc:tctacacc	GGGCAATCCTGAGCCAA	CCATTGAGTCTCTGCACCTATC	F
Andøya	A11_1178(1078)_B_R3	cttgacga:cttgacga	GGGCAATCCTGAGCCAA	CCATTGAGTCTCTGCACCTATC	F
Andøya	A11_0996_B_R3	tcgcatac:tcgcatac	GGGCAATCCTGAGCCAA	CCATTGAGTCTCTGCACCTATC	F
Andøya	A11_1206(1106)_B_R3	catgtacg:catgtacg	GGGCAATCCTGAGCCAA	CCATTGAGTCTCTGCACCTATC	F
Andøya	A11_1006_B_R3	tgagtgac:tgagtgac	GGGCAATCCTGAGCCAA	CCATTGAGTCTCTGCACCTATC	F
Andøya	A11_0914_B_R3	ggttcgaa:ggttcgaa	GGGCAATCCTGAGCCAA	CCATTGAGTCTCTGCACCTATC	F
Andøya	A11_0890_B_R3	tggaacct:tggaacct	GGGCAATCCTGAGCCAA	CCATTGAGTCTCTGCACCTATC	F
Andøya	A11_0930_B_R3	tagttcgg:tagttcgg	GGGCAATCCTGAGCCAA	CCATTGAGTCTCTGCACCTATC	F
Andøya	A11_1242(1142)_B_R3	atagtggc:atagtggc	GGGCAATCCTGAGCCAA	CCATTGAGTCTCTGCACCTATC	F
Andøya	N30_R3	tcgcgatt:tcgcgatt	GGGCAATCCTGAGCCAA	CCATTGAGTCTCTGCACCTATC	F
Andøya	A11_0862_B_R3	catgtgga:catgtgga	GGGCAATCCTGAGCCAA	CCATTGAGTCTCTGCACCTATC	F
Andøya	N18_R3	tcgctcta:tcgctcta	GGGCAATCCTGAGCCAA	CCATTGAGTCTCTGCACCTATC	F
Andøya	A11_0978_B_R3	agcaactg:agcaactg	GGGCAATCCTGAGCCAA	CCATTGAGTCTCTGCACCTATC	F
Andøya	A11_BS_B_R3	cgttacgt:cgttacgt	GGGCAATCCTGAGCCAA	CCATTGAGTCTCTGCACCTATC	F
Andøya	PP20_R3	ggttgtag:ggttgtag	GGGCAATCCTGAGCCAA	CCATTGAGTCTCTGCACCTATC	F
Andøya	A11_1186(1086)_B_R3	agcaaggt:agcaaggt	GGGCAATCCTGAGCCAA	CCATTGAGTCTCTGCACCTATC	F
Andøya	A11_1030_B_R3	cgttagag:cgttagag	GGGCAATCCTGAGCCAA	CCATTGAGTCTCTGCACCTATC	F
Andøya	A11_0946_B_R3	tggtgatg:tggtgatg	GGGCAATCCTGAGCCAA	CCATTGAGTCTCTGCACCTATC	F
Andøya	A11_0966_B_R3	gagtcagt:gagtcagt	GGGCAATCCTGAGCCAA	CCATTGAGTCTCTGCACCTATC	F
Andøya	A11_1058_B_R3	accatgga:accatgga	GGGCAATCCTGAGCCAA	CCATTGAGTCTCTGCACCTATC	F
Andøya	A11_0902_B_R3	ttccgaag:ttccgaag	GGGCAATCCTGAGCCAA	CCATTGAGTCTCTGCACCTATC	F
Andøya	PN20_R3	tcggatca:tcggatca	GGGCAATCCTGAGCCAA	CCATTGAGTCTCTGCACCTATC	F
Andøya	A11_1012_B_R3	attgcagc:attgcagc	GGGCAATCCTGAGCCAA	CCATTGAGTCTCTGCACCTATC	F
Andøya	A11_0858_B_R3	aagccgaa:aagccgaa	GGGCAATCCTGAGCCAA	CCATTGAGTCTCTGCACCTATC	F
Andøya	A11_1198(1098)_B_R3	gattccga:gattccga	GGGCAATCCTGAGCCAA	CCATTGAGTCTCTGCACCTATC	F
Andøya	A11_1042_B_R3	accgcata:accgcata	GGGCAATCCTGAGCCAA	CCATTGAGTCTCTGCACCTATC	F
Andøya	A11_0850_B_R3	ttcctcac:ttcctcac	GGGCAATCCTGAGCCAA	CCATTGAGTCTCTGCACCTATC	F
Andøya	A11_0999_B_R3	accgtaac:accgtaac	GGGCAATCCTGAGCCAA	CCATTGAGTCTCTGCACCTATC	F
Andøya	PP21_R3	gtaagcga:gtaagcga	GGGCAATCCTGAGCCAA	CCATTGAGTCTCTGCACCTATC	F
Andøya	A11_1246(1146)_B_R3	caggtgtt:caggtgtt	GGGCAATCCTGAGCCAA	CCATTGAGTCTCTGCACCTATC	F
Andøya	A11_1066_B_R3	taaccgac:taaccgac	GGGCAATCCTGAGCCAA	CCATTGAGTCTCTGCACCTATC	F
Andøya	A11_0958_B_R3	tactctcg:tactctcg	GGGCAATCCTGAGCCAA	CCATTGAGTCTCTGCACCTATC	F
Andøya	N20_R3	agcatcca:agcatcca	GGGCAATCCTGAGCCAA	CCATTGAGTCTCTGCACCTATC	F
Andøya	A11_1009_B_R3	attggcgt:attggcgt	GGGCAATCCTGAGCCAA	CCATTGAGTCTCTGCACCTATC	F
Andøya	N22_R3	acctaacc:acctaacc	GGGCAATCCTGAGCCAA	CCATTGAGTCTCTGCACCTATC	F
Andøya	A11_1018_B_R3	aagctcca:aagctcca	GGGCAATCCTGAGCCAA	CCATTGAGTCTCTGCACCTATC	F
Andøya	A11_1202(1102)_B_R3	tcgtatgg:tcgtatgg	GGGCAATCCTGAGCCAA	CCATTGAGTCTCTGCACCTATC	F
Andøya	A11_1054_B_R3	ttcgacgt:ttcgacgt	GGGCAATCCTGAGCCAA	CCATTGAGTCTCTGCACCTATC	F
Andøya	A11_0950_B_R3	aagctgtg:aagctgtg	GGGCAATCCTGAGCCAA	CCATTGAGTCTCTGCACCTATC	F
Andøya	PN21_R3	agcattgc:agcattgc	GGGCAATCCTGAGCCAA	CCATTGAGTCTCTGCACCTATC	F
Andøya	A11_0986_B_R3	aatcacgg:aatcacgg	GGGCAATCCTGAGCCAA	CCATTGAGTCTCTGCACCTATC	F
Andøya	A11_0886_B_R3	ctaactcc:ctaactcc	GGGCAATCCTGAGCCAA	CCATTGAGTCTCTGCACCTATC	F
Andøya	A11_1258(1158)_B_R3	tcggactt:tcggactt	GGGCAATCCTGAGCCAA	CCATTGAGTCTCTGCACCTATC	F
Andøya	A11_0962_B_R3	taacgctc:taacgctc	GGGCAATCCTGAGCCAA	CCATTGAGTCTCTGCACCTATC	F
Andøya	A11_0918_B_R3	ttcgatcg:ttcgatcg	GGGCAATCCTGAGCCAA	CCATTGAGTCTCTGCACCTATC	F
Andøya	A11_1190(1090)_B_R3	tggcgtta:tggcgtta	GGGCAATCCTGAGCCAA	CCATTGAGTCTCTGCACCTATC	F
Andøya	A11_1002_B_R3	aaggacac:aaggacac	GGGCAATCCTGAGCCAA	CCATTGAGTCTCTGCACCTATC	F
Andøya	A11_0910_B_R3	tacagcct:tacagcct	GGGCAATCCTGAGCCAA	CCATTGAGTCTCTGCACCTATC	F
Andøya	A11_1022_B_R3	gcaatcca:gcaatcca	GGGCAATCCTGAGCCAA	CCATTGAGTCTCTGCACCTATC	F
Andøya	PP22_R3	acctctgt:acctctgt	GGGCAATCCTGAGCCAA	CCATTGAGTCTCTGCACCTATC	F
Andøya	A11_1038_B_R3	gaacgact:gaacgact	GGGCAATCCTGAGCCAA	CCATTGAGTCTCTGCACCTATC	F
Andøya	PN22_R3	gcaatggt:gcaatggt	GGGCAATCCTGAGCCAA	CCATTGAGTCTCTGCACCTATC	F
Andøya	A11_0874_B_R3	acctgcaa:acctgcaa	GGGCAATCCTGAGCCAA	CCATTGAGTCTCTGCACCTATC	F
Andøya	A11_0990_B_R3	tcgttcac:tcgttcac	GGGCAATCCTGAGCCAA	CCATTGAGTCTCTGCACCTATC	F
Andøya	N24_R3	agcgacat:agcgacat	GGGCAATCCTGAGCCAA	CCATTGAGTCTCTGCACCTATC	F
Andøya	A11_0894_B_R3	aaggcatg:aaggcatg	GGGCAATCCTGAGCCAA	CCATTGAGTCTCTGCACCTATC	F
Andøya	A11_0922_B_R3	ctgctatc:ctgctatc	GGGCAATCCTGAGCCAA	CCATTGAGTCTCTGCACCTATC	F
Andøya	A11_1062_B_R3	caacagtg:caacagtg	GGGCAATCCTGAGCCAA	CCATTGAGTCTCTGCACCTATC	F
Andøya	A11_0942_B_R3	gcacagaa:gcacagaa	GGGCAATCCTGAGCCAA	CCATTGAGTCTCTGCACCTATC	F
Andøya	A11_1182(1082)_B_R3	aaggctgt:aaggctgt	GGGCAATCCTGAGCCAA	CCATTGAGTCTCTGCACCTATC	F
Andøya	A11_1046_B_R3	aaccagga:aaccagga	GGGCAATCCTGAGCCAA	CCATTGAGTCTCTGCACCTATC	F
Andøya	A11_0866_B_R3	tctaaccg:tctaaccg	GGGCAATCCTGAGCCAA	CCATTGAGTCTCTGCACCTATC	F
Andøya	A11_0926_B_R3	gcacattc:gcacattc	GGGCAATCCTGAGCCAA	CCATTGAGTCTCTGCACCTATC	F
Andøya	A11_0974_B_R3	gaactcgt:gaactcgt	GGGCAATCCTGAGCCAA	CCATTGAGTCTCTGCACCTATC	F
Andøya	PN23_R3	caaccaag:caaccaag	GGGCAATCCTGAGCCAA	CCATTGAGTCTCTGCACCTATC	F
Andøya	A11_0982_B_R3	ttccgctt:ttccgctt	GGGCAATCCTGAGCCAA	CCATTGAGTCTCTGCACCTATC	F
Andøya	A11_1250(1150)_B_R3	gaactgca:gaactgca	GGGCAATCCTGAGCCAA	CCATTGAGTCTCTGCACCTATC	F
Andøya	A11_0934_B_R3	ccaatagc:ccaatagc	GGGCAATCCTGAGCCAA	CCATTGAGTCTCTGCACCTATC	F
Andøya	A11_0898_B_R3	gcactaac:gcactaac	GGGCAATCCTGAGCCAA	CCATTGAGTCTCTGCACCTATC	F
Andøya	N26_R3	ttcgtgct:ttcgtgct	GGGCAATCCTGAGCCAA	CCATTGAGTCTCTGCACCTATC	F
Andøya	A11_1026_B_R3	tctaaggc:tctaaggc	GGGCAATCCTGAGCCAA	CCATTGAGTCTCTGCACCTATC	F
Andøya	A11_1050_B_R3	tggtcgta:tggtcgta	GGGCAATCCTGAGCCAA	CCATTGAGTCTCTGCACCTATC	F
Andøya	A11_0906_B_R3	accttgtg:accttgtg	GGGCAATCCTGAGCCAA	CCATTGAGTCTCTGCACCTATC	F
Andøya	A11_1194(1094)_B_R3	agtaacgc:agtaacgc	GGGCAATCCTGAGCCAA	CCATTGAGTCTCTGCACCTATC	F
Andøya	A11_1015_B_R3	ttcgttgc:ttcgttgc	GGGCAATCCTGAGCCAA	CCATTGAGTCTCTGCACCTATC	F
Andøya	A11_0878_B_R3	atcaccag:atcaccag	GGGCAATCCTGAGCCAA	CCATTGAGTCTCTGCACCTATC	F
Andøya	PP23_R3	caacgaga:caacgaga	GGGCAATCCTGAGCCAA	CCATTGAGTCTCTGCACCTATC	F
Andøya	A11_0970_B_R3	ggtgtaag:ggtgtaag	GGGCAATCCTGAGCCAA	CCATTGAGTCTCTGCACCTATC	F
Andøya	A11_0846_B_R3	gcacttga:gcacttga	GGGCAATCCTGAGCCAA	CCATTGAGTCTCTGCACCTATC	F
Andøya	A11_0938_B_R3	ctacagac:ctacagac	GGGCAATCCTGAGCCAA	CCATTGAGTCTCTGCACCTATC	F
Andøya	A11_1210(1110)_B_R3	ccacactt:ccacactt	GGGCAATCCTGAGCCAA	CCATTGAGTCTCTGCACCTATC	F
Andøya	A11_0870_B_R3	gtgtacca:gtgtacca	GGGCAATCCTGAGCCAA	CCATTGAGTCTCTGCACCTATC	F
Andøya	PN24_R3	tatcctcc:tatcctcc	GGGCAATCCTGAGCCAA	CCATTGAGTCTCTGCACCTATC	F
Andøya	A11_1214(1114)_B_R3	ttctaggc:ttctaggc	GGGCAATCCTGAGCCAA	CCATTGAGTCTCTGCACCTATC	F
Andøya	A11_1070_B_R3	gaagatcc:gaagatcc	GGGCAATCCTGAGCCAA	CCATTGAGTCTCTGCACCTATC	F
Andøya	A11_0854_B_R3	agctcaag:agctcaag	GGGCAATCCTGAGCCAA	CCATTGAGTCTCTGCACCTATC	F
Andøya	A11_1174(1074)_B_R3	tgccatct:tgccatct	GGGCAATCCTGAGCCAA	CCATTGAGTCTCTGCACCTATC	F
Andøya	PP24_R3	tcgttgct:tcgttgct	GGGCAATCCTGAGCCAA	CCATTGAGTCTCTGCACCTATC	F
Andøya	A11_0882_B_R3	ccacgtta:ccacgtta	GGGCAATCCTGAGCCAA	CCATTGAGTCTCTGCACCTATC	F
Andøya	N28_R3	gaagctga:gaagctga	GGGCAATCCTGAGCCAA	CCATTGAGTCTCTGCACCTATC	F
Andøya	PP19_R4	ccactgat:ccactgat	GGGCAATCCTGAGCCAA	CCATTGAGTCTCTGCACCTATC	F
Andøya	A11_1254(1154)_B_R4	ccttggaa:ccttggaa	GGGCAATCCTGAGCCAA	CCATTGAGTCTCTGCACCTATC	F
Andøya	PN19_R4	gaaggaag:gaaggaag	GGGCAATCCTGAGCCAA	CCATTGAGTCTCTGCACCTATC	F
Andøya	A11_1034_B_R4	caagaagg:caagaagg	GGGCAATCCTGAGCCAA	CCATTGAGTCTCTGCACCTATC	F
Andøya	A11_0993_B_R4	ctgatcca:ctgatcca	GGGCAATCCTGAGCCAA	CCATTGAGTCTCTGCACCTATC	F
Andøya	N16_R4	acgaactc:acgaactc	GGGCAATCCTGAGCCAA	CCATTGAGTCTCTGCACCTATC	F
Andøya	A11_0954_B_R4	caagactc:caagactc	GGGCAATCCTGAGCCAA	CCATTGAGTCTCTGCACCTATC	F
Andøya	A11_1178(1078)_B_R4	taaggcgt:taaggcgt	GGGCAATCCTGAGCCAA	CCATTGAGTCTCTGCACCTATC	F
Andøya	A11_0996_B_R4	agctgtga:agctgtga	GGGCAATCCTGAGCCAA	CCATTGAGTCTCTGCACCTATC	F
Andøya	A11_1206(1106)_B_R4	aagtcgtc:aagtcgtc	GGGCAATCCTGAGCCAA	CCATTGAGTCTCTGCACCTATC	F
Andøya	A11_1006_B_R4	acgatcgt:acgatcgt	GGGCAATCCTGAGCCAA	CCATTGAGTCTCTGCACCTATC	F
Andøya	A11_0914_B_R4	ctactcag:ctactcag	GGGCAATCCTGAGCCAA	CCATTGAGTCTCTGCACCTATC	F
Andøya	A11_0890_B_R4	aagtgcga:aagtgcga	GGGCAATCCTGAGCCAA	CCATTGAGTCTCTGCACCTATC	F
Andøya	A11_0930_B_R4	agcttcgt:agcttcgt	GGGCAATCCTGAGCCAA	CCATTGAGTCTCTGCACCTATC	F
Andøya	A11_1242(1142)_B_R4	caagcact:caagcact	GGGCAATCCTGAGCCAA	CCATTGAGTCTCTGCACCTATC	F
Andøya	N30_R4	atcagagc:atcagagc	GGGCAATCCTGAGCCAA	CCATTGAGTCTCTGCACCTATC	F
Andøya	A11_0862_B_R4	gtagcgaa:gtagcgaa	GGGCAATCCTGAGCCAA	CCATTGAGTCTCTGCACCTATC	F
Andøya	N18_R4	agaggcaa:agaggcaa	GGGCAATCCTGAGCCAA	CCATTGAGTCTCTGCACCTATC	F
Andøya	A11_0978_B_R4	gaagtgtg:gaagtgtg	GGGCAATCCTGAGCCAA	CCATTGAGTCTCTGCACCTATC	F
Andøya	A11_BS_B_R4	caagcgta:caagcgta	GGGCAATCCTGAGCCAA	CCATTGAGTCTCTGCACCTATC	F
Andøya	PP20_R4	gtagcttc:gtagcttc	GGGCAATCCTGAGCCAA	CCATTGAGTCTCTGCACCTATC	F
Andøya	A11_1186(1086)_B_R4	acgcagta:acgcagta	GGGCAATCCTGAGCCAA	CCATTGAGTCTCTGCACCTATC	F
Andøya	A11_1030_B_R4	ctagacct:ctagacct	GGGCAATCCTGAGCCAA	CCATTGAGTCTCTGCACCTATC	F
Andøya	A11_0946_B_R4	gcatggtt:gcatggtt	GGGCAATCCTGAGCCAA	CCATTGAGTCTCTGCACCTATC	F
Andøya	A11_0966_B_R4	gcatgtac:gcatgtac	GGGCAATCCTGAGCCAA	CCATTGAGTCTCTGCACCTATC	F
Andøya	A11_1058_B_R4	gacattcc:gacattcc	GGGCAATCCTGAGCCAA	CCATTGAGTCTCTGCACCTATC	F
Andøya	A11_0902_B_R4	acgcgtat:acgcgtat	GGGCAATCCTGAGCCAA	CCATTGAGTCTCTGCACCTATC	F
Andøya	PN20_R4	caaggttg:caaggttg	GGGCAATCCTGAGCCAA	CCATTGAGTCTCTGCACCTATC	F
Andøya	A11_1012_B_R4	gcattacg:gcattacg	GGGCAATCCTGAGCCAA	CCATTGAGTCTCTGCACCTATC	F
Andøya	A11_0858_B_R4	aggaccta:aggaccta	GGGCAATCCTGAGCCAA	CCATTGAGTCTCTGCACCTATC	F
Andøya	A11_1198(1098)_B_R4	caagtcca:caagtcca	GGGCAATCCTGAGCCAA	CCATTGAGTCTCTGCACCTATC	F
Andøya	A11_1042_B_R4	ctagcaga:ctagcaga	GGGCAATCCTGAGCCAA	CCATTGAGTCTCTGCACCTATC	F
Andøya	A11_0850_B_R4	atccacca:atccacca	GGGCAATCCTGAGCCAA	CCATTGAGTCTCTGCACCTATC	F
Andøya	A11_0999_B_R4	ccatccaa:ccatccaa	GGGCAATCCTGAGCCAA	CCATTGAGTCTCTGCACCTATC	F
Andøya	PP21_R4	agcagtct:agcagtct	GGGCAATCCTGAGCCAA	CCATTGAGTCTCTGCACCTATC	F
Andøya	A11_1246(1146)_B_R4	tatgcagg:tatgcagg	GGGCAATCCTGAGCCAA	CCATTGAGTCTCTGCACCTATC	F
Andøya	A11_1066_B_R4	tctccaga:tctccaga	GGGCAATCCTGAGCCAA	CCATTGAGTCTCTGCACCTATC	F
Andøya	A11_0958_B_R4	ctagctag:ctagctag	GGGCAATCCTGAGCCAA	CCATTGAGTCTCTGCACCTATC	F
Andøya	N20_R4	gaatccac:gaatccac	GGGCAATCCTGAGCCAA	CCATTGAGTCTCTGCACCTATC	F
Andøya	A11_1009_B_R4	acggattg:acggattg	GGGCAATCCTGAGCCAA	CCATTGAGTCTCTGCACCTATC	F
Andøya	N22_R4	tatgcgca:tatgcgca	GGGCAATCCTGAGCCAA	CCATTGAGTCTCTGCACCTATC	F
Andøya	A11_1018_B_R4	tgtatcgg:tgtatcgg	GGGCAATCCTGAGCCAA	CCATTGAGTCTCTGCACCTATC	F
Andøya	A11_1202(1102)_B_R4	acggtaga:acggtaga	GGGCAATCCTGAGCCAA	CCATTGAGTCTCTGCACCTATC	F
Andøya	A11_1054_B_R4	cgagatca:cgagatca	GGGCAATCCTGAGCCAA	CCATTGAGTCTCTGCACCTATC	F
Andøya	A11_0950_B_R4	caataccg:caataccg	GGGCAATCCTGAGCCAA	CCATTGAGTCTCTGCACCTATC	F
Andøya	PN21_R4	tacgtctc:tacgtctc	GGGCAATCCTGAGCCAA	CCATTGAGTCTCTGCACCTATC	F
Andøya	A11_0986_B_R4	gccagtta:gccagtta	GGGCAATCCTGAGCCAA	CCATTGAGTCTCTGCACCTATC	F
Andøya	A11_0886_B_R4	taggtagc:taggtagc	GGGCAATCCTGAGCCAA	CCATTGAGTCTCTGCACCTATC	F
Andøya	A11_1258(1158)_B_R4	tctcgtca:tctcgtca	GGGCAATCCTGAGCCAA	CCATTGAGTCTCTGCACCTATC	F
Andøya	A11_0962_B_R4	tgccttga:tgccttga	GGGCAATCCTGAGCCAA	CCATTGAGTCTCTGCACCTATC	F
Andøya	A11_0918_B_R4	ttgacggt:ttgacggt	GGGCAATCCTGAGCCAA	CCATTGAGTCTCTGCACCTATC	F
Andøya	A11_1190(1090)_B_R4	aatacggc:aatacggc	GGGCAATCCTGAGCCAA	CCATTGAGTCTCTGCACCTATC	F
Andøya	A11_1002_B_R4	tctctcgt:tctctcgt	GGGCAATCCTGAGCCAA	CCATTGAGTCTCTGCACCTATC	F
Andøya	A11_0910_B_R4	ccattgca:ccattgca	GGGCAATCCTGAGCCAA	CCATTGAGTCTCTGCACCTATC	F
Andøya	A11_1022_B_R4	atcgagac:atcgagac	GGGCAATCCTGAGCCAA	CCATTGAGTCTCTGCACCTATC	F
Andøya	PP22_R4	aggcaagt:aggcaagt	GGGCAATCCTGAGCCAA	CCATTGAGTCTCTGCACCTATC	F
Andøya	A11_1038_B_R4	accgtctt:accgtctt	GGGCAATCCTGAGCCAA	CCATTGAGTCTCTGCACCTATC	F
Andøya	PN22_R4	ccgaacaa:ccgaacaa	GGGCAATCCTGAGCCAA	CCATTGAGTCTCTGCACCTATC	F
Andøya	A11_0874_B_R4	caatccgt:caatccgt	GGGCAATCCTGAGCCAA	CCATTGAGTCTCTGCACCTATC	F
Andøya	A11_0990_B_R4	gcctatct:gcctatct	GGGCAATCCTGAGCCAA	CCATTGAGTCTCTGCACCTATC	F
Andøya	N24_R4	ttgagagg:ttgagagg	GGGCAATCCTGAGCCAA	CCATTGAGTCTCTGCACCTATC	F
Andøya	A11_0894_B_R4	cagaacgt:cagaacgt	GGGCAATCCTGAGCCAA	CCATTGAGTCTCTGCACCTATC	F
Andøya	A11_0922_B_R4	gtatcgtg:gtatcgtg	GGGCAATCCTGAGCCAA	CCATTGAGTCTCTGCACCTATC	F
Andøya	A11_1062_B_R4	acgtcaca:acgtcaca	GGGCAATCCTGAGCCAA	CCATTGAGTCTCTGCACCTATC	F
Andøya	A11_0942_B_R4	ccgacata:ccgacata	GGGCAATCCTGAGCCAA	CCATTGAGTCTCTGCACCTATC	F
Andøya	A11_1182(1082)_B_R4	acgtctac:acgtctac	GGGCAATCCTGAGCCAA	CCATTGAGTCTCTGCACCTATC	F
Andøya	A11_1046_B_R4	tagaggac:tagaggac	GGGCAATCCTGAGCCAA	CCATTGAGTCTCTGCACCTATC	F
Andøya	A11_0866_B_R4	atcgctga:atcgctga	GGGCAATCCTGAGCCAA	CCATTGAGTCTCTGCACCTATC	F
Andøya	A11_0926_B_R4	gaattggc:gaattggc	GGGCAATCCTGAGCCAA	CCATTGAGTCTCTGCACCTATC	F
Andøya	A11_0974_B_R4	atcggatg:atcggatg	GGGCAATCCTGAGCCAA	CCATTGAGTCTCTGCACCTATC	F
Andøya	PN23_R4	acgtgctt:acgtgctt	GGGCAATCCTGAGCCAA	CCATTGAGTCTCTGCACCTATC	F
Andøya	A11_0982_B_R4	tgtcgtac:tgtcgtac	GGGCAATCCTGAGCCAA	CCATTGAGTCTCTGCACCTATC	F
Andøya	A11_1250(1150)_B_R4	tccttagc:tccttagc	GGGCAATCCTGAGCCAA	CCATTGAGTCTCTGCACCTATC	F
Andøya	A11_0934_B_R4	ccgtaaga:ccgtaaga	GGGCAATCCTGAGCCAA	CCATTGAGTCTCTGCACCTATC	F
Andøya	A11_0898_B_R4	ttgatgcg:ttgatgcg	GGGCAATCCTGAGCCAA	CCATTGAGTCTCTGCACCTATC	F
Andøya	N26_R4	aggtagtg:aggtagtg	GGGCAATCCTGAGCCAA	CCATTGAGTCTCTGCACCTATC	F
Andøya	A11_1026_B_R4	ccgtagtt:ccgtagtt	GGGCAATCCTGAGCCAA	CCATTGAGTCTCTGCACCTATC	F
Andøya	A11_1050_B_R4	cttgtgac:cttgtgac	GGGCAATCCTGAGCCAA	CCATTGAGTCTCTGCACCTATC	F
Andøya	A11_0906_B_R4	gcggtatt:gcggtatt	GGGCAATCCTGAGCCAA	CCATTGAGTCTCTGCACCTATC	F
Andøya	A11_1194(1094)_B_R4	ttgcagca:ttgcagca	GGGCAATCCTGAGCCAA	CCATTGAGTCTCTGCACCTATC	F
Andøya	A11_1015_B_R4	cgaaggat:cgaaggat	GGGCAATCCTGAGCCAA	CCATTGAGTCTCTGCACCTATC	F
Andøya	A11_0878_B_R4	aggtgact:aggtgact	GGGCAATCCTGAGCCAA	CCATTGAGTCTCTGCACCTATC	F
Andøya	PP23_R4	gcaggata:gcaggata	GGGCAATCCTGAGCCAA	CCATTGAGTCTCTGCACCTATC	F
Andøya	A11_0970_B_R4	cctaagct:cctaagct	GGGCAATCCTGAGCCAA	CCATTGAGTCTCTGCACCTATC	F
Andøya	A11_0846_B_R4	gtcaatgc:gtcaatgc	GGGCAATCCTGAGCCAA	CCATTGAGTCTCTGCACCTATC	F
Andøya	A11_0938_B_R4	tctgttcg:tctgttcg	GGGCAATCCTGAGCCAA	CCATTGAGTCTCTGCACCTATC	F
Andøya	A11_1210(1110)_B_R4	tgcaacga:tgcaacga	GGGCAATCCTGAGCCAA	CCATTGAGTCTCTGCACCTATC	F
Andøya	A11_0870_B_R4	ggagactt:ggagactt	GGGCAATCCTGAGCCAA	CCATTGAGTCTCTGCACCTATC	F
Andøya	PN24_R4	cacactct:cacactct	GGGCAATCCTGAGCCAA	CCATTGAGTCTCTGCACCTATC	F
Andøya	A11_1214(1114)_B_R4	cacagagt:cacagagt	GGGCAATCCTGAGCCAA	CCATTGAGTCTCTGCACCTATC	F
Andøya	A11_1070_B_R4	actactgg:actactgg	GGGCAATCCTGAGCCAA	CCATTGAGTCTCTGCACCTATC	F
Andøya	A11_0854_B_R4	tgtgcttg:tgtgcttg	GGGCAATCCTGAGCCAA	CCATTGAGTCTCTGCACCTATC	F
Andøya	A11_1174(1074)_B_R4	cctagaga:cctagaga	GGGCAATCCTGAGCCAA	CCATTGAGTCTCTGCACCTATC	F
Andøya	PP24_R4	accagtac:accagtac	GGGCAATCCTGAGCCAA	CCATTGAGTCTCTGCACCTATC	F
Andøya	A11_0882_B_R4	ctaggtgt:ctaggtgt	GGGCAATCCTGAGCCAA	CCATTGAGTCTCTGCACCTATC	F
Andøya	N28_R4	acggaact:acggaact	GGGCAATCCTGAGCCAA	CCATTGAGTCTCTGCACCTATC	F
